# Supplementary material for: Comprehensive Analysis Identifies and Validates the Tumor Microenvironment Subtypes to Predict Anti-Tumor Therapy Efficacy in Hepatocellular Carcinoma
Source: Front Immunol. 2022 Jul 18;13:838374. doi: 10.3389/fimmu.2022.838374 (PMC9339643; doi:10.3389/fimmu.2022.838374)
Supplement: Supplementary file 2 [file Table_1.xlsx]

## Sheet: output_HR_corlor
ID	coef	HR	se	z	p	ll	ul
CD4+ memory T-cells	-3.55289	0.0286416	7.92927	-0.448073	0.6541	5.10025e-09	160843
CD4+ naive T-cells	-5.26954	0.00514597	5.78894	-0.910277	0.362677	6.08009e-08	435.537
CD4+ T-cells	-275.897	1.5114e-120	423.879	-0.650886	0.51512	0	9.68677e+240
CD4+ Tcm	-23.251	7.98416e-11	17.2666	-1.34659	0.178113	1.60282e-25	39771.7
CD4+ Tem	-7.95537	0.000350772	4.11223	-1.93456	0.0530441	1.10837e-07	1.11011
CD8+ naive T-cells	-24.2663	2.89246e-11	15.0807	-1.6091	0.107595	4.21252e-24	198.606
CD8+ T-cells	-2.47732	0.0839679	2.4455	-1.01301	0.311055	0.000695825	10.1327
CD8+ Tcm	-3.27469	0.0378287	2.00396	-1.6341	0.102237	0.000744808	1.92132
CD8+ Tem	-3.12445	0.0439611	7.56236	-0.413158	0.679491	1.60686e-08	120271
B-cells	-1.91501	0.14734	2.1006	-0.911651	0.361953	0.00240043	9.04384
Th1 cells	2.74021	15.4902	1.93523	1.41596	0.156786	0.348972	687.584
Th2 cells	6.07057	432.926	1.33605	4.54366	5.52855e-06	31.562	5938.31
Tregs	-11.1891	1.3824e-05	8.76264	-1.27691	0.201634	4.80688e-13	397.562
Memory B-cells	-6.83331	0.00107728	6.80311	-1.00444	0.315167	1.74385e-09	665.505
Class-switched memory B-cells	4.7368	114.069	6.49605	0.729182	0.465891	0.000337069	3.86023e+07
naive B-cells	-3.93367	0.0195718	11.1648	-0.352328	0.724592	6.13968e-12	6.23899e+07
NKT	2.04225	7.70795	3.69481	0.552735	0.580445	0.00551959	10763.9
pro B-cells	6.29272	540.622	4.44148	1.41681	0.156539	0.089598	3.26204e+06
Plasma cells	-10.8934	1.85808e-05	6.71873	-1.62135	0.104943	3.54875e-11	9.72871
MEP	0.189103	1.20817	4.5108	0.0419222	0.966561	0.000174795	8350.72
GMP	-5.96645	0.00256333	5.67995	-1.05044	0.293516	3.74991e-08	175.222
HSC	-2.30207	0.100051	0.694266	-3.31584	0.000913683	0.0256603	0.390105
CLP	17.5289	4.09908e+07	6.38586	2.74495	0.00605206	150.325	1.11775e+13
CMP	-31.0066	3.41993e-14	20.2334	-1.53244	0.125413	2.04788e-31	5711.26
Basophils	-1.12618	0.324269	1.66917	-0.674696	0.499869	0.0123056	8.54488
cDC	-1.65148	0.191766	1.22335	-1.34997	0.177025	0.0174365	2.10904
DC	-4.316	0.0133532	6.62096	-0.651869	0.514486	3.08901e-08	5772.37
iDC	-0.205559	0.814192	0.826086	-0.248835	0.803489	0.161273	4.11048
Macrophages	2.04584	7.73563	2.84066	0.720198	0.471403	0.0295475	2025.21
Macrophages M1	4.92052	137.074	5.07075	0.970373	0.331861	0.00661796	2.83912e+06
Macrophages M2	-6.36077	0.00172803	3.92796	-1.61936	0.10537	7.8355e-07	3.81098
Mast cells	-1.16459	0.312051	11.9656	-0.0973281	0.922466	2.03748e-11	4.77923e+09
pDC	-7.25973	0.000703297	4.98854	-1.45528	0.145591	3.98918e-08	12.3992
Monocytes	9.71778	16610.3	4.6209	2.10301	0.0354652	1.9367	1.4246e+08
aDC	-1.48638	0.226191	1.30107	-1.14242	0.253278	0.0176603	2.89702
Chondrocytes	-0.465981	0.627519	3.9853	-0.116925	0.906919	0.000254292	1548.54
Endothelial cells	-4.23917	0.0144196	1.72143	-2.46259	0.0137937	0.000493938	0.420952
Fibroblasts	-2.28033	0.102251	1.59382	-1.43074	0.152506	0.00449787	2.32447
ly Endothelial cells	-8.68786	0.00016862	3.13533	-2.77095	0.00558926	3.61501e-07	0.0786523
mv Endothelial cells	-5.61	0.00366106	2.69937	-2.07826	0.0376854	1.84457e-05	0.726638
Megakaryocytes	-31.8681	1.44499e-14	16.808	-1.896	0.0579595	7.12598e-29	2.93012
Smooth muscle	3.99199	54.1627	1.09526	3.64479	0.000267607	6.33015	463.432
Pericytes	-6.34888	0.0017487	1.82603	-3.47687	0.000507296	4.87973e-05	0.0626667
Preadipocytes	-5.29165	0.00503347	2.11505	-2.5019	0.0123528	7.97138e-05	0.317834
Adipocytes	-7.47647	0.000566254	2.01222	-3.71554	0.000202771	1.09701e-05	0.0292289
MSC	-0.515619	0.597131	1.25119	-0.412103	0.680264	0.0514111	6.93557
Osteoblast	13.6653	860488	5.81363	2.35056	0.0187454	9.68669	7.64389e+10
Myocytes	1.40471	4.07432	14.9749	0.0938037	0.925265	7.30058e-13	22738087882838
