# Supplementary material for: Comprehensive Analysis Identifies and Validates the Tumor Microenvironment Subtypes to Predict Anti-Tumor Therapy Efficacy in Hepatocellular Carcinoma
Source: Front Immunol. 2022 Jul 18;13:838374. doi: 10.3389/fimmu.2022.838374 (PMC9339643; doi:10.3389/fimmu.2022.838374)
Supplement: Supplementary file 3 [file Table_2.xlsx]

## Sheet: C1_vs_Other
id	baseMean	log2FC	lfcSE	stat	PValue	FDR
STAB2	60.3276	3.34228	0.229275	14.5776	3.89888e-48	5.50872e-44
ITGA9	529.996	1.96617	0.136249	14.4307	3.31457e-47	2.34158e-43
SYNPO2	455.618	2.16876	0.152283	14.2416	5.05703e-46	2.38169e-42
CRHBP	192.627	3.59812	0.259548	13.863	1.06112e-43	3.74813e-40
CLEC4G	95.714	4.26761	0.310405	13.7485	5.19798e-43	1.45549e-39
TRARG1	8.74345	5.41342	0.394105	13.736	6.18088e-43	1.45549e-39
MRVI1	276.62	2.07397	0.155569	13.3315	1.51719e-40	3.06234e-37
IGFBP7	11161.2	1.66138	0.124999	13.2912	2.60429e-40	4.5995e-37
TNXB	387.271	2.43575	0.188246	12.9392	2.70492e-38	4.24642e-35
RSPO3	44.5142	3.86414	0.299795	12.8893	5.17319e-38	7.3092e-35
GGT5	1256.81	2.34376	0.184635	12.694	6.3828e-37	8.19841e-34
INMT	424.213	2.63699	0.207947	12.6811	7.52884e-37	8.86458e-34
AEBP1	4584.03	2.87808	0.229665	12.5316	5.01136e-36	5.44657e-33
FCN3	476.257	3.18914	0.254999	12.5065	6.87757e-36	6.94095e-33
DCLK1	70.053	2.72135	0.218492	12.4552	1.31033e-35	1.23425e-32
PCSK1	39.3803	3.93957	0.317568	12.4054	2.44168e-35	2.15615e-32
LHFPL6	684.818	1.80791	0.146211	12.3651	4.03734e-35	3.35551e-32
LRRC32	1304.93	1.69237	0.137091	12.3449	5.19182e-35	4.07529e-32
NTRK2	179.149	3.76286	0.311921	12.0635	1.6468e-33	1.22461e-30
ENG	4008.9	1.43379	0.11918	12.0305	2.45594e-33	1.735e-30
SVEP1	287.035	2.76957	0.230849	11.9973	3.67093e-33	2.46984e-30
COLEC10	99.3179	3.10487	0.259231	11.9772	4.67729e-33	3.00388e-30
THBD	498.943	1.7622	0.147661	11.934	7.86569e-33	4.83193e-30
PAMR1	144.642	1.93879	0.164089	11.8154	3.24862e-32	1.91249e-29
CRISPLD2	832.439	2.24983	0.19075	11.7947	4.15907e-32	2.35054e-29
GPBAR1	94.1759	2.31012	0.196114	11.7795	4.98079e-32	2.70668e-29
CCDC102B	161.966	1.60437	0.137126	11.7	1.27487e-31	6.67134e-29
RBMS3	168.426	1.61942	0.138454	11.6965	1.32885e-31	6.70546e-29
CCDC3	656.179	1.84378	0.158103	11.6619	1.99501e-31	9.71983e-29
FBLN2	1139.8	2.67655	0.230843	11.5947	4.38548e-31	2.06542e-28
ERG	356.478	1.28052	0.111133	11.5224	1.01762e-30	4.63806e-28
GALNT16	122.427	2.06008	0.181286	11.3637	6.34165e-30	2.80004e-27
LDB2	539.233	1.42795	0.12608	11.3257	9.78475e-30	4.18935e-27
COL2A1	482.926	-6.19376	0.549716	-11.2672	1.90539e-29	7.69177e-27
ADAMTS15	92.5751	2.2564	0.20022	11.2696	1.85475e-29	7.69177e-27
PODN	451.227	2.66294	0.236674	11.2515	2.27703e-29	8.93673e-27
PTGIR	130.826	1.84134	0.164067	11.2231	3.14018e-29	1.19913e-26
FBLN5	1227.49	2.12747	0.189733	11.213	3.52185e-29	1.30948e-26
GPM6A	63.2375	2.84439	0.254949	11.1567	6.63975e-29	2.40546e-26
RASSF2	413.287	1.64238	0.147949	11.101	1.24091e-28	4.3832e-26
ZEB2	580.404	1.50321	0.135783	11.0707	1.73999e-28	5.99617e-26
HAND2-AS1	45.2766	3.40948	0.31041	10.9838	4.57329e-28	1.53847e-25
CCN5	106.648	3.2905	0.300146	10.963	5.75726e-28	1.89173e-25
STING1	676.984	1.46834	0.134091	10.9504	6.61808e-28	2.12516e-25
DCLK2	98.4841	1.76287	0.161117	10.9415	7.29477e-28	2.2904e-25
TMEM204	632.857	1.32533	0.121236	10.9318	8.12105e-28	2.4944e-25
SMOC2	487.731	2.08941	0.192074	10.8782	1.46464e-27	4.40295e-25
CNTN4	76.0262	2.06961	0.191241	10.822	2.70752e-27	7.9697e-25
MYCT1	281.151	1.21463	0.112299	10.816	2.89034e-27	8.33422e-25
PRKG1	117.477	1.6974	0.157207	10.7972	3.54671e-27	1.00223e-24
TEK	276.761	1.88124	0.174376	10.7884	3.90526e-27	1.08191e-24
CLSTN2	153.031	2.99223	0.278669	10.7376	6.77985e-27	1.84216e-24
ANGPTL2	891.534	1.74591	0.162648	10.7343	7.0256e-27	1.87292e-24
CLEC3B	436.708	1.91574	0.178504	10.7322	7.18802e-27	1.88073e-24
COL14A1	1241.99	2.41305	0.224896	10.7296	7.38884e-27	1.89813e-24
HAND2	116.655	3.31723	0.309565	10.7158	8.58507e-27	2.16604e-24
CXCL12	2121.92	2.09751	0.19578	10.7136	8.78511e-27	2.17763e-24
FXYD6	558.23	1.39301	0.130165	10.7019	9.97407e-27	2.42972e-24
TAGLN	3030.34	1.57264	0.147806	10.6399	1.94339e-26	4.65392e-24
C7	3746.42	3.05108	0.288375	10.5803	3.67905e-26	8.66356e-24
MEF2C	592.453	1.08414	0.103097	10.5158	7.30398e-26	1.69177e-23
ECM1	396.985	1.77567	0.169231	10.4926	9.34145e-26	2.1288e-23
CDC42EP3	414.619	1.28922	0.123989	10.3978	2.536e-25	5.68748e-23
GEM	395.241	2.11271	0.203715	10.3709	3.36294e-25	7.42423e-23
CCBE1	46.8375	2.88792	0.278517	10.3689	3.4339e-25	7.46424e-23
MMRN1	136.478	1.87055	0.180822	10.3447	4.4233e-25	9.4692e-23
SUSD5	44.7308	2.87683	0.278619	10.3253	5.41346e-25	1.14159e-22
CFP	205.327	1.94101	0.189232	10.2573	1.0971e-24	2.27954e-22
FOXF1	89.6679	1.7972	0.175508	10.24	1.31247e-24	2.68753e-22
PDE2A	409.386	1.52352	0.14945	10.1942	2.10507e-24	4.24892e-22
IGFBP5	4413.66	2.08184	0.205695	10.121	4.45761e-24	8.87064e-22
NGFR	501.459	2.25029	0.222506	10.1134	4.81931e-24	9.45722e-22
ELK3	933.381	1.03276	0.102201	10.1052	5.23827e-24	1.01386e-21
GNG11	1007.23	1.18142	0.117058	10.0926	5.95596e-24	1.13719e-21
F2R	994.286	1.47648	0.146481	10.0797	6.79653e-24	1.28037e-21
PMP22	585.418	1.56064	0.154959	10.0713	7.39765e-24	1.37528e-21
DCN	3342.55	2.66326	0.264908	10.0535	8.86314e-24	1.62633e-21
SRPX	174.659	2.4765	0.246515	10.0461	9.56195e-24	1.73206e-21
AOC3	811.725	1.17582	0.117205	10.0321	1.10097e-23	1.96907e-21
EMP1	1274.86	1.58673	0.15825	10.0268	1.16262e-23	2.05333e-21
TCF4	866.43	1.17909	0.117622	10.0244	1.19053e-23	2.07667e-21
GAS1	75.2939	2.24711	0.224356	10.0158	1.29859e-23	2.23754e-21
LIFR	534.252	1.85169	0.185082	10.0047	1.4535e-23	2.47427e-21
JAM3	416.337	1.11082	0.111173	9.99174	1.65656e-23	2.78637e-21
NIBAN1	487.314	1.724	0.172985	9.96614	2.14393e-23	3.56371e-21
OGN	131.773	3.12269	0.315145	9.90874	3.81409e-23	6.2662e-21
FLT4	667.49	1.16014	0.117131	9.90466	3.97335e-23	6.45281e-21
ADAMTS1	1192.09	1.58364	0.160069	9.89352	4.44138e-23	7.07434e-21
FBN1	1311.39	1.69169	0.170995	9.89319	4.4562e-23	7.07434e-21
CALHM2	262.441	1.21337	0.122936	9.86995	5.61907e-23	8.82131e-21
DNASE1L3	806.966	2.07121	0.210093	9.85853	6.29654e-23	9.77624e-21
GUCY1A2	203.148	1.37276	0.139289	9.85547	6.4914e-23	9.96924e-21
LOXL1	241.021	2.05673	0.20932	9.82577	8.72056e-23	1.32487e-20
ETS1	1925.26	1.1473	0.116815	9.82158	9.09078e-23	1.36642e-20
HEPH	216.927	1.61213	0.164222	9.81679	9.53349e-23	1.41788e-20
LTBP4	1753.62	1.6633	0.169517	9.81201	9.99608e-23	1.46543e-20
GIMAP8	479.703	1.12415	0.114577	9.81136	1.00606e-22	1.46543e-20
VIPR1	152.182	2.17388	0.22163	9.8086	1.0339e-22	1.49061e-20
DPT	287.412	3.04973	0.311328	9.79588	1.17274e-22	1.6737e-20
SLIT3	439.661	1.82699	0.1867	9.78573	1.29661e-22	1.83198e-20
ADAMTS2	815.78	1.9385	0.19843	9.76916	1.52714e-22	2.13633e-20
LTBP2	1461.96	1.83659	0.188048	9.7666	1.56615e-22	2.16942e-20
CYYR1	392.841	1.14831	0.117756	9.75162	1.81539e-22	2.49026e-20
LYVE1	244.483	2.16492	0.2222	9.74314	1.97363e-22	2.68129e-20
MMRN2	1059.02	1.0989	0.112831	9.7394	2.04755e-22	2.75523e-20
PTPRB	851.966	1.35261	0.138997	9.73123	2.219e-22	2.93011e-20
CD93	1836.87	1.13414	0.116543	9.73154	2.21219e-22	2.93011e-20
EPHA3	242.301	2.25151	0.231895	9.70917	2.75577e-22	3.60522e-20
WFDC1	85.637	1.86768	0.192741	9.69008	3.32279e-22	4.30713e-20
ARHGAP31	416.622	1.19284	0.123887	9.62848	6.06171e-22	7.78599e-20
CAVIN1	3955.62	1.16091	0.120735	9.6154	6.8841e-22	8.76265e-20
BOC	98.2991	1.91419	0.199398	9.59984	8.00693e-22	1.00115e-19
PDE1A	127.789	1.84337	0.192013	9.60024	7.97588e-22	1.00115e-19
NFASC	442.779	1.56971	0.163738	9.58669	9.09558e-22	1.12729e-19
RCBTB2	267.392	0.877705	0.091793	9.56178	1.15747e-21	1.42208e-19
CPXM2	205.758	1.9735	0.206665	9.54927	1.30611e-21	1.59087e-19
CCN1	2376.58	1.54654	0.162372	9.52471	1.65497e-21	1.99855e-19
CD248	656.873	1.45349	0.152635	9.52265	1.68814e-21	2.02133e-19
ZNF521	94.5835	1.59517	0.167623	9.51641	1.79266e-21	2.12844e-19
CACNA1C	154.006	1.61141	0.169358	9.51482	1.82032e-21	2.14327e-19
TIE1	1127.12	1.15538	0.121576	9.50332	2.03312e-21	2.37404e-19
EFEMP2	648.963	1.47301	0.155223	9.48963	2.31849e-21	2.68507e-19
SCARF1	426.416	0.81835	0.0864143	9.47008	2.79635e-21	3.21217e-19
CNRIP1	161.285	1.19294	0.125989	9.4686	2.83617e-21	3.23164e-19
EFNB3	29.6533	1.91596	0.202446	9.46406	2.96211e-21	3.34813e-19
TGFB1I1	405.667	1.07548	0.113667	9.4617	3.02974e-21	3.37064e-19
MAMDC2	35.951	2.3198	0.245162	9.46231	3.01217e-21	3.37064e-19
PTH1R	149.589	1.93587	0.205074	9.43989	3.73174e-21	4.1192e-19
LAMA2	484.677	2.30898	0.244934	9.42693	4.22253e-21	4.62482e-19
CCDC80	1516.83	2.40854	0.256105	9.40451	5.22752e-21	5.68151e-19
KCTD12	1050.95	1.37114	0.146211	9.37777	6.73807e-21	7.26734e-19
HMGA2	70.0127	-4.46328	0.477443	-9.34831	8.90614e-21	9.53294e-19
KANK3	256.906	1.16719	0.125191	9.32328	1.12794e-20	1.19825e-18
PLAT	610.23	1.60903	0.172984	9.30163	1.38311e-20	1.45835e-18
SH2D3C	572.197	0.947112	0.101855	9.29863	1.42265e-20	1.48893e-18
MARCO	192.037	3.03276	0.326972	9.2753	1.77119e-20	1.84009e-18
FMO2	117.143	1.99814	0.21587	9.25622	2.11791e-20	2.18422e-18
MYL9	3180.31	1.52341	0.165717	9.19283	3.82652e-20	3.91774e-18
PPP1R14A	242.923	1.4479	0.158071	9.1598	5.19922e-20	5.24713e-18
LMO2	455.213	1.0008	0.109255	9.16023	5.17885e-20	5.24713e-18
KLF2	525.759	1.26972	0.138688	9.15522	5.42468e-20	5.43583e-18
HJURP	392.451	-1.60065	0.175168	-9.13781	6.37315e-20	6.34129e-18
COX7A1	200.416	1.7523	0.191912	9.13073	6.80404e-20	6.72267e-18
PPP1R12B	940.533	0.899813	0.0986338	9.12277	7.32302e-20	7.18521e-18
EMILIN1	1515.68	1.83204	0.200883	9.11991	7.51839e-20	7.27585e-18
MAP1B	733.365	1.4558	0.159628	9.11993	7.51711e-20	7.27585e-18
SGCA	71.3902	2.17748	0.239033	9.10955	8.27227e-20	7.95095e-18
ANTXR1	815.682	1.77194	0.194557	9.10756	8.42587e-20	8.04386e-18
EHD3	262.754	1.29031	0.141868	9.09516	9.44487e-20	8.95615e-18
ADCY4	285.805	1.09523	0.120467	9.0915	9.76802e-20	9.20083e-18
COL6A2	7194.57	1.59044	0.175171	9.07932	1.0925e-19	1.02225e-17
KCNE4	241.991	2.02426	0.223435	9.05971	1.30801e-19	1.2079e-17
CCN2	3550.44	1.4873	0.164162	9.05994	1.30525e-19	1.2079e-17
JPH2	37.836	1.79186	0.198097	9.04535	1.49188e-19	1.36875e-17
ACTA2	4833.73	1.26826	0.140433	9.03108	1.69984e-19	1.54298e-17
FSTL1	2950.91	1.50027	0.166127	9.03084	1.70363e-19	1.54298e-17
AC245100.3	43.6196	-5.82625	0.645592	-9.02467	1.80239e-19	1.62204e-17
CLEC14A	885.008	1.11912	0.124085	9.01898	1.89848e-19	1.6977e-17
CDCA8	410.74	-1.4494	0.160897	-9.00823	2.09407e-19	1.86083e-17
PCDH12	741.84	0.941501	0.104551	9.00519	2.15296e-19	1.90119e-17
SLC26A6	1174.45	-1.15311	0.128072	-9.00364	2.18358e-19	1.91626e-17
CCNB1	1062.86	-1.44597	0.160792	-8.99283	2.4095e-19	2.10147e-17
LAMC3	848.763	1.89676	0.210988	8.98989	2.47473e-19	2.14512e-17
FHL1	876.053	1.42358	0.158443	8.98476	2.59293e-19	2.23387e-17
CHGA	30.9334	-3.74519	0.416898	-8.98347	2.62355e-19	2.24655e-17
MYH11	1101.63	1.88329	0.210108	8.96344	3.14718e-19	2.67871e-17
SPRY1	855.509	1.11676	0.124725	8.95372	3.43702e-19	2.90788e-17
SCARF2	179.914	1.30574	0.146073	8.93895	3.929e-19	3.30433e-17
PECAM1	4151.32	0.907008	0.10163	8.92458	4.47379e-19	3.74024e-17
AFP	20353.4	-3.93902	0.442088	-8.91003	5.1018e-19	4.2402e-17
ASPN	711.385	1.73016	0.194589	8.89139	6.03468e-19	4.9862e-17
GASK1B	689.145	1.15565	0.130081	8.88407	6.44571e-19	5.26425e-17
CRTAC1	25.9794	2.92251	0.328959	8.88412	6.44269e-19	5.26425e-17
RAMP3	652.022	1.4773	0.166564	8.86925	7.36397e-19	5.97963e-17
ARHGAP15	232.677	1.29501	0.146071	8.86557	7.6112e-19	6.14506e-17
FILIP1L	603.952	1.30676	0.147463	8.86159	7.88835e-19	6.33265e-17
PLN	43.6045	1.94718	0.219902	8.85474	8.38779e-19	6.69554e-17
CDH5	1562.61	1.05636	0.119387	8.8482	8.89444e-19	7.06008e-17
ITPKB	484.823	1.0667	0.120632	8.84261	9.35048e-19	7.38061e-17
PRELP	942.354	2.2229	0.251965	8.82225	1.12178e-18	8.80538e-17
HECW2	373.072	1.17822	0.13358	8.82033	1.1412e-18	8.90833e-17
ITPRIP	815.316	1.05208	0.119302	8.81858	1.15919e-18	8.999e-17
SELP	96.1304	1.99726	0.226551	8.81594	1.18682e-18	9.16315e-17
RHOJ	255.813	1.01132	0.114725	8.81517	1.19498e-18	9.17604e-17
TRIM54	72.0097	-3.21233	0.365602	-8.7864	1.54424e-18	1.17938e-16
ANLN	573.696	-1.60735	0.182976	-8.78449	1.5707e-18	1.19314e-16
MEIS3	88.125	1.56043	0.177788	8.7769	1.68037e-18	1.26963e-16
CLEC11A	254.202	1.46185	0.166583	8.77552	1.70116e-18	1.27849e-16
SFRP4	263.572	2.25101	0.256558	8.77389	1.72591e-18	1.29023e-16
C11orf96	802.278	1.79317	0.204533	8.76715	1.83238e-18	1.36262e-16
GIMAP1	263.909	1.08581	0.124032	8.75424	2.05475e-18	1.51998e-16
SPARC	20311	1.11548	0.127562	8.74456	2.23885e-18	1.64754e-16
ANKFN1	74.4672	-5.3747	0.615109	-8.73781	2.37676e-18	1.73996e-16
KIF4A	541.973	-1.57687	0.181116	-8.7064	3.13675e-18	2.28449e-16
MXRA8	783.259	1.80861	0.20776	8.70532	3.16683e-18	2.29457e-16
CDCA2	118.887	-1.64531	0.189163	-8.69786	3.38204e-18	2.438e-16
MYBL2	1127.91	-1.99372	0.229455	-8.68896	3.65767e-18	2.62331e-16
HIC1	242.978	1.18727	0.136694	8.68561	3.76705e-18	2.68812e-16
MELK	336.403	-1.47705	0.170287	-8.67389	4.17606e-18	2.965e-16
UCK2	1544.8	-0.910119	0.104944	-8.67243	4.22995e-18	2.98825e-16
FRZB	420.839	1.58281	0.182592	8.66855	4.37645e-18	3.07636e-16
SPC25	155.926	-1.37254	0.158573	-8.65556	4.90507e-18	3.43088e-16
CENPA	155.687	-1.66778	0.192782	-8.65114	5.09884e-18	3.54884e-16
PEAR1	218.31	1.14915	0.132996	8.64047	5.59825e-18	3.87734e-16
KIFC1	742.33	-1.50441	0.174173	-8.63746	5.74766e-18	3.96043e-16
EZH2	587.786	-1.10369	0.127787	-8.63693	5.77429e-18	3.96043e-16
PCDH18	104.105	1.47112	0.170653	8.62052	6.66502e-18	4.54928e-16
CALCRL	828.929	1.33606	0.15501	8.61919	6.74306e-18	4.58042e-16
ARHGEF15	418.312	0.96692	0.112329	8.60789	7.44145e-18	5.03063e-16
CENPF	1157.4	-1.51578	0.176176	-8.60381	7.71158e-18	5.18843e-16
NCAPG	472.468	-1.49981	0.174566	-8.59166	8.57238e-18	5.74024e-16
THBS1	5013.83	1.68646	0.196563	8.57972	9.51009e-18	6.33812e-16
PTCH2	46.3473	1.2304	0.143534	8.57214	1.01581e-17	6.73821e-16
TSHZ3	97.4484	1.33783	0.156138	8.56829	1.05033e-17	6.90237e-16
CDCA3	373.439	-1.4368	0.16768	-8.5687	1.04655e-17	6.90237e-16
SPON1	165.947	2.12846	0.248781	8.55558	1.17281e-17	7.6716e-16
BUB1B	302.065	-1.55211	0.181722	-8.5411	1.32951e-17	8.65649e-16
ARHGAP23	482.279	1.09904	0.128735	8.5372	1.37509e-17	8.91222e-16
GLIPR2	388.771	1.31957	0.154596	8.53559	1.39445e-17	8.99645e-16
GLT8D2	81.1954	1.5026	0.176223	8.52672	1.50551e-17	9.6688e-16
MFAP4	793.927	2.46233	0.289119	8.51667	1.64205e-17	1.0498e-15
ADGRF5	877.305	1.02417	0.120406	8.50596	1.80099e-17	1.14623e-15
PTGER3	57.3963	1.87001	0.21993	8.50276	1.8514e-17	1.17302e-15
SHROOM4	175.317	1.10234	0.129786	8.49347	2.00553e-17	1.265e-15
CA9	486.378	-3.704	0.436214	-8.49125	2.04427e-17	1.28371e-15
RACGAP1	722.848	-1.0891	0.128451	-8.47875	2.27618e-17	1.42301e-15
CTSK	463.015	1.4398	0.169898	8.47449	2.36104e-17	1.46957e-15
TSPAN18	520.42	1.09385	0.129103	8.47266	2.39846e-17	1.48631e-15
PTGIS	288.448	2.26766	0.267702	8.47085	2.43611e-17	1.49802e-15
ESAM	1132.37	0.870282	0.10274	8.47073	2.43856e-17	1.49802e-15
FCN2	113.327	2.88606	0.341259	8.45709	2.74123e-17	1.67666e-15
INPP4B	186.474	1.41785	0.167903	8.44447	3.05436e-17	1.86013e-15
AURKB	418.919	-1.60534	0.190162	-8.44193	3.12135e-17	1.89277e-15
CYBRD1	1078.13	1.46216	0.173321	8.43613	3.28018e-17	1.98058e-15
BGN	10783.5	1.62272	0.192861	8.4139	3.96599e-17	2.38449e-15
KIF20A	500.638	-1.49583	0.177853	-8.41045	4.08437e-17	2.44526e-15
KIF2C	491.722	-1.58516	0.18851	-8.40886	4.14001e-17	2.46811e-15
ARHGEF39	251.14	-1.14672	0.136739	-8.38624	5.01958e-17	2.96743e-15
CETP	287.962	1.61281	0.192311	8.38648	5.00901e-17	2.96743e-15
FAM167B	250.057	1.0887	0.129846	8.38455	5.09201e-17	2.99771e-15
VEGFC	228.767	1.04642	0.12504	8.36869	5.82601e-17	3.41559e-15
PLK1	558.874	-1.52118	0.182019	-8.35724	6.42001e-17	3.74828e-15
SSC5D	136.774	1.85612	0.222212	8.35293	6.65881e-17	3.8717e-15
SNAI1	140.827	1.54336	0.18482	8.35061	6.79119e-17	3.93249e-15
SASH1	724.173	0.91036	0.109055	8.34775	6.95754e-17	4.01237e-15
APLNR	1047.74	1.56106	0.187202	8.33892	7.49711e-17	4.30596e-15
RRM2	1400.2	-1.33971	0.160767	-8.33325	7.86504e-17	4.49899e-15
FOXM1	825.323	-1.50254	0.180333	-8.33203	7.94702e-17	4.52756e-15
HMMR	426.36	-1.35497	0.162746	-8.32567	8.38508e-17	4.75794e-15
RAMP2	628.241	1.13838	0.136973	8.31098	9.49124e-17	5.36407e-15
EFEMP1	1483.56	2.33332	0.280908	8.30637	9.86776e-17	5.55464e-15
EMCN	482.138	1.1661	0.140547	8.29682	1.06938e-16	5.99576e-15
THBS2	1956.77	2.03865	0.246039	8.28589	1.17229e-16	6.54676e-15
LXN	151.306	1.39094	0.168094	8.27478	1.28696e-16	7.15886e-15
SKA3	208.352	-1.43648	0.173692	-8.27023	1.33699e-16	7.40796e-15
FOSB	1042.48	2.25669	0.273346	8.2558	1.50885e-16	8.32757e-15
LPL	208.439	1.54328	0.187097	8.24856	1.60311e-16	8.80844e-15
HSPA12B	254.097	1.00205	0.121488	8.24817	1.60845e-16	8.80844e-15
ABI3BP	206.469	1.83456	0.222611	8.24109	1.7065e-16	9.30934e-15
NEXN	172.962	1.45856	0.177065	8.23744	1.75941e-16	9.56102e-15
KIF23	315.084	-1.50236	0.182451	-8.2343	1.80606e-16	9.77696e-15
LILRB5	280.71	1.35123	0.164253	8.22656	1.92673e-16	1.03904e-14
BCL6B	539.573	0.943244	0.114745	8.22031	2.0297e-16	1.0904e-14
AXL	532.932	1.18392	0.144045	8.2191	2.05042e-16	1.09736e-14
PLAC9	164.027	1.49535	0.182031	8.2148	2.12518e-16	1.13308e-14
SLC8A1	141.785	1.23027	0.150072	8.19791	2.44598e-16	1.29922e-14
EXO1	230.68	-1.39152	0.169764	-8.19678	2.46914e-16	1.30661e-14
NDC80	380.235	-1.31438	0.160402	-8.19429	2.5207e-16	1.32891e-14
F3	150.701	1.7429	0.212751	8.19223	2.56433e-16	1.34689e-14
BUB1	387.897	-1.38659	0.169341	-8.18819	2.65181e-16	1.38768e-14
NOTCH4	980.326	0.865942	0.105822	8.183	2.76867e-16	1.44349e-14
EME1	115.999	-1.3643	0.166884	-8.17519	2.95406e-16	1.53448e-14
NUF2	315.801	-1.51141	0.185177	-8.162	3.29535e-16	1.69927e-14
NEK2	392.313	-1.45522	0.17829	-8.16211	3.2922e-16	1.69927e-14
GRK5	647.433	0.754384	0.0924585	8.15916	3.3735e-16	1.73324e-14
USHBP1	158.495	0.961423	0.117925	8.15282	3.55545e-16	1.82011e-14
TPX2	1427.85	-1.32422	0.162623	-8.14289	3.85962e-16	1.96808e-14
ADAMTS13	308.851	1.0932	0.134258	8.14249	3.87237e-16	1.96808e-14
HHIP	77.4753	2.98121	0.366866	8.12617	4.4307e-16	2.24378e-14
KIF18B	306.081	-1.55903	0.192116	-8.11505	4.85597e-16	2.45036e-14
PCLAF	447.965	-1.30244	0.160691	-8.10527	5.263e-16	2.6463e-14
ADGRA2	591.913	1.47935	0.1826	8.1016	5.42421e-16	2.71768e-14
JAM2	272.639	1.28555	0.159537	8.05797	7.7571e-16	3.8728e-14
DACT1	128.849	1.61328	0.200297	8.05447	7.98258e-16	3.9702e-14
FLI1	430.999	0.926801	0.115072	8.05407	8.00841e-16	3.9702e-14
ST6GALNAC3	83.3997	1.19693	0.148694	8.04962	8.30546e-16	4.10307e-14
XRCC2	118.969	-1.35701	0.168624	-8.04757	8.44521e-16	4.15758e-14
RGCC	554.884	0.99572	0.12379	8.04363	8.72142e-16	4.27864e-14
GJA4	656.21	1.08262	0.134647	8.04043	8.95202e-16	4.37658e-14
SKA1	258.993	-1.55539	0.19372	-8.02905	9.82278e-16	4.78573e-14
DES	61.1967	2.45441	0.305921	8.02302	1.03179e-15	5.00967e-14
DSE	316.285	1.22025	0.152262	8.01414	1.10915e-15	5.36682e-14
LMOD1	585.897	1.80005	0.224659	8.01236	1.12529e-15	5.42636e-14
EPAS1	9182.51	0.73503	0.0917758	8.00898	1.15664e-15	5.55857e-14
PDZRN3	92.7107	2.25146	0.281233	8.00569	1.18802e-15	5.69001e-14
ROBO4	873.125	0.968173	0.120961	8.00399	1.20453e-15	5.7496e-14
KIF18A	128.893	-1.47321	0.184094	-8.00251	1.21911e-15	5.79957e-14
EDNRB	978.799	1.14109	0.142602	8.00195	1.22463e-15	5.80629e-14
TICRR	127.372	-1.49393	0.18684	-7.99577	1.28763e-15	6.0846e-14
STEAP4	807.467	1.96549	0.245886	7.99351	1.31147e-15	6.17658e-14
NOS3	367.112	1.08174	0.135336	7.99296	1.31738e-15	6.18381e-14
C6orf223	272.355	-3.52051	0.440595	-7.99036	1.34544e-15	6.29459e-14
GDF2	35.8445	4.7883	0.599697	7.98454	1.41045e-15	6.57696e-14
VIM	11676	0.998082	0.1252	7.97187	1.56287e-15	7.26376e-14
TMEM119	225.205	2.02706	0.254708	7.95834	1.74366e-15	8.07745e-14
CDK1	730.205	-1.35429	0.170237	-7.95533	1.78657e-15	8.24916e-14
TRIP13	271.207	-1.4473	0.182043	-7.95035	1.85989e-15	8.55972e-14
UBE2C	761.108	-1.59376	0.2005	-7.94892	1.88146e-15	8.63089e-14
IGFN1	14.2969	2.58891	0.325751	7.94752	1.90282e-15	8.70063e-14
PDGFRB	3326.88	1.12786	0.141977	7.94397	1.95812e-15	8.9246e-14
PAGE1	68.3645	-5.55518	0.700594	-7.92924	2.20486e-15	1.00169e-13
TTK	253.868	-1.49785	0.189186	-7.91736	2.42601e-15	1.09863e-13
ID4	159.656	1.66625	0.210578	7.91277	2.51726e-15	1.13631e-13
GNG2	287.022	0.97247	0.122929	7.91083	2.55686e-15	1.15051e-13
KLRB1	156.806	1.42841	0.180731	7.9035	2.71182e-15	1.21636e-13
PRKCH	449.462	0.936716	0.118557	7.90096	2.7676e-15	1.23745e-13
GPSM2	246.689	-1.03628	0.131407	-7.88601	3.11999e-15	1.39061e-13
PRC1	889.452	-1.22611	0.155624	-7.8787	3.30804e-15	1.46979e-13
CKAP2L	234.244	-1.36902	0.174495	-7.84562	4.30822e-15	1.90818e-13
ZFP36	5555.93	1.05273	0.134189	7.84508	4.32673e-15	1.91039e-13
CELF2	315.358	1.35332	0.172537	7.84369	4.37482e-15	1.9256e-13
LRRC8C	293.299	0.958959	0.122283	7.8421	4.43081e-15	1.94419e-13
ABR	793.653	1.35623	0.173111	7.83445	4.70887e-15	2.0598e-13
PTGS2	48.063	1.86591	0.238409	7.82652	5.01566e-15	2.18723e-13
GIMAP6	476.909	1.00367	0.128283	7.82384	5.12372e-15	2.22748e-13
NCAPH	281.493	-1.30135	0.166364	-7.82234	5.18517e-15	2.24728e-13
CDC20	936.733	-1.60108	0.204865	-7.81531	5.48264e-15	2.36893e-13
PDE10A	80.9269	1.55461	0.199131	7.80696	5.8586e-15	2.52366e-13
APOLD1	1279.66	1.17288	0.15038	7.79946	6.21719e-15	2.66999e-13
AURKA	926.541	-1.13731	0.14612	-7.78339	7.06093e-15	3.02315e-13
NPY1R	125.814	1.86929	0.240484	7.77302	7.6634e-15	3.27118e-13
HTR1D	124.093	-3.19462	0.412517	-7.74421	9.61757e-15	4.09297e-13
KIF11	403.514	-1.1652	0.150489	-7.74279	9.72622e-15	4.12678e-13
H2BC20P	283.582	-1.05878	0.136838	-7.73746	1.01421e-14	4.29037e-13
CCNB2	494.034	-1.35185	0.174735	-7.73657	1.02135e-14	4.30766e-13
KAZN	104.149	1.55552	0.20116	7.73275	1.05249e-14	4.42578e-13
BASP1	510.63	1.96498	0.254471	7.72185	1.14653e-14	4.80691e-13
ITGBL1	205.768	2.15538	0.279808	7.70306	1.32843e-14	5.55309e-13
THY1	2508.24	1.09901	0.142894	7.69107	1.45906e-14	6.08112e-13
RND3	1589.77	1.14806	0.149469	7.68091	1.57959e-14	6.56412e-13
EDNRA	185.144	1.22711	0.159839	7.67716	1.62653e-14	6.73935e-13
GRASP	280.51	1.03591	0.135048	7.67072	1.71039e-14	7.0661e-13
LRRC17	89.6176	1.23408	0.160904	7.66965	1.72468e-14	7.10435e-13
TOP2A	2109.27	-1.43816	0.187561	-7.66771	1.75089e-14	7.19136e-13
CENPI	102.625	-1.29756	0.169281	-7.66514	1.78637e-14	7.31582e-13
ISLR	691.886	2.22732	0.29082	7.65876	1.87738e-14	7.66633e-13
IGFBP6	163.81	1.37425	0.179462	7.65763	1.89398e-14	7.71181e-13
EGR2	135.243	1.56222	0.204102	7.65412	1.94636e-14	7.90235e-13
ZBTB47	386.633	0.906807	0.118495	7.65273	1.96753e-14	7.96541e-13
ZWINT	826.911	-1.14744	0.150039	-7.64762	2.04731e-14	8.26468e-13
TONSL	783.505	-0.955371	0.125116	-7.63589	2.24266e-14	9.02752e-13
OIT3	545.273	1.30288	0.170727	7.63132	2.32353e-14	9.32648e-13
GINS1	429.815	-1.28858	0.168896	-7.62944	2.35767e-14	9.43669e-13
LGALS14	23.9426	-8.20223	1.07544	-7.62688	2.40498e-14	9.59885e-13
FANCI	615.223	-1.07272	0.140742	-7.62191	2.49958e-14	9.94833e-13
FLVCR1	735.33	-0.960831	0.126228	-7.61187	2.7015e-14	1.07218e-12
ASF1B	457.526	-1.32523	0.174188	-7.60803	2.78305e-14	1.10145e-12
MEP1A	439.357	-3.42447	0.450458	-7.60219	2.91171e-14	1.14915e-12
CENPE	256.063	-1.28022	0.1685	-7.59773	3.01373e-14	1.18281e-12
PIK3R3	604.131	0.781578	0.102868	7.59786	3.01068e-14	1.18281e-12
ENTPD1	992.77	0.63688	0.0839617	7.58536	3.31575e-14	1.29773e-12
MS4A7	653.904	1.18329	0.156009	7.58478	3.33058e-14	1.29994e-12
PFKFB4	206.528	-1.36993	0.181203	-7.5602	4.02438e-14	1.56277e-12
SYTL2	241.127	1.14753	0.151787	7.56015	4.0261e-14	1.56277e-12
UBE2T	429.741	-1.06654	0.141114	-7.55799	4.09344e-14	1.58456e-12
ADCY3	290.167	1.07999	0.14307	7.5487	4.39611e-14	1.69707e-12
PTN	107.35	1.63027	0.216179	7.5413	4.65312e-14	1.79139e-12
SGCD	112.487	1.96937	0.261221	7.5391	4.73221e-14	1.81688e-12
GTSE1	253.844	-1.41158	0.187459	-7.53008	5.07076e-14	1.94159e-12
SPATS2	815.476	-0.70588	0.0937736	-7.52749	5.17243e-14	1.97517e-12
SHISA3	76.2024	2.25402	0.299531	7.52518	5.26487e-14	2.00505e-12
BNC2	47.1939	1.68987	0.224605	7.52372	5.32395e-14	2.0221e-12
IL7R	431.423	1.78649	0.238026	7.50545	6.122e-14	2.31897e-12
UBE2O	1336.64	-0.496306	0.0661614	-7.50144	6.31184e-14	2.38449e-12
CALHM5	108.038	1.00803	0.134465	7.49661	6.54911e-14	2.46753e-12
ATP8B4	124.269	1.00344	0.134015	7.48752	7.0188e-14	2.63746e-12
CDCA5	615.372	-1.21889	0.163009	-7.47745	7.57805e-14	2.84006e-12
S1PR1	1011.33	0.935926	0.125235	7.47333	7.81923e-14	2.9227e-12
SLIT2	177.973	1.73016	0.231549	7.47211	7.89173e-14	2.94201e-12
SGO2	209.627	-1.1098	0.148613	-7.46767	8.16271e-14	3.03502e-12
CHKA	2026.3	-0.852933	0.114243	-7.46592	8.27177e-14	3.0675e-12
MYO19	1385.1	-0.690119	0.0924453	-7.46517	8.31935e-14	3.07707e-12
PBK	288.903	-1.34856	0.180674	-7.46407	8.3888e-14	3.09466e-12
PXDN	1187.51	1.12167	0.150394	7.45821	8.77064e-14	3.22709e-12
PLEKHG5	227.274	0.897156	0.120446	7.44864	9.43098e-14	3.46105e-12
ADAMTSL2	1073.48	1.71302	0.230112	7.4443	9.74604e-14	3.5674e-12
CCNF	415.892	-1.01447	0.136381	-7.43852	1.01816e-13	3.7172e-12
ANXA1	1308.59	1.15777	0.155661	7.4378	1.02376e-13	3.72803e-12
ANK3	379.211	1.73789	0.233813	7.43283	1.063e-13	3.86089e-12
SGO1	145.171	-1.28858	0.173371	-7.43249	1.06571e-13	3.86089e-12
KPNA2	2803.42	-0.844936	0.11375	-7.42803	1.10224e-13	3.98301e-12
IGDCC3	29.5881	-3.23305	0.437125	-7.39617	1.4017e-13	5.0522e-12
FOS	3315.45	1.64436	0.222622	7.38636	1.50907e-13	5.42536e-12
NUSAP1	1089.23	-1.0964	0.148447	-7.38578	1.51563e-13	5.43511e-12
STAB1	2578.61	0.980113	0.132711	7.38531	1.521e-13	5.44055e-12
ACTN2	369.348	-2.67708	0.362523	-7.38457	1.52945e-13	5.45698e-12
AL109615.3	56.441	-2.348	0.318095	-7.38146	1.56568e-13	5.55817e-12
BIRC5	1204.83	-1.42935	0.193639	-7.38151	1.565e-13	5.55817e-12
PTPRN2	179.631	1.3865	0.188394	7.35955	1.84526e-13	6.53427e-12
AL355987.4	53.3307	-1.85181	0.251803	-7.35419	1.92089e-13	6.78506e-12
AGAP2-AS1	92.603	1.34097	0.182389	7.35225	1.94903e-13	6.8673e-12
CD69	111.163	1.43858	0.195728	7.34989	1.98367e-13	6.97196e-12
CDC25A	206.129	-1.32861	0.18081	-7.34814	2.0098e-13	7.04628e-12
KIF15	178.17	-1.42408	0.193893	-7.34464	2.0631e-13	7.21522e-12
CLEC10A	202.753	1.20049	0.163483	7.3432	2.08541e-13	7.27525e-12
GNB4	314.793	0.945041	0.128728	7.34136	2.11441e-13	7.35827e-12
AC104083.1	207.759	1.2784	0.174211	7.33822	2.16455e-13	7.51424e-12
POLQ	138.529	-1.31265	0.179045	-7.33139	2.27776e-13	7.88787e-12
MOXD1	222.106	1.95813	0.26732	7.32505	2.38807e-13	8.24964e-12
DEPDC1	249.285	-1.4289	0.195503	-7.30887	2.69393e-13	9.28353e-12
RCN3	651.853	0.873457	0.119574	7.30473	2.77834e-13	9.55114e-12
TROAP	450.209	-1.40169	0.192215	-7.29233	3.04644e-13	1.04474e-11
JDP2	481.59	0.863992	0.118545	7.28834	3.13809e-13	1.07356e-11
AC105118.1	14.6112	-3.37911	0.465138	-7.26475	3.73732e-13	1.27547e-11
CDT1	628.969	-1.32818	0.182981	-7.25859	3.91157e-13	1.33172e-11
TIMP2	4929.91	1.36474	0.188391	7.24418	4.35053e-13	1.47761e-11
CACNA2D1	90.5647	1.4616	0.201981	7.23631	4.61053e-13	1.56216e-11
HMGA1	4088.96	-1.09978	0.152035	-7.23376	4.69804e-13	1.58712e-11
NXPH4	292.824	-2.31436	0.319949	-7.23351	4.70666e-13	1.58712e-11
SLC7A10	57.5558	-3.31232	0.458848	-7.21879	5.24526e-13	1.76422e-11
DUSP9	1361.68	-2.24101	0.310455	-7.21849	5.25683e-13	1.76422e-11
UBAP2L	5146.44	-0.531944	0.0736956	-7.21813	5.27074e-13	1.7647e-11
EFNB2	679.564	0.885516	0.123077	7.1948	6.25518e-13	2.08935e-11
GPR4	310.334	0.792455	0.110194	7.19144	6.41129e-13	2.13644e-11
PRR11	295.689	-1.24771	0.173542	-7.18969	6.494e-13	2.15891e-11
NR4A1	1176.48	1.44513	0.201077	7.18698	6.62414e-13	2.19701e-11
PAGE2B	34.0017	-4.1668	0.579937	-7.18491	6.72495e-13	2.22522e-11
CD34	2137.91	0.813171	0.11319	7.18413	6.76345e-13	2.23273e-11
NEIL3	92.634	-1.51814	0.211393	-7.18161	6.88973e-13	2.26384e-11
KLK2	18.9497	-4.68989	0.653022	-7.18184	6.87818e-13	2.26384e-11
SFRP1	69.0939	2.10942	0.294019	7.17442	7.26158e-13	2.38048e-11
RECQL4	1073.29	-1.21856	0.169934	-7.17082	7.45472e-13	2.43251e-11
BRI3BP	1039.54	-0.645581	0.0900252	-7.17112	7.43893e-13	2.43251e-11
SMPD4	1823.23	-0.464328	0.0647571	-7.1703	7.48339e-13	2.43624e-11
FANCD2	366.814	-1.07376	0.149782	-7.1688	7.5656e-13	2.45734e-11
PRIM1	408.68	-0.890676	0.124255	-7.1681	7.60434e-13	2.46426e-11
DIAPH3	163.283	-1.35636	0.189273	-7.16615	7.71383e-13	2.49402e-11
LUM	2002.78	2.16997	0.303043	7.16059	8.0332e-13	2.59127e-11
DLX1	11.2058	-2.93081	0.409315	-7.16028	8.05128e-13	2.59127e-11
FGF1	76.2462	1.74788	0.244371	7.15258	8.51633e-13	2.73279e-11
CLEC2L	39.0627	-3.88506	0.543185	-7.15236	8.52971e-13	2.73279e-11
COL4A2	11764	1.03987	0.145412	7.15119	8.6031e-13	2.75007e-11
HYAL2	2211.93	0.522726	0.0731169	7.14918	8.72998e-13	2.78433e-11
DBH	237.211	1.60602	0.224954	7.13932	9.37924e-13	2.98467e-11
CCL21	1044.15	2.21692	0.310539	7.13895	9.40453e-13	2.98599e-11
ARAP3	427.895	0.831676	0.116507	7.13843	9.44053e-13	2.9907e-11
FLT1	1702.63	0.818354	0.114742	7.13212	9.88362e-13	3.12407e-11
FILIP1	196.886	1.17379	0.164609	7.1308	9.97893e-13	3.14715e-11
CBX3	4653.23	-0.445569	0.0624956	-7.12961	1.00654e-12	3.16736e-11
ITGA8	99.0046	1.20492	0.169053	7.12748	1.02224e-12	3.2096e-11
CCDC146	220.956	1.16765	0.163963	7.12144	1.06806e-12	3.34604e-11
CELSR3	340.035	-1.3609	0.191175	-7.11859	1.09037e-12	3.40837e-11
DIPK2B	490.989	0.757963	0.106873	7.09218	1.32013e-12	4.11747e-11
RAD54L	119.867	-1.41755	0.199937	-7.09001	1.34099e-12	4.17331e-11
ARHGAP11A	396.764	-1.10323	0.155633	-7.0887	1.35377e-12	4.20383e-11
TPSB2	117.731	2.1267	0.300106	7.08647	1.37572e-12	4.26261e-11
HEYL	615.899	1.34313	0.189621	7.08325	1.40807e-12	4.35332e-11
FOXC2	26.0382	1.44758	0.204404	7.08196	1.42125e-12	4.38445e-11
CDC45	296.248	-1.18378	0.167357	-7.07338	1.512e-12	4.65425e-11
IRAK3	137.728	1.21134	0.1713	7.07146	1.5331e-12	4.70895e-11
LPAR6	518.652	0.813289	0.115072	7.06767	1.57554e-12	4.82881e-11
CDC6	647.53	-1.22233	0.173023	-7.06456	1.6112e-12	4.92741e-11
FABP4	691.149	2.07738	0.29408	7.06401	1.61768e-12	4.93653e-11
FXYD3	246.72	-2.51544	0.357013	-7.04579	1.84411e-12	5.61538e-11
DHX34	1171.65	-0.619142	0.0880737	-7.02982	2.06793e-12	6.2834e-11
CENPK	129.672	-1.1721	0.16674	-7.02949	2.07292e-12	6.28503e-11
ID3	985.137	0.970926	0.138245	7.02321	2.16827e-12	6.56005e-11
KNTC1	605.662	-1.05307	0.149985	-7.02117	2.20018e-12	6.64238e-11
TINAGL1	1330.79	1.06983	0.152442	7.01794	2.25162e-12	6.78318e-11
DBF4	274.385	-0.700941	0.0998828	-7.01764	2.2565e-12	6.78344e-11
FGL2	750.596	1.12403	0.16029	7.01251	2.34082e-12	7.02197e-11
RPS6KA2	770.407	1.08332	0.154494	7.01202	2.34895e-12	7.03144e-11
SYT11	227.943	0.965355	0.137738	7.00864	2.40644e-12	7.18828e-11
DENND2A	224.055	0.903338	0.128977	7.00386	2.48999e-12	7.42218e-11
COL6A1	6926.98	1.19099	0.170116	7.00105	2.54059e-12	7.55705e-11
MKI67	1531.35	-1.25556	0.179412	-6.9982	2.59267e-12	7.69576e-11
WDR62	340.351	-1.14897	0.164284	-6.99383	2.67476e-12	7.90622e-11
NPDC1	834.093	1.02314	0.146291	6.99387	2.67405e-12	7.90622e-11
IL33	444.623	1.44008	0.206109	6.98697	2.80891e-12	8.2854e-11
NUP155	1124.07	-0.524474	0.0750879	-6.9848	2.85272e-12	8.39711e-11
MAP3K6	416.144	0.869581	0.124748	6.97073	3.15311e-12	9.26201e-11
IGHA2	505.013	2.09116	0.300465	6.95976	3.40855e-12	9.99157e-11
SOD3	708.931	1.66702	0.239678	6.95525	3.51929e-12	1.02948e-10
DHX57	701.968	-0.464771	0.0668392	-6.95357	3.56155e-12	1.03969e-10
CAD	1604.27	-0.661946	0.0952597	-6.94886	3.68261e-12	1.07282e-10
SNRK	1433.9	0.581757	0.0837369	6.94745	3.71959e-12	1.08136e-10
CCNA2	633.007	-1.37274	0.197632	-6.94592	3.76006e-12	1.09088e-10
GCN1	4083.87	-0.438034	0.0630903	-6.94297	3.83953e-12	1.11165e-10
TIMELESS	1718.99	-0.654835	0.0943528	-6.94029	3.91302e-12	1.13062e-10
JUNB	4574.63	0.968741	0.139682	6.93531	4.0534e-12	1.16878e-10
GJA5	384.479	1.18543	0.171012	6.93185	4.15359e-12	1.19524e-10
TRAIP	188.263	-1.06779	0.154053	-6.93133	4.16911e-12	1.19726e-10
PALD1	336.204	0.877202	0.126599	6.92896	4.2394e-12	1.21498e-10
COL5A1	2664.55	1.53773	0.22205	6.92514	4.35551e-12	1.24321e-10
COL3A1	15553.2	1.6344	0.236002	6.92536	4.34857e-12	1.24321e-10
TNNT3	5.90903	1.55539	0.224626	6.92438	4.37898e-12	1.24739e-10
RAD51AP1	192.811	-1.12133	0.162003	-6.92165	4.46404e-12	1.26906e-10
RERG	135.703	1.35642	0.196164	6.9147	4.68845e-12	1.33018e-10
PARPBP	161.547	-1.06553	0.154206	-6.90978	4.85393e-12	1.37437e-10
FGD5	555.702	0.96541	0.139746	6.90834	4.90374e-12	1.3857e-10
MCM6	1499.01	-0.853372	0.123553	-6.90691	4.95316e-12	1.39687e-10
MAD2L1	392.181	-1.01223	0.146614	-6.90405	5.05422e-12	1.42253e-10
ASPM	956.202	-1.22503	0.17747	-6.90277	5.09995e-12	1.43255e-10
HCLS1	1177.71	0.966541	0.140035	6.90212	5.12324e-12	1.43623e-10
RCSD1	308.575	0.957277	0.138756	6.89898	5.23766e-12	1.4654e-10
PGC	1472.2	-3.79206	0.549702	-6.89839	5.25937e-12	1.46857e-10
COL15A1	1202.85	1.238	0.179566	6.89443	5.40794e-12	1.50708e-10
CPXM1	158.898	1.53522	0.22269	6.89397	5.42547e-12	1.50898e-10
FAM107A	335.89	1.14037	0.165441	6.89289	5.46713e-12	1.51759e-10
NCAPD2	1413.41	-0.831506	0.120799	-6.88341	5.84384e-12	1.61897e-10
C16orf89	14.5183	1.33798	0.194576	6.8764	6.13832e-12	1.69723e-10
MAFA	78.2242	-2.87179	0.417707	-6.87514	6.19302e-12	1.70901e-10
C1QTNF3	531.061	-1.88564	0.274281	-6.87485	6.20546e-12	1.7091e-10
HELLS	366.256	-1.14703	0.166865	-6.87402	6.24173e-12	1.71575e-10
DLGAP5	293.879	-1.25266	0.182393	-6.86791	6.51491e-12	1.78736e-10
MCM2	1614.89	-1.09235	0.159106	-6.86551	6.62522e-12	1.8141e-10
PLK3	331.135	0.818966	0.119306	6.8644	6.67696e-12	1.82473e-10
PDIA2	74.9755	-2.57167	0.374699	-6.86329	6.72927e-12	1.83548e-10
ORC1	192.137	-1.16546	0.170123	-6.85067	7.35056e-12	2.00108e-10
CPA6	20.7018	-2.75676	0.402809	-6.84383	7.7102e-12	2.09495e-10
MGP	2027.59	1.4592	0.213419	6.83725	8.07269e-12	2.18923e-10
PPM1G	4567.93	-0.452951	0.0662677	-6.83517	8.19082e-12	2.21701e-10
NR4A3	166.941	1.51157	0.221336	6.8293	8.53328e-12	2.30192e-10
FANCA	403.741	-0.797214	0.116735	-6.82923	8.53709e-12	2.30192e-10
ITGA11	227.415	1.28088	0.187995	6.8134	9.53186e-12	2.56525e-10
TACC3	1382.9	-1.00837	0.1482	-6.80413	1.01665e-11	2.73084e-10
PLVAP	5136.71	0.868427	0.127662	6.80257	1.0277e-11	2.75528e-10
PLA2R1	71.3957	1.46202	0.214964	6.8012	1.03752e-11	2.77635e-10
CPHL1P	48.5022	-2.01971	0.297079	-6.79854	1.05683e-11	2.82267e-10
CSNK1D	5166.79	-0.383464	0.0564069	-6.79818	1.05948e-11	2.8244e-10
MAPKAPK5	1079.23	-0.330365	0.0486164	-6.79534	1.08054e-11	2.87513e-10
TAF9	1909.3	-0.602148	0.088631	-6.79388	1.09157e-11	2.89902e-10
LMNB1	1133.84	-0.999879	0.147201	-6.79259	1.10136e-11	2.91953e-10
AC005332.5	222.151	-0.777783	0.11461	-6.78635	1.15007e-11	3.04296e-10
ORC6	157.877	-1.17701	0.173497	-6.78403	1.16868e-11	3.08641e-10
EXOC3L1	240.848	0.688636	0.101618	6.7767	1.22948e-11	3.24091e-10
XPO5	1774.94	-0.561054	0.082806	-6.77552	1.23957e-11	3.26144e-10
ERVMER34-1	47.8636	-2.73397	0.403526	-6.77521	1.24226e-11	3.26243e-10
COL8A1	340.983	1.4223	0.209968	6.77386	1.25395e-11	3.28702e-10
FHL2	552.032	1.21155	0.179096	6.76481	1.33481e-11	3.4925e-10
ACACA	2358.94	-0.704531	0.104169	-6.76334	1.34848e-11	3.52176e-10
SHISAL1	13.9405	1.87171	0.27685	6.76076	1.37271e-11	3.57842e-10
TNNT1	56.7612	-2.62591	0.388876	-6.75255	1.45267e-11	3.77989e-10
ACVRL1	639.716	0.730502	0.10819	6.75202	1.458e-11	3.78677e-10
EGFLAM	178.278	0.871067	0.129096	6.74741	1.50502e-11	3.90174e-10
HEG1	1390.34	0.849359	0.125901	6.74626	1.517e-11	3.92558e-10
CCR3	18.2001	-2.87191	0.425787	-6.74494	1.53089e-11	3.95429e-10
FCHSD2	869.305	0.509916	0.0756187	6.74326	1.54868e-11	3.99295e-10
SCARA5	66.3442	2.55319	0.378775	6.74066	1.57674e-11	4.05787e-10
CEP55	197.067	-1.30546	0.193862	-6.73399	1.65078e-11	4.2407e-10
GIMAP7	401.665	0.899206	0.133575	6.73185	1.67521e-11	4.29566e-10
CDX2	9.06337	-3.07457	0.456982	-6.72798	1.72031e-11	4.4033e-10
CENPM	343.632	-1.29574	0.192602	-6.72759	1.725e-11	4.40734e-10
PLEKHG1	426.12	0.809574	0.120457	6.72086	1.80649e-11	4.60721e-10
GPNMB	2484.98	1.28403	0.191204	6.71548	1.87443e-11	4.77187e-10
MCM4	2312.47	-0.876962	0.130659	-6.71184	1.92191e-11	4.88394e-10
TEX11	63.1676	-2.77599	0.41373	-6.70967	1.95063e-11	4.94802e-10
ADRA2A	158.808	1.95315	0.291177	6.70777	1.97619e-11	5.00386e-10
CHEK1	382.779	-0.878046	0.130996	-6.70285	2.04391e-11	5.16609e-10
MAGEB17	76.5888	-3.01303	0.449686	-6.70028	2.08014e-11	5.24827e-10
SIX2	47.7276	-2.45327	0.366224	-6.69884	2.10083e-11	5.29102e-10
CDH11	393.54	1.61149	0.240781	6.69273	2.19046e-11	5.50694e-10
RAB31	656.938	1.02158	0.15265	6.69227	2.19732e-11	5.51438e-10
KPNB1	6592.45	-0.41625	0.0622083	-6.69124	2.21294e-11	5.54372e-10
SLCO2A1	632.87	1.43217	0.214054	6.69069	2.22127e-11	5.55476e-10
KCNC2	30.6843	-3.75257	0.561419	-6.68408	2.32383e-11	5.80094e-10
MARVELD1	406.817	1.20435	0.180323	6.67883	2.40855e-11	6.00183e-10
EFNA3	157.592	-1.24281	0.186135	-6.67693	2.43993e-11	6.06931e-10
SAPCD2	159.922	-1.4895	0.22317	-6.67429	2.48431e-11	6.15805e-10
CTSV	158.762	-2.03337	0.304656	-6.67433	2.48362e-11	6.15805e-10
SLC4A1	6.19833	2.17104	0.325646	6.66687	2.61324e-11	6.46627e-10
DBF4B	224.138	-0.725084	0.108772	-6.66609	2.62705e-11	6.4891e-10
FGF7	61.8493	1.95313	0.293231	6.66072	2.72485e-11	6.71467e-10
PRSS1	12.5702	-5.02978	0.755158	-6.66056	2.72788e-11	6.71467e-10
GIMAP4	837.339	0.839307	0.126029	6.65961	2.74555e-11	6.74641e-10
SCML2	164.91	-1.00726	0.151285	-6.65801	2.77563e-11	6.80849e-10
ADARB1	485.755	0.642882	0.0965927	6.65559	2.82164e-11	6.90936e-10
MMP19	250.022	1.08657	0.1633	6.65381	2.85606e-11	6.98153e-10
G6PD	2150.43	-1.3775	0.207063	-6.65256	2.8804e-11	7.02888e-10
CIP2A	160.969	-1.14196	0.171736	-6.6495	2.9409e-11	7.16414e-10
SMG5	6791.24	-0.606648	0.0912367	-6.64916	2.94767e-11	7.16826e-10
COL4A1	10442.3	0.953614	0.143425	6.64887	2.9535e-11	7.17011e-10
PNMA5	41.0282	-3.2886	0.494905	-6.64492	3.03375e-11	7.35228e-10
LINC02870	11.0136	-3.39465	0.511218	-6.64032	3.13013e-11	7.57288e-10
DROSHA	1469.66	-0.431296	0.0649569	-6.63973	3.14259e-11	7.57708e-10
DKC1	1883.6	-0.529297	0.079716	-6.63978	3.14142e-11	7.57708e-10
C1orf162	343.201	1.00667	0.151905	6.62693	3.4274e-11	8.24969e-10
DHX37	1001.51	-0.510867	0.0771694	-6.62007	3.59019e-11	8.62684e-10
TANC1	612.235	0.738496	0.111651	6.61431	3.73289e-11	8.95451e-10
COL12A1	651.995	1.25585	0.189883	6.61381	3.7455e-11	8.96951e-10
CCNE1	245.294	-1.46149	0.221357	-6.60238	4.04604e-11	9.67284e-10
ATP2A3	590.117	1.14411	0.173437	6.59669	4.20452e-11	1.00347e-09
STON1	148.671	1.27428	0.193305	6.59205	4.33802e-11	1.03359e-09
POLR1A	1678.73	-0.42888	0.0650863	-6.5894	4.416e-11	1.0504e-09
PTTG1	844.942	-1.23838	0.188001	-6.58706	4.48616e-11	1.06529e-09
NAV1	381.6	0.874833	0.132829	6.58613	4.51426e-11	1.06837e-09
AC016717.2	12.8027	-4.50864	0.684559	-6.58619	4.51266e-11	1.06837e-09
WNT2B	55.7706	0.918507	0.139498	6.58435	4.5688e-11	1.07947e-09
CST1	137.512	-3.6647	0.556712	-6.58276	4.61803e-11	1.08928e-09
ZNF692	1038.14	-0.72969	0.110993	-6.57418	4.89204e-11	1.15199e-09
STIL	216.888	-0.973672	0.148123	-6.57341	4.9176e-11	1.15609e-09
MSRB3	375.072	1.07097	0.162976	6.57136	4.98578e-11	1.17017e-09
ELN	1577.27	1.71467	0.261369	6.56036	5.36796e-11	1.25778e-09
AFAP1L1	460.237	0.672678	0.102554	6.55925	5.40776e-11	1.265e-09
COL1A1	21428.4	1.5786	0.240679	6.55891	5.42015e-11	1.26581e-09
PLCXD3	75.0157	1.98659	0.302919	6.55814	5.44846e-11	1.27032e-09
CDH22	36.8058	-3.78651	0.577572	-6.55591	5.53042e-11	1.2873e-09
CYTH3	534.566	0.740546	0.113025	6.55204	5.67565e-11	1.31893e-09
MRC2	686.177	1.30898	0.199904	6.54808	5.82833e-11	1.35219e-09
DPYSL3	763.422	1.21268	0.185305	6.54424	5.97993e-11	1.38509e-09
TENM4	24.3582	1.75047	0.267578	6.5419	6.0742e-11	1.40462e-09
HAUS5	676.236	-0.54492	0.0833206	-6.54004	6.15028e-11	1.41989e-09
RFC4	759.429	-0.773175	0.118325	-6.53434	6.38922e-11	1.47265e-09
SPIRE2	878.744	-0.82427	0.126245	-6.52915	6.61424e-11	1.52203e-09
ZSWIM5	350.37	-1.43605	0.220014	-6.52706	6.70737e-11	1.54095e-09
CSTF2	442.779	-0.595366	0.091306	-6.52055	7.00487e-11	1.60669e-09
NOTCH3	2254.56	1.03807	0.159252	6.51842	7.10506e-11	1.62702e-09
CIT	363.076	-0.951708	0.146048	-6.51641	7.20093e-11	1.64631e-09
IQCA1	27.0431	1.54359	0.236926	6.51504	7.26684e-11	1.65869e-09
MAGEA12	248.063	-4.34452	0.666909	-6.51441	7.29773e-11	1.66306e-09
DEPDC1B	267.65	-1.41818	0.217836	-6.51028	7.50084e-11	1.70659e-09
PCDH7	54.9224	1.75159	0.269363	6.50273	7.88749e-11	1.79168e-09
PSPH	1129.89	-0.87552	0.134709	-6.49936	8.06621e-11	1.82933e-09
CAMKK1	90.537	1.00289	0.154407	6.4951	8.29801e-11	1.87588e-09
FMNL3	699.321	0.741056	0.114094	6.49513	8.29608e-11	1.87588e-09
IGFBP4	43125.9	0.83827	0.12911	6.49266	8.4332e-11	1.9034e-09
VCAN	1807.48	1.83266	0.282285	6.49222	8.4578e-11	1.90591e-09
ADAMTS4	760.21	0.937727	0.144468	6.4909	8.53247e-11	1.91967e-09
ECT2	627.581	-1.04731	0.161383	-6.4896	8.60673e-11	1.9333e-09
CNOT9	1686.01	-0.40904	0.0630746	-6.48502	8.87209e-11	1.98974e-09
MAP3K9	297.964	-0.700844	0.10815	-6.48028	9.1554e-11	2.05003e-09
MAPK10	77.2635	1.55957	0.24068	6.47986	9.18098e-11	2.0525e-09
NUP37	534.777	-0.505596	0.0780714	-6.47607	9.41417e-11	2.10131e-09
NUP210	2802.15	-0.718153	0.110934	-6.47367	9.56503e-11	2.13161e-09
GFRA2	100.645	1.13342	0.175148	6.47119	9.7235e-11	2.16352e-09
PSRC1	251.625	-0.975963	0.150943	-6.46575	1.00795e-10	2.23919e-09
EPO	184.655	-2.64142	0.408632	-6.46404	1.01941e-10	2.26111e-09
SLC6A14	13.3692	-3.67309	0.56828	-6.46351	1.023e-10	2.26552e-09
SNHG3	613.333	-1.0652	0.164817	-6.46293	1.02694e-10	2.27067e-09
E2F7	94.1478	-1.3551	0.209963	-6.454	1.08937e-10	2.40495e-09
COL1A2	12466.1	1.4343	0.222299	6.45209	1.10316e-10	2.4316e-09
PCAT19	137.57	0.980858	0.152048	6.45097	1.11136e-10	2.44586e-09
CDKN3	430.93	-1.1232	0.174398	-6.44046	1.19114e-10	2.61736e-09
NRROS	174.069	0.817112	0.12689	6.43952	1.19851e-10	2.62946e-09
RGS7BP	37.2978	2.1051	0.327036	6.43691	1.21928e-10	2.67089e-09
FAM111B	359.71	-1.11242	0.172907	-6.43361	1.24612e-10	2.7217e-09
MORC2	1781.15	-0.405532	0.0630336	-6.43358	1.24633e-10	2.7217e-09
DCHS1	365.309	0.895175	0.139147	6.43332	1.2485e-10	2.72223e-09
CD4	2178.83	0.978206	0.152164	6.42864	1.28747e-10	2.80287e-09
NRP2	755.175	0.992475	0.154452	6.42579	1.3119e-10	2.85166e-09
CDC25C	229.416	-1.19872	0.186704	-6.4204	1.35914e-10	2.94981e-09
ADAMTSL1	144.257	1.25594	0.195659	6.419	1.37173e-10	2.96802e-09
EPB41L3	253.046	1.16086	0.180846	6.41907	1.37106e-10	2.96802e-09
CCDC183	79.5745	-1.3026	0.202956	-6.41813	1.37959e-10	2.97815e-09
POLA2	682.251	-0.663024	0.103307	-6.41801	1.38063e-10	2.97815e-09
LINC00942	79.4575	-3.27148	0.509816	-6.41699	1.38996e-10	2.99372e-09
DHRS13	168.727	-0.914825	0.142584	-6.41604	1.39869e-10	3.00792e-09
NSD2	1634.33	-0.662329	0.103259	-6.41424	1.41529e-10	3.03901e-09
CLSPN	91.5439	-1.30556	0.203559	-6.41365	1.42074e-10	3.04608e-09
AP000593.3	15.4341	-2.53675	0.395554	-6.41316	1.42533e-10	3.05129e-09
GIPC3	216.464	0.789845	0.123226	6.4097	1.45804e-10	3.11658e-09
U2AF2	4783.57	-0.333417	0.0520579	-6.40472	1.50646e-10	3.21522e-09
FLRT2	185.009	1.68825	0.263635	6.40374	1.51616e-10	3.23105e-09
FAM83D	596.128	-0.982498	0.153572	-6.39762	1.57814e-10	3.35806e-09
PRR19	79.7613	-1.61007	0.251685	-6.39714	1.58316e-10	3.36369e-09
AATF	2573.22	-0.470495	0.0735562	-6.3964	1.59078e-10	3.3748e-09
PEAK1	802.104	0.606133	0.0948123	6.39298	1.6268e-10	3.4454e-09
SMC1B	55.6802	-2.00061	0.312948	-6.39278	1.62894e-10	3.4454e-09
FPR3	358.58	1.05579	0.165168	6.39222	1.63493e-10	3.45291e-09
PNCK	77.2016	-3.06198	0.479204	-6.38972	1.66188e-10	3.50458e-09
MCM8	396.819	-0.813156	0.12728	-6.3887	1.67299e-10	3.52276e-09
RASIP1	542.503	0.746988	0.116944	6.38756	1.68551e-10	3.54384e-09
MAP1A	156.701	1.29499	0.202911	6.38207	1.74714e-10	3.66796e-09
MIR210HG	152.637	-1.36428	0.213796	-6.38124	1.75664e-10	3.68242e-09
MAFA-AS1	16.6241	-2.96976	0.465415	-6.38088	1.76078e-10	3.68564e-09
PRRX1	162.873	1.45096	0.227498	6.37792	1.79509e-10	3.75165e-09
FAT4	278.174	1.22901	0.192704	6.3777	1.79763e-10	3.75165e-09
MAGEA4	17.5977	-6.16011	0.96621	-6.37554	1.82318e-10	3.79936e-09
MPEG1	1126.17	0.937312	0.147203	6.36746	1.92183e-10	3.99905e-09
CEP250	1190.71	-0.487428	0.0765666	-6.36607	1.93935e-10	4.02956e-09
SRGN	1506.45	0.961658	0.151098	6.36446	1.95984e-10	4.06616e-09
SOCS3	1660.85	1.29349	0.203326	6.36163	1.99627e-10	4.13568e-09
POLD1	1039.67	-0.647832	0.101925	-6.35599	2.07091e-10	4.28403e-09
CENPU	473.485	-0.96889	0.152469	-6.35468	2.08867e-10	4.31445e-09
DLC1	1492.92	0.777907	0.122471	6.35177	2.12845e-10	4.39021e-09
CERCAM	471.785	1.45772	0.229527	6.35097	2.13967e-10	4.40691e-09
PCDHA1	20.3312	-2.79738	0.440591	-6.34917	2.1648e-10	4.45218e-09
KDR	1270.45	0.949558	0.149586	6.34789	2.18283e-10	4.48274e-09
BRDT	6.95345	-4.20807	0.663092	-6.34613	2.20798e-10	4.5278e-09
CTSG	44.8718	2.20924	0.348284	6.34321	2.25022e-10	4.60774e-09
SOX7	161.443	1.06298	0.167778	6.33565	2.36338e-10	4.83244e-09
MMP2	1933.53	1.51218	0.238854	6.33098	2.43606e-10	4.97387e-09
KIF14	220.524	-1.10893	0.175243	-6.32792	2.48489e-10	5.06623e-09
PCDHGC3	140.667	1.36868	0.216399	6.3248	2.53568e-10	5.16234e-09
SUSD2	485.427	1.38124	0.218602	6.31854	2.64051e-10	5.36802e-09
EHD2	1872.21	0.927283	0.146848	6.31456	2.70924e-10	5.49984e-09
THOC5	1108.31	-0.504618	0.0799267	-6.31351	2.72773e-10	5.52943e-09
TNS1	4307.07	0.691917	0.109601	6.31306	2.7358e-10	5.53784e-09
SYNE1	1041.98	0.756494	0.11993	6.3078	2.83026e-10	5.72085e-09
CD200	159.732	0.952354	0.151013	6.30645	2.85516e-10	5.76293e-09
ARHGEF25	164.174	1.12086	0.17784	6.30262	2.92654e-10	5.89859e-09
SMYD5	1128.28	-0.508154	0.0806804	-6.29835	3.00823e-10	6.05459e-09
KIRREL1	496.813	1.12026	0.177877	6.29794	3.01627e-10	6.06215e-09
WDCP	392.115	-0.441181	0.0701203	-6.29177	3.13857e-10	6.29899e-09
DNA2	185.428	-0.821865	0.130694	-6.28848	3.20587e-10	6.42493e-09
VPS72	1936.74	-0.534217	0.0849584	-6.28799	3.21601e-10	6.43612e-09
MS4A6A	960.117	1.00824	0.160665	6.27541	3.4872e-10	6.96897e-09
ACKR1	119.704	1.90717	0.304004	6.2735	3.53025e-10	7.04505e-09
MCM3	3416.86	-0.725065	0.115581	-6.27324	3.53615e-10	7.04686e-09
MCM7	4239.04	-0.805875	0.128626	-6.26525	3.72223e-10	7.40724e-09
FAM189B	1456.06	-0.595906	0.0951276	-6.26428	3.74562e-10	7.44329e-09
TLR4	341.963	0.923152	0.147376	6.26391	3.75443e-10	7.45033e-09
CRISPLD1	47.3105	1.25738	0.200812	6.2615	3.81298e-10	7.5559e-09
FCGBP	631.411	-1.6754	0.267643	-6.25983	3.85389e-10	7.62628e-09
DDR2	400.259	1.05643	0.168791	6.25881	3.87917e-10	7.66557e-09
ARHGEF17	776.451	0.915546	0.146303	6.25788	3.90247e-10	7.70084e-09
TSEN54	1325.86	-0.589386	0.0942181	-6.25555	3.96127e-10	7.78524e-09
CPA2	16.5517	-3.97941	0.636143	-6.25553	3.96177e-10	7.78524e-09
EDC3	1013.47	-0.38155	0.0609903	-6.25591	3.95197e-10	7.78524e-09
PIK3R5	187.734	0.91405	0.146139	6.25465	3.98406e-10	7.81816e-09
COL4A4	196.427	1.36457	0.218212	6.25344	4.01498e-10	7.86791e-09
EGFR-AS1	116.738	-2.54224	0.406748	-6.25016	4.10041e-10	8.0242e-09
PDLIM3	539.884	1.08531	0.173667	6.24937	4.121e-10	8.05334e-09
GTF3C2	1334.37	-0.372228	0.0595759	-6.24796	4.15835e-10	8.11511e-09
PLCB2	367.93	0.885569	0.141767	6.24666	4.1932e-10	8.17183e-09
CXCR4	1270.05	0.975897	0.156446	6.23792	4.43416e-10	8.62353e-09
RCAN2	380.503	1.25994	0.201985	6.23782	4.43719e-10	8.62353e-09
MAP3K12	152.533	0.719833	0.115433	6.23595	4.49049e-10	8.71513e-09
SFMBT2	171.73	1.03974	0.166746	6.23549	4.50352e-10	8.72843e-09
CCDC34	554.531	-0.837347	0.134385	-6.23097	4.63557e-10	8.97204e-09
F2RL3	211.416	1.39739	0.224302	6.22995	4.66596e-10	9.01851e-09
SFN	1640.78	-1.85314	0.297523	-6.22857	4.70705e-10	9.0855e-09
MSMB	16.0753	-2.11719	0.340584	-6.21634	5.08886e-10	9.80908e-09
CDH12	32.8056	-4.18219	0.674231	-6.20291	5.54294e-10	1.06698e-08
NCAPG2	595.574	-0.763567	0.123119	-6.20187	5.57971e-10	1.07259e-08
MT1F	1813.43	2.18091	0.351707	6.20092	5.61339e-10	1.0776e-08
ZMYM3	1476.28	-0.48464	0.0781958	-6.19777	5.72679e-10	1.09788e-08
PRIM2	393.932	-0.529463	0.0854607	-6.1954	5.81379e-10	1.11305e-08
ZNF462	86.5797	1.18408	0.191245	6.19143	5.96211e-10	1.1399e-08
AGR2	387.463	-3.14252	0.507774	-6.18881	6.06202e-10	1.15744e-08
DNAH14	329.832	-0.635525	0.102739	-6.18581	6.1786e-10	1.1781e-08
PLXDC2	631.937	1.15138	0.186362	6.17817	6.48481e-10	1.23482e-08
CCDC137	1086.08	-0.590038	0.0955144	-6.17748	6.51336e-10	1.23859e-08
FANCG	493.029	-0.674624	0.109214	-6.17707	6.53036e-10	1.24015e-08
USP39	1532.74	-0.310407	0.0502655	-6.17536	6.60111e-10	1.25191e-08
DNAAF5	1167.91	-0.431762	0.0699249	-6.17465	6.63091e-10	1.25587e-08
CCT3	17259.9	-0.566699	0.0917877	-6.17402	6.6575e-10	1.25754e-08
DNAJB5	275.454	0.561943	0.0910153	6.17416	6.65171e-10	1.25754e-08
KIT	101.956	1.24695	0.202097	6.17006	6.82632e-10	1.28771e-08
NAT9	1350.02	-0.596234	0.0967885	-6.16018	7.26631e-10	1.36742e-08
SETDB1	1561.39	-0.483573	0.0785004	-6.16014	7.26827e-10	1.36742e-08
KNSTRN	548.92	-0.577883	0.0938454	-6.15782	7.37523e-10	1.3857e-08
FEZ1	200.927	1.00908	0.163917	6.15602	7.45975e-10	1.39972e-08
CCL2	690.506	1.32396	0.215077	6.15575	7.47238e-10	1.40023e-08
BCL2	255.36	0.876834	0.142455	6.15517	7.49971e-10	1.40349e-08
DTL	541.93	-1.06771	0.173475	-6.15481	7.51662e-10	1.40479e-08
PLK4	132.141	-0.930527	0.151277	-6.15115	7.69222e-10	1.43571e-08
CCT6A	6676.37	-0.434292	0.0706225	-6.14948	7.7739e-10	1.44904e-08
HES6	393.903	-0.876771	0.142747	-6.14215	8.14144e-10	1.51555e-08
FAP	125.301	1.52393	0.248132	6.1416	8.16928e-10	1.51873e-08
AC074117.1	203.684	-0.614536	0.100106	-6.13883	8.3134e-10	1.54298e-08
ANKRD52	1535.38	-0.577495	0.0940749	-6.13867	8.32154e-10	1.54298e-08
STIP1	5534.15	-0.497108	0.0810164	-6.1359	8.46805e-10	1.5667e-08
CENPL	212.887	-0.803325	0.130924	-6.13583	8.47167e-10	1.5667e-08
ARL15	762.967	0.495618	0.080791	6.13458	8.53861e-10	1.57702e-08
CRYBG2	167.064	-1.21124	0.197461	-6.13406	8.56666e-10	1.58014e-08
ADGRL4	623.539	0.784987	0.128038	6.13091	8.7378e-10	1.6096e-08
MPP6	914.618	-0.679725	0.110901	-6.12912	8.83646e-10	1.62566e-08
GLI3	51.9332	1.20153	0.196074	6.12794	8.90258e-10	1.63569e-08
OMG	7.06353	1.12581	0.183758	6.1266	8.97746e-10	1.6473e-08
HNRNPL	6020.74	-0.264986	0.0432576	-6.12577	9.02479e-10	1.65384e-08
SLC9A9	185.076	0.942212	0.153873	6.12329	9.16629e-10	1.6776e-08
CBFA2T3	146.987	1.12986	0.184527	6.12301	9.18221e-10	1.67834e-08
RARB	132.675	1.01936	0.166614	6.1181	9.46961e-10	1.72863e-08
DDX55	646.082	-0.425601	0.0695971	-6.11521	9.64297e-10	1.75801e-08
KIF26A	103.509	1.15227	0.18866	6.10766	1.01102e-09	1.84082e-08
CENPO	316.628	-0.819417	0.134219	-6.10507	1.02755e-09	1.86851e-08
MCM10	186.271	-1.16562	0.191076	-6.10027	1.05887e-09	1.92298e-08
ILF3	6557.81	-0.385149	0.0631542	-6.09856	1.07031e-09	1.94126e-08
NOSTRIN	252.692	0.870211	0.142823	6.09293	1.10862e-09	2.00817e-08
POLG2	322.664	-0.521443	0.08568	-6.08594	1.15811e-09	2.09513e-08
CYP26A1	103.049	2.07251	0.340953	6.07857	1.21262e-09	2.19094e-08
HNRNPU	12584.1	-0.282118	0.0464136	-6.07835	1.21426e-09	2.1911e-08
CLDN19	53.2313	-2.29681	0.377886	-6.07805	1.21651e-09	2.19235e-08
TGFBR2	3816.64	0.677396	0.111465	6.07722	1.22284e-09	2.20096e-08
FOXJ1	116.058	-2.41782	0.398475	-6.06768	1.29774e-09	2.3328e-08
TUFT1	680.116	-0.705935	0.116351	-6.06731	1.30068e-09	2.33512e-08
HSPG2	4044.91	1.1388	0.187807	6.06366	1.33059e-09	2.38577e-08
PLEKHO2	1008.64	0.706693	0.116752	6.05292	1.42239e-09	2.54715e-08
GOLGA2P5	707.428	-0.902692	0.149155	-6.05203	1.43031e-09	2.55807e-08
TTI1	1098.92	-0.362515	0.0599231	-6.04967	1.45141e-09	2.59254e-08
PRUNE2	77.7667	1.36188	0.22518	6.04798	1.46675e-09	2.61663e-08
CKS2	860.557	-0.833713	0.137987	-6.04197	1.52247e-09	2.70983e-08
TRIM24	2875.42	-0.614406	0.10169	-6.04193	1.52283e-09	2.70983e-08
BRCA2	153.065	-0.836656	0.138511	-6.04036	1.53775e-09	2.73295e-08
CDH19	69.0842	2.16559	0.358566	6.03957	1.54524e-09	2.73592e-08
TGFB3	522.73	1.0511	0.174029	6.0398	1.5431e-09	2.73592e-08
CSRNP1	1413.91	0.779815	0.129117	6.03962	1.54475e-09	2.73592e-08
CLCN2	346.483	-0.628378	0.104103	-6.03613	1.57854e-09	2.79138e-08
TDRKH	551.262	-0.751323	0.124532	-6.03319	1.60758e-09	2.83918e-08
DKK1	770.66	-2.6742	0.444056	-6.0222	1.72059e-09	3.03497e-08
RET	73.2278	1.89565	0.314954	6.01881	1.75703e-09	3.09539e-08
FYN	966.603	0.740636	0.123085	6.01728	1.77368e-09	3.11696e-08
ZBED6CL	998.909	-0.855182	0.142117	-6.01745	1.7719e-09	3.11696e-08
MT1H	559.879	2.49202	0.414311	6.01486	1.8004e-09	3.15998e-08
VGLL3	91.8292	1.32987	0.221184	6.01252	1.82666e-09	3.20209e-08
TCIM	1712.97	1.09269	0.181746	6.01219	1.83039e-09	3.20466e-08
HPS4	1133.46	-0.462776	0.0769827	-6.01143	1.83894e-09	3.21565e-08
NLRC3	118.752	0.847934	0.141075	6.01051	1.84944e-09	3.23001e-08
GSTM5	48.1064	1.75376	0.291984	6.00638	1.89711e-09	3.30916e-08
WDR45B	3292.47	-0.418138	0.0696183	-6.00615	1.89976e-09	3.30971e-08
CCN3	134.023	1.16595	0.194165	6.00494	1.91405e-09	3.3305e-08
PODXL	1918.28	0.842108	0.140268	6.00358	1.93009e-09	3.35427e-08
CHST3	267.599	1.06981	0.178213	6.00298	1.93724e-09	3.36256e-08
COL6A3	3785.81	1.20072	0.200052	6.00203	1.94862e-09	3.37817e-08
HDAC11	1166.99	-0.739276	0.123327	-5.99442	2.04209e-09	3.53587e-08
KRT20	46.9032	-3.1666	0.528351	-5.99336	2.05544e-09	3.55462e-08
SPDL1	320.712	-0.671941	0.11212	-5.99304	2.05951e-09	3.55574e-08
NR0B1	23.4286	-3.86376	0.644721	-5.99292	2.06112e-09	3.55574e-08
PRCP	3777.78	0.595283	0.0993533	5.99158	2.07811e-09	3.58068e-08
DCUN1D3	424.381	0.51168	0.0854195	5.9902	2.09583e-09	3.60682e-08
EFTUD2	3654.17	-0.382063	0.0637943	-5.98898	2.11167e-09	3.62965e-08
ANGPTL6	157.232	1.0918	0.182352	5.9873	2.13353e-09	3.66277e-08
ADAMTS7	187.32	0.734953	0.122873	5.98139	2.21243e-09	3.79362e-08
SLC26A11	820.671	-0.491591	0.0822051	-5.98005	2.23075e-09	3.8204e-08
LRRC14	1397.07	-0.583904	0.0976866	-5.97732	2.26838e-09	3.88014e-08
DPH2	1005.11	-0.49583	0.0829651	-5.97637	2.28171e-09	3.89821e-08
FNDC1	235.081	1.81312	0.303451	5.975	2.30086e-09	3.92146e-08
MTND1P23	150.647	-1.77024	0.296271	-5.97507	2.29997e-09	3.92146e-08
TFAP2A	96.5947	-1.7913	0.299914	-5.97271	2.33349e-09	3.97227e-08
COL16A1	509.819	1.40577	0.235585	5.96717	2.41401e-09	4.10439e-08
POLR2D	1461.74	-0.328722	0.0550949	-5.96647	2.42438e-09	4.11708e-08
HSPB6	533.99	1.38037	0.231374	5.96594	2.43237e-09	4.12569e-08
GAS6	2923.18	0.949034	0.159172	5.96232	2.48678e-09	4.21291e-08
MIR100HG	145.921	1.08255	0.181629	5.9602	2.51922e-09	4.26276e-08
KLK4	29.4071	-3.80121	0.637935	-5.95861	2.54388e-09	4.29935e-08
ZNF207	3582.08	-0.285831	0.0479904	-5.95599	2.58497e-09	4.36357e-08
PEG10	9517.1	-2.47778	0.416467	-5.94952	2.68937e-09	4.53439e-08
BRCA1	382.694	-0.785511	0.132103	-5.94622	2.74401e-09	4.62099e-08
ANAPC7	1593.05	-0.412858	0.0694379	-5.94571	2.75262e-09	4.62997e-08
SMIM22	45.9952	-2.3146	0.38934	-5.94493	2.76569e-09	4.64643e-08
PHYHIPL	477.692	-1.49587	0.252058	-5.93463	2.94501e-09	4.94181e-08
FHOD1	432.813	0.741978	0.125034	5.93419	2.95295e-09	4.94926e-08
RFLNB	406.784	0.660929	0.111453	5.93012	3.0271e-09	5.06753e-08
TMPO-AS1	178.14	-0.861673	0.145374	-5.92728	3.07994e-09	5.14988e-08
SH3BGRL	1406.82	0.836585	0.14117	5.92608	3.10246e-09	5.1814e-08
GGTA1P	333.242	0.821648	0.138697	5.92407	3.1407e-09	5.23907e-08
RND2	466.695	-2.03078	0.342836	-5.92346	3.15231e-09	5.24066e-08
NAT10	1697.54	-0.315257	0.0532219	-5.92344	3.15278e-09	5.24066e-08
PPP1CC	3968.35	-0.385409	0.0650648	-5.92346	3.15234e-09	5.24066e-08
NOL10	1240.16	-0.312264	0.0527229	-5.92275	3.16598e-09	5.25642e-08
CD163	1287.04	1.06232	0.17943	5.9205	3.20956e-09	5.32252e-08
TP73	159.546	-1.32412	0.223739	-5.91816	3.25569e-09	5.39268e-08
UHRF1	299.933	-1.16875	0.197519	-5.91715	3.27558e-09	5.41929e-08
MSH2	799.004	-0.545918	0.0923351	-5.91236	3.37244e-09	5.573e-08
TMEM120B	479.409	-0.461015	0.0780338	-5.90789	3.46517e-09	5.71955e-08
EFNA4	494.212	-0.707721	0.119804	-5.90731	3.47742e-09	5.73308e-08
HOXB13	25.2904	-3.45152	0.584422	-5.90587	3.50785e-09	5.7765e-08
CTAG2	256.184	-4.02559	0.681715	-5.9051	3.52434e-09	5.7969e-08
GCNT3	374.677	-1.8733	0.317281	-5.90421	3.54332e-09	5.82135e-08
SP5	518.603	-1.57868	0.267561	-5.90027	3.62898e-09	5.95515e-08
KIFC2	616.499	-0.893912	0.151553	-5.89836	3.67134e-09	6.01767e-08
SAE1	3286.33	-0.46083	0.0781425	-5.8973	3.69503e-09	6.0355e-08
HS6ST2	90.5251	-2.71886	0.461021	-5.89748	3.69106e-09	6.0355e-08
NOD1	205.877	0.496682	0.0842216	5.89732	3.69456e-09	6.0355e-08
CPA3	86.27	1.8291	0.31023	5.89596	3.72507e-09	6.07754e-08
KCNN3	167.491	0.841745	0.142793	5.89486	3.74998e-09	6.11112e-08
E2F8	162.968	-1.1722	0.198931	-5.8925	3.80387e-09	6.1918e-08
ISG20L2	1649.07	-0.395796	0.0672337	-5.88687	3.93584e-09	6.39925e-08
CEP131	711.862	-0.646378	0.109909	-5.881	4.07797e-09	6.62272e-08
MFGE8	1273.48	0.847427	0.144159	5.87842	4.14196e-09	6.71892e-08
ARHGAP25	347.168	0.741623	0.126195	5.87682	4.18234e-09	6.77663e-08
RIMKLB	179.741	0.953302	0.162252	5.87543	4.21755e-09	6.82585e-08
TCOF1	1911.94	-0.531072	0.090434	-5.87248	4.29314e-09	6.94026e-08
NONO	12516.4	-0.414732	0.0706537	-5.86992	4.36004e-09	7.04034e-08
EFS	65.8974	1.38287	0.235604	5.86947	4.37181e-09	7.0513e-08
WDR86	28.5471	1.05895	0.180459	5.8681	4.40813e-09	7.09368e-08
AGBL5	1048.67	-0.538149	0.0917047	-5.86828	4.40344e-09	7.09368e-08
CRIP2	2524.27	0.793989	0.135427	5.86286	4.54972e-09	7.31319e-08
PRSS23	1347.08	0.959074	0.163667	5.8599	4.63157e-09	7.42786e-08
WIF1	11.9217	-4.03552	0.688655	-5.86001	4.62852e-09	7.42786e-08
UTP6	1581.67	-0.358575	0.0612336	-5.85585	4.74577e-09	7.60238e-08
SLC39A4	1052.61	-1.72652	0.294863	-5.85535	4.75999e-09	7.61653e-08
UBQLN4	2127.29	-0.504402	0.0861771	-5.85308	4.82542e-09	7.71249e-08
GPRIN1	197.093	-1.06217	0.181552	-5.8505	4.90103e-09	7.82448e-08
CEP85	464.366	-0.699093	0.119642	-5.84318	5.12125e-09	8.16684e-08
SUV39H2	306.217	-0.481093	0.0823589	-5.84142	5.17589e-09	8.23236e-08
PYGO2	2570.77	-0.477444	0.0817342	-5.84142	5.17565e-09	8.23236e-08
CCHCR1	1540.7	-0.643703	0.110199	-5.84129	5.17982e-09	8.23236e-08
LBH	1195.44	0.854355	0.146283	5.84042	5.20696e-09	8.26619e-08
HBEGF	307.921	0.739159	0.126579	5.83949	5.23594e-09	8.30288e-08
ZNF687	1835.46	-0.566835	0.0971083	-5.83714	5.3103e-09	8.40193e-08
FOSL1	71.3681	1.19372	0.2045	5.83725	5.30695e-09	8.40193e-08
INHA	40.8157	-2.16826	0.371553	-5.83567	5.35736e-09	8.4669e-08
RADX	132.94	-1.05224	0.180338	-5.83479	5.38571e-09	8.5022e-08
SSRP1	4469.51	-0.36537	0.0626596	-5.83102	5.50888e-09	8.68694e-08
MSTO1	643.201	-0.591275	0.101451	-5.8282	5.60273e-09	8.82508e-08
FIBIN	116.587	1.58576	0.272099	5.82786	5.61411e-09	8.83316e-08
PHLDA1	3081.27	1.03206	0.177102	5.82752	5.62582e-09	8.84174e-08
XYLT1	85.5729	1.07563	0.184665	5.82478	5.71889e-09	8.97802e-08
TMPRSS15	27.2658	-4.0908	0.702366	-5.82432	5.73459e-09	8.99269e-08
SRP68	3761.24	-0.360735	0.0619458	-5.82339	5.7667e-09	9.033e-08
CHIC2	353.513	0.421004	0.0723056	5.82257	5.79504e-09	9.06734e-08
RAPGEF3	308.014	0.749145	0.128676	5.82197	5.81569e-09	9.08959e-08
HHIPL2	155.353	-2.19164	0.376643	-5.81888	5.92445e-09	9.24935e-08
ARHGAP10	277.922	0.975994	0.167754	5.81802	5.95477e-09	9.28641e-08
ARHGDIB	2788.51	0.68749	0.118201	5.81629	6.01682e-09	9.37284e-08
PHLDB1	687.042	0.960723	0.165242	5.81403	6.09854e-09	9.48967e-08
CNN1	246.397	1.15486	0.198916	5.80578	6.40675e-09	9.9583e-08
TMEM79	313.59	-0.466851	0.0804222	-5.805	6.43656e-09	9.99364e-08
DMBT1	38.4933	-2.52129	0.434444	-5.8035	6.49454e-09	1.00726e-07
SRRT	3535.94	-0.341846	0.0589801	-5.79595	6.79347e-09	1.05149e-07
ZBTB12	156.758	-0.888174	0.153241	-5.79592	6.7946e-09	1.05149e-07
GYPC	780.108	0.877131	0.151426	5.79247	6.93588e-09	1.07093e-07
CECR7	38.0668	-2.47217	0.426777	-5.79266	6.92818e-09	1.07093e-07
SF3B4	3782	-0.498042	0.0859834	-5.7923	6.94296e-09	1.07093e-07
PIF1	138.779	-1.04938	0.181215	-5.79079	7.00551e-09	1.0794e-07
PAFAH1B3	916.776	-1.1199	0.193419	-5.79001	7.03834e-09	1.08327e-07
SAMD11	97.8334	1.54282	0.26678	5.7831	7.3335e-09	1.12748e-07
RAD51	161.46	-0.93361	0.161451	-5.7826	7.35537e-09	1.12961e-07
EGR1	5004.57	1.17259	0.202794	5.78216	7.37466e-09	1.13134e-07
ARHGEF6	389.86	0.781538	0.135198	5.7807	7.43918e-09	1.14e-07
TPM3	10213.2	-0.367879	0.0636622	-5.7786	7.5324e-09	1.15304e-07
MOGS	3445.13	-0.323052	0.0559766	-5.7712	7.87094e-09	1.20355e-07
FAM136A	1838.24	-0.481869	0.0835669	-5.76626	8.10492e-09	1.23799e-07
IL16	358.463	0.820524	0.142302	5.76606	8.11452e-09	1.23812e-07
KMT5C	423.306	-0.604741	0.104926	-5.76348	8.23984e-09	1.25589e-07
LIN9	202.494	-0.721397	0.12521	-5.76149	8.33726e-09	1.26937e-07
NSUN5	1296.8	-0.517398	0.0898724	-5.75703	8.56047e-09	1.30195e-07
CMKLR1	349.347	0.910353	0.158172	5.75545	8.64116e-09	1.31281e-07
SKP2	986.642	-0.772803	0.134329	-5.75307	8.76363e-09	1.32998e-07
CACNA1E	26.6276	-2.16834	0.377021	-5.75123	8.85944e-09	1.34308e-07
GPR183	184.097	1.11162	0.193433	5.7468	9.09479e-09	1.37541e-07
GLI2	36.7644	1.52828	0.265943	5.74667	9.10191e-09	1.37541e-07
NDRG1	11658	-1.07691	0.18739	-5.74691	9.08904e-09	1.37541e-07
NPR1	495.809	0.810134	0.141091	5.74192	9.3607e-09	1.41301e-07
ABI3	363.261	0.736453	0.128272	5.74133	9.39371e-09	1.41648e-07
TRMU	1129.23	-0.555529	0.0967666	-5.74092	9.4165e-09	1.4184e-07
SIRT7	1014.85	-0.569807	0.0992741	-5.73973	9.4827e-09	1.42685e-07
NLE1	754.809	-0.63154	0.11004	-5.7392	9.5125e-09	1.42981e-07
H2AX	1338.71	-0.779396	0.13589	-5.73549	9.72294e-09	1.45989e-07
H2AZ1	4768.5	-0.607259	0.10594	-5.73212	9.91804e-09	1.4876e-07
GALNT15	178.694	1.1588	0.202206	5.73078	9.99703e-09	1.49786e-07
TNNC1	129.412	-1.78461	0.311467	-5.72969	1.00616e-08	1.50593e-07
MAFG-DT	129.672	-1.19733	0.209146	-5.72487	1.03513e-08	1.54766e-07
WDR76	317.037	-0.919045	0.160763	-5.71678	1.08562e-08	1.62143e-07
VPS33A	983.265	-0.438883	0.0767927	-5.71517	1.09596e-08	1.63515e-07
UTP18	1231.95	-0.418055	0.0731816	-5.71257	1.11283e-08	1.65856e-07
B4GALT3	1795.49	-0.431873	0.0756293	-5.71039	1.12719e-08	1.6782e-07
THEMIS2	488.653	0.899541	0.157549	5.70959	1.13245e-08	1.68426e-07
TKTL1	23.9021	-2.22235	0.389285	-5.7088	1.13779e-08	1.69041e-07
DIO3	35.5243	2.38883	0.418944	5.70202	1.18397e-08	1.75717e-07
APOD	119.117	1.3854	0.243026	5.70064	1.19359e-08	1.76887e-07
CHAF1B	312.909	-1.02405	0.179642	-5.70053	1.19436e-08	1.76887e-07
USP14	2608.05	-0.354217	0.062148	-5.69957	1.20111e-08	1.77702e-07
RUSC1-AS1	267.897	-0.787273	0.138161	-5.69824	1.21051e-08	1.78718e-07
CDH10	7.60224	-4.25254	0.746287	-5.69827	1.2103e-08	1.78718e-07
SEPTIN14	7.9106	-4.12363	0.723925	-5.69622	1.22495e-08	1.80661e-07
LZTS1	248.152	0.889688	0.156293	5.69244	1.25238e-08	1.84514e-07
CORO2A	513.983	-0.973707	0.171118	-5.69027	1.26837e-08	1.86676e-07
TBX4	55.7227	-2.52098	0.443311	-5.6867	1.29519e-08	1.90424e-07
ZFP41	517.887	-0.716312	0.126006	-5.68473	1.31018e-08	1.92427e-07
CCDC142	291.051	-0.471519	0.0829493	-5.68443	1.31252e-08	1.92571e-07
EIF2B1	1980.61	-0.296371	0.0521642	-5.68149	1.33524e-08	1.95701e-07
SLC39A1	7357.04	-0.454051	0.0799219	-5.68119	1.33762e-08	1.95847e-07
RFC5	632.614	-0.507977	0.0894329	-5.67998	1.34707e-08	1.97027e-07
PIMREG	84.0983	-1.43366	0.252635	-5.67483	1.38826e-08	2.02841e-07
LHFPL4	54.6862	-2.94059	0.518302	-5.67351	1.399e-08	2.04199e-07
CASC3	2760.11	-0.373161	0.0657846	-5.67246	1.40758e-08	2.05239e-07
HROB	150.928	-0.861931	0.151959	-5.67214	1.41024e-08	2.05415e-07
RECQL5	1378.84	-0.458077	0.0807848	-5.67034	1.42511e-08	2.07367e-07
PCDH17	328.03	0.795813	0.140378	5.66908	1.43566e-08	2.08687e-07
REG4	14.9584	-1.51433	0.267143	-5.6686	1.4397e-08	2.0906e-07
NR6A1	336.148	-0.815252	0.143829	-5.6682	1.44309e-08	2.09337e-07
KIAA1522	3617.37	-0.672723	0.118745	-5.66526	1.46802e-08	2.12735e-07
CDC23	1357.12	-0.370477	0.0654051	-5.66434	1.47592e-08	2.1366e-07
AC243964.3	126.098	-1.03875	0.183664	-5.65569	1.5522e-08	2.24473e-07
TRMT6	645.074	-0.418699	0.0740366	-5.6553	1.55572e-08	2.24753e-07
PSMD11	4026.02	-0.331339	0.0585947	-5.65476	1.56061e-08	2.25228e-07
BARD1	182.626	-0.787449	0.139428	-5.64773	1.6258e-08	2.34397e-07
PLAC8	107.626	1.4788	0.261866	5.64715	1.6313e-08	2.34712e-07
CLIP3	210.219	0.901596	0.159655	5.64715	1.63128e-08	2.34712e-07
HOXB3	141.29	1.04385	0.185014	5.64201	1.68079e-08	2.41585e-07
PRDM1	223.775	0.834783	0.147987	5.64092	1.69146e-08	2.42872e-07
SLA	400.323	0.966609	0.171382	5.64007	1.69979e-08	2.4382e-07
TUBG1	1754.53	-0.55354	0.0981721	-5.63846	1.71574e-08	2.45859e-07
PKMYT1	299.609	-0.944432	0.167576	-5.63583	1.74221e-08	2.49399e-07
COG2	1186.52	-0.450476	0.0799887	-5.63175	1.7839e-08	2.55108e-07
NUP62	2083.65	-0.431752	0.0767482	-5.62557	1.849e-08	2.6415e-07
NOP56	3363.56	-0.601414	0.106919	-5.62496	1.85554e-08	2.64817e-07
FANCF	625.845	-0.374232	0.0665725	-5.62142	1.89398e-08	2.69972e-07
NAA40	558.811	-0.522348	0.0929234	-5.62128	1.89548e-08	2.69972e-07
TRIM11	1039.58	-0.486307	0.0865151	-5.62106	1.89784e-08	2.70036e-07
FBXO46	870.152	-0.622044	0.110673	-5.62056	1.90341e-08	2.70556e-07
PELI2	91.1988	1.16548	0.207602	5.61402	1.97682e-08	2.80708e-07
HCFC1	2817.35	-0.340857	0.0607635	-5.60957	2.02829e-08	2.87728e-07
SEC14L1	1689.49	0.480986	0.085785	5.60687	2.06019e-08	2.9196e-07
CCT2	4268.31	-0.402296	0.0717921	-5.60363	2.09909e-08	2.97175e-07
TPSAB1	86.5623	1.71164	0.305613	5.60066	2.13542e-08	3.02015e-07
GINS4	141.517	-0.999854	0.178612	-5.5979	2.16958e-08	3.0654e-07
S100A1	320.433	-1.41172	0.2522	-5.59761	2.1733e-08	3.06759e-07
GVINP1	80.8368	0.973278	0.173986	5.59399	2.2191e-08	3.12599e-07
DLK1	2934.41	-3.79204	0.677868	-5.59406	2.21814e-08	3.12599e-07
CCT5	5589.21	-0.474788	0.0849285	-5.59044	2.26492e-08	3.18735e-07
PGAP2	1523.45	-0.421759	0.0754952	-5.58657	2.31596e-08	3.25594e-07
SYT8	100.687	-2.12865	0.381342	-5.58199	2.37778e-08	3.33952e-07
DSCC1	191.106	-0.725729	0.130018	-5.58175	2.38116e-08	3.34096e-07
NVL	623.184	-0.413421	0.0741156	-5.57806	2.43217e-08	3.40914e-07
KHDC4	1283.68	-0.535045	0.0959254	-5.57773	2.43682e-08	3.41228e-07
TFAP4	426.244	-0.478999	0.0858953	-5.57655	2.45342e-08	3.43211e-07
WDR4	427.791	-0.59857	0.107344	-5.57618	2.45861e-08	3.43597e-07
SOX12	1357.15	-0.826854	0.148306	-5.57532	2.47071e-08	3.44948e-07
OLFML2A	526.316	0.865871	0.15543	5.57082	2.53539e-08	3.53628e-07
E2F6	349.375	-0.406999	0.0730633	-5.57051	2.53998e-08	3.53919e-07
ANKRD33	26.1553	-2.86941	0.515157	-5.56999	2.5476e-08	3.5463e-07
MAN1C1	892.012	1.11841	0.200859	5.56816	2.5744e-08	3.58009e-07
UNK	1057.85	-0.408975	0.0735002	-5.56427	2.63253e-08	3.65733e-07
RNF8	701.074	-0.437631	0.0786896	-5.56148	2.67493e-08	3.71258e-07
CBX1	1486.31	-0.457423	0.0822526	-5.56119	2.67937e-08	3.7151e-07
ATIC	3483.74	-0.497031	0.0893868	-5.56045	2.69084e-08	3.72734e-07
ING5	725.679	-0.438414	0.0788565	-5.55964	2.70328e-08	3.7409e-07
CENPH	213.318	-0.710487	0.127798	-5.55946	2.70613e-08	3.74118e-07
FMOD	667.44	1.37366	0.247263	5.55547	2.7686e-08	3.82381e-07
SPC24	571.201	-0.953088	0.171588	-5.55451	2.78398e-08	3.84129e-07
NPLOC4	5952.63	-0.394681	0.0710623	-5.55401	2.79183e-08	3.84837e-07
TOMM40L	1664.8	-0.540166	0.0972605	-5.55381	2.79517e-08	3.84921e-07
KLHL6	148.96	0.961068	0.173053	5.5536	2.79846e-08	3.84999e-07
KCNK6	265.059	0.844833	0.152137	5.5531	2.80645e-08	3.85723e-07
OLMALINC	470.065	-0.915146	0.164817	-5.55251	2.816e-08	3.86659e-07
METTL2A	632.21	-0.390638	0.0703807	-5.55036	2.85081e-08	3.91059e-07
C12orf75	641.709	-1.41021	0.254103	-5.54975	2.86078e-08	3.92047e-07
FGR	232.323	0.843801	0.152094	5.54788	2.8915e-08	3.95872e-07
IPO9	3250.59	-0.406439	0.0732773	-5.54658	2.91308e-08	3.9844e-07
ASIC1	155.898	-1.54858	0.279212	-5.54627	2.91822e-08	3.98758e-07
LMCD1	770.441	0.702705	0.126797	5.54197	2.99088e-08	4.08291e-07
NPHS1	7.68735	-2.38803	0.430979	-5.54093	3.00864e-08	4.1032e-07
LUCAT1	78.81	-2.06938	0.373638	-5.53846	3.05146e-08	4.15758e-07
ATAD5	149.218	-0.750493	0.135592	-5.53494	3.1133e-08	4.23775e-07
CKAP5	3043.88	-0.379374	0.0685484	-5.5344	3.12294e-08	4.24678e-07
BLM	163.275	-0.967717	0.174937	-5.5318	3.1696e-08	4.30609e-07
POF1B	187.794	-2.10688	0.380975	-5.53023	3.19816e-08	4.34072e-07
CDK2	893.987	-0.542373	0.0981116	-5.52813	3.23664e-08	4.38872e-07
SUV39H1	775.316	-0.544444	0.0984904	-5.52788	3.24118e-08	4.39066e-07
UBAP2	1018.13	-0.447111	0.0808865	-5.52764	3.24572e-08	4.39261e-07
FAM180A	81.5519	1.84659	0.334121	5.52671	3.26289e-08	4.41162e-07
INTS8	1134.38	-0.49687	0.0899614	-5.52314	3.32985e-08	4.49785e-07
LAMA4	1244.57	0.703449	0.127427	5.5204	3.38233e-08	4.56437e-07
IGSF3	733.176	-1.20566	0.218453	-5.51909	3.40768e-08	4.59419e-07
HHIPL1	102.613	1.01242	0.18346	5.51849	3.41923e-08	4.60537e-07
IGSF1	350.825	-1.66111	0.301063	-5.51747	3.43905e-08	4.62766e-07
TMEM106C	3245.19	-0.667138	0.120935	-5.51651	3.45799e-08	4.6465e-07
CPSF3	1447.8	-0.357726	0.0648474	-5.51643	3.45963e-08	4.6465e-07
FIBCD1	23.701	-2.27664	0.412944	-5.5132	3.52365e-08	4.72798e-07
E2F2	133.773	-1.00249	0.181966	-5.50924	3.60393e-08	4.82653e-07
LARP1	7718.9	-0.372247	0.0675676	-5.50926	3.60349e-08	4.82653e-07
LCP2	563.939	0.806121	0.146341	5.50851	3.61887e-08	4.84195e-07
CLMP	53.1875	1.18874	0.21581	5.50828	3.62361e-08	4.8437e-07
SRPK1	1874.42	-0.475051	0.0862537	-5.5076	3.63764e-08	4.85787e-07
CPSF6	1857.64	-0.325464	0.0591049	-5.50654	3.65963e-08	4.88262e-07
TIGD1	150.054	-0.759746	0.13812	-5.50062	3.78458e-08	5.04456e-07
SYDE1	363.825	0.773972	0.140717	5.50021	3.79329e-08	5.0514e-07
PLEKHB1	256.272	-1.87279	0.340537	-5.49951	3.80849e-08	5.06687e-07
SPAG4	314.684	-1.03455	0.18814	-5.49883	3.82328e-08	5.08176e-07
ADSL	2242.31	-0.447627	0.0814101	-5.49842	3.83211e-08	5.08872e-07
SPAG5	1407.39	-0.80042	0.1456	-5.49739	3.85448e-08	5.10974e-07
GGA3	1211.19	-0.360437	0.0655655	-5.49736	3.85518e-08	5.10974e-07
COLCA2	138.035	-1.23468	0.224627	-5.49655	3.87299e-08	5.12854e-07
IL10RA	671.775	0.870044	0.158367	5.49385	3.93254e-08	5.20251e-07
MMP1	76.459	-1.58809	0.289078	-5.49365	3.93714e-08	5.20373e-07
NUP85	1601.76	-0.410467	0.0747679	-5.48988	4.02203e-08	5.30826e-07
TMEM201	516.188	-0.568278	0.103515	-5.48981	4.02374e-08	5.30826e-07
CNOT11	2158.61	-0.451414	0.0822648	-5.48734	4.08042e-08	5.37801e-07
HAVCR1	36.3572	-2.23438	0.407231	-5.48677	4.09361e-08	5.39036e-07
CSE1L	3302.34	-0.406113	0.07405	-5.4843	4.15102e-08	5.46088e-07
METTL6	313.559	-0.326536	0.0595712	-5.48144	4.21878e-08	5.54485e-07
MARS1	3414.13	-0.38846	0.0709404	-5.47587	4.35373e-08	5.7169e-07
ST6GAL2	50.8728	1.72925	0.315828	5.47529	4.3679e-08	5.73018e-07
UBE2S	802.015	-0.844045	0.154208	-5.47343	4.41399e-08	5.78528e-07
CABLES2	420.765	-0.647298	0.118293	-5.47197	4.45055e-08	5.82779e-07
HNRNPA2B1	22809.2	-0.241936	0.0442255	-5.47052	4.48724e-08	5.87039e-07
EIF3B	9555.09	-0.508835	0.0930733	-5.46704	4.57612e-08	5.98112e-07
HDGFL3	225.516	0.885906	0.162063	5.46644	4.59165e-08	5.99588e-07
LIN28B	107.87	-4.02413	0.736431	-5.46438	4.64538e-08	6.06045e-07
LINC01667	60.8931	-3.53553	0.647279	-5.46215	4.70407e-08	6.13135e-07
RGS5	4907.9	0.85442	0.15645	5.46131	4.72638e-08	6.14908e-07
RNF43	1529.24	-1.1019	0.201765	-5.46132	4.72611e-08	6.14908e-07
MYO1F	607.016	0.725001	0.132781	5.46012	4.7582e-08	6.18479e-07
LRRC59	6238.91	-0.394613	0.0722868	-5.45899	4.78842e-08	6.21835e-07
PARS2	283.384	-0.443784	0.0813371	-5.45611	4.86681e-08	6.31434e-07
RAN	6617.04	-0.434315	0.0796139	-5.45527	4.88989e-08	6.33847e-07
MRGBP	931.496	-0.464958	0.0852338	-5.45508	4.89499e-08	6.33926e-07
SEMA6D	114.992	1.10958	0.203441	5.45409	4.92245e-08	6.36898e-07
AC105411.1	38.2963	-1.77886	0.326515	-5.44801	5.09355e-08	6.57832e-07
TK1	1738.78	-0.876804	0.16094	-5.44801	5.09355e-08	6.57832e-07
TLCD1	647.051	-0.809852	0.148708	-5.4459	5.15431e-08	6.64999e-07
HGS	2715.3	-0.53675	0.098563	-5.44576	5.15846e-08	6.64999e-07
ANTXR2	1335.15	0.657901	0.120834	5.44469	5.1895e-08	6.68391e-07
LINC02806	63.0919	-2.56786	0.471827	-5.44239	5.25718e-08	6.76267e-07
PLPP4	15.0363	1.96737	0.361497	5.44228	5.26022e-08	6.76267e-07
CENPJ	252.741	-0.618364	0.113633	-5.44175	5.27611e-08	6.77693e-07
NRCAM	534.142	-1.90243	0.349659	-5.44081	5.30398e-08	6.80653e-07
PARP1	6702.76	-0.435972	0.0801481	-5.43958	5.34058e-08	6.84728e-07
PPP1R16B	248.867	0.873972	0.160713	5.43808	5.38575e-08	6.89272e-07
GUCY1A1	298.858	1.03727	0.190743	5.43808	5.38578e-08	6.89272e-07
ANP32E	2294.53	-0.43847	0.0806752	-5.43501	5.4794e-08	7.0062e-07
LSM14B	1382.51	-0.446496	0.082161	-5.43441	5.49795e-08	7.01721e-07
NOL11	1807.16	-0.356403	0.0655814	-5.43452	5.49449e-08	7.01721e-07
PNMA3	302.4	-1.89967	0.349585	-5.43408	5.50797e-08	7.02366e-07
VCX3A	7.29413	-3.2688	0.602274	-5.42744	5.71691e-08	7.28351e-07
C1orf35	959.082	-0.533318	0.0983514	-5.42257	5.87475e-08	7.47489e-07
BCO2	303.675	1.41829	0.261558	5.42248	5.8777e-08	7.47489e-07
ZNF516	780.617	-0.458871	0.0846516	-5.42071	5.93636e-08	7.53593e-07
NOP58	2626.71	-0.401729	0.074108	-5.42085	5.93156e-08	7.53593e-07
SERTAD1	732.297	0.696031	0.128449	5.41872	6.00289e-08	7.61353e-07
NPM1	15541.1	-0.532885	0.0983673	-5.4173	6.05049e-08	7.66703e-07
DKK4	157.849	-2.53466	0.468001	-5.41593	6.0972e-08	7.7193e-07
DUSP1	10321.4	0.917228	0.169365	5.41568	6.10556e-08	7.72296e-07
UACA	1511.53	0.452326	0.0835819	5.41177	6.2406e-08	7.88671e-07
C12orf73	372.977	-0.463573	0.0856762	-5.41076	6.27591e-08	7.92425e-07
PARVA	1424.57	0.532844	0.0985685	5.40582	6.45122e-08	8.13833e-07
EHMT2	2593.14	-0.493045	0.0912238	-5.40478	6.48868e-08	8.17828e-07
HHIP-AS1	13.0746	1.67723	0.310344	5.40441	6.50219e-08	8.18072e-07
RAD1	766.349	-0.363728	0.0673013	-5.40448	6.49975e-08	8.18072e-07
INPP5D	574.729	0.742571	0.137498	5.40059	6.64213e-08	8.34386e-07
PAK4	2018.77	-0.505601	0.0936203	-5.40055	6.64367e-08	8.34386e-07
MST1R	147.964	-1.61292	0.298672	-5.40029	6.65316e-08	8.34836e-07
PA2G4	5200.02	-0.420998	0.0779736	-5.39924	6.69252e-08	8.3903e-07
PRPF3	1624.71	-0.467857	0.0866556	-5.39904	6.69971e-08	8.39186e-07
YDJC	703.481	-0.564987	0.104665	-5.39804	6.73722e-08	8.43138e-07
ENOPH1	1093.83	-0.36123	0.0669216	-5.39782	6.74572e-08	8.43453e-07
SLC50A1	3995.63	-0.624605	0.115819	-5.39295	6.9312e-08	8.65879e-07
LDHB	1713.43	1.02879	0.19097	5.38717	7.15757e-08	8.93369e-07
SMARCD1	1689.15	-0.374411	0.0695199	-5.38567	7.21761e-08	9.00067e-07
MXD3	500.023	-0.723387	0.134344	-5.38458	7.2612e-08	9.04705e-07
SMAD7	494.707	0.649217	0.120588	5.38375	7.29492e-08	9.08105e-07
MYH10	2131.87	0.701648	0.130412	5.38024	7.43879e-08	9.252e-07
TSPYL5	95.21	1.17452	0.218357	5.3789	7.4943e-08	9.31284e-07
C1QTNF1	1321.35	1.28112	0.23826	5.37698	7.57438e-08	9.40137e-07
SELENON	2803.97	0.479624	0.0892013	5.37688	7.57886e-08	9.40137e-07
STMN1	3780.03	-0.762347	0.141869	-5.37361	7.71763e-08	9.56512e-07
SAP130	961.828	-0.322549	0.0600513	-5.37124	7.81992e-08	9.6834e-07
SAMD10	351.481	-0.55432	0.103254	-5.36852	7.93855e-08	9.8217e-07
ESCO2	111.012	-0.984769	0.183487	-5.36696	8.00743e-08	9.88959e-07
TCF19	881.467	-0.875556	0.163134	-5.3671	8.00138e-08	9.88959e-07
CXCL17	48.5067	-1.85301	0.345675	-5.36056	8.29636e-08	1.02375e-06
U2SURP	2357.76	-0.389014	0.0726429	-5.35516	8.54827e-08	1.05391e-06
PABPC1L	1077.86	-0.795097	0.148516	-5.3536	8.62225e-08	1.06211e-06
TRERF1	119.522	0.818857	0.152973	5.35296	8.65274e-08	1.06401e-06
SLC24A3	66.482	1.6041	0.29966	5.35308	8.64692e-08	1.06401e-06
GMPS	2077.6	-0.3869	0.0723351	-5.34872	8.85808e-08	1.08831e-06
RNF150	77.8265	1.51648	0.283597	5.34731	8.92687e-08	1.09581e-06
KIAA1211L	125.735	0.85327	0.159621	5.34559	9.01241e-08	1.10535e-06
ADAM33	50.1796	1.3212	0.24717	5.3453	9.02659e-08	1.10613e-06
BRD9	1090.36	-0.414162	0.0775033	-5.34379	9.10226e-08	1.11444e-06
STK10	983.68	0.498655	0.0933414	5.34227	9.17882e-08	1.12284e-06
KIRREL2	7.69204	-2.25934	0.423151	-5.33932	9.3297e-08	1.13932e-06
BRD8	1462.38	-0.381418	0.0714353	-5.33935	9.32822e-08	1.13932e-06
LIG1	1455.24	-0.526053	0.0985333	-5.33884	9.35438e-08	1.14135e-06
RAD18	488.184	-0.413425	0.0774455	-5.33828	9.3835e-08	1.14391e-06
MOV10	3862.74	-0.41611	0.077971	-5.33673	9.46379e-08	1.15271e-06
SEPTIN11	2530.52	0.495573	0.0928713	5.33612	9.49563e-08	1.15559e-06
NAPSB	182.89	1.06226	0.199108	5.3351	9.54939e-08	1.16113e-06
KIAA0319	16.7105	-1.21454	0.227765	-5.33244	9.69033e-08	1.17725e-06
SNRPA1	1056.73	-0.495243	0.0929199	-5.32978	9.83298e-08	1.19356e-06
C1orf131	612.617	-0.48414	0.0908689	-5.3279	9.93554e-08	1.20497e-06
ALDH3A1	5613.72	-2.36062	0.443313	-5.32495	1.00979e-07	1.22361e-06
ANKRD26P1	13.6664	-4.35978	0.818808	-5.32454	1.01209e-07	1.22534e-06
IQGAP3	850.198	-0.92496	0.173813	-5.32158	1.02867e-07	1.24436e-06
THOC1	767.297	-0.416058	0.0781941	-5.32084	1.0329e-07	1.24653e-06
RTKN2	82.3735	-1.18652	0.222997	-5.3208	1.03312e-07	1.24653e-06
RNF216	1703.11	-0.342963	0.0644546	-5.321	1.03201e-07	1.24653e-06
CSF1R	1284.39	0.860623	0.161791	5.31934	1.04142e-07	1.25473e-06
SELE	136.254	1.43364	0.269516	5.3193	1.04168e-07	1.25473e-06
EIF2AK1	8423.52	-0.31064	0.0584071	-5.31853	1.0461e-07	1.25897e-06
VSIG10	1431.49	-0.497943	0.0936462	-5.31728	1.05331e-07	1.26657e-06
AVL9	1602.68	-0.385224	0.0724726	-5.31544	1.06397e-07	1.27831e-06
TTLL4	1138.51	-0.870254	0.163744	-5.31474	1.06811e-07	1.28219e-06
RAI2	192.522	1.04501	0.196692	5.31292	1.07881e-07	1.29393e-06
SHCBP1	193.129	-1.03951	0.195758	-5.31015	1.09532e-07	1.31262e-06
EPRS1	4735.67	-0.409624	0.0771432	-5.30991	1.09679e-07	1.31326e-06
SNHG1	1021.3	-0.629702	0.118598	-5.30955	1.09899e-07	1.31479e-06
CACYBP	2675.46	-0.505571	0.0952248	-5.30924	1.10085e-07	1.31589e-06
RBM28	884.51	-0.323556	0.0609575	-5.3079	1.10893e-07	1.32443e-06
FARSB	1601.48	-0.397733	0.0749409	-5.30728	1.11271e-07	1.32782e-06
PNRC1	4330.52	0.546914	0.103071	5.30618	1.11948e-07	1.33478e-06
LINC01139	43.559	-2.66847	0.503009	-5.30501	1.12668e-07	1.34224e-06
NPC1	1715	-0.476718	0.0898777	-5.30408	1.13242e-07	1.34793e-06
CNOT10	1065.34	-0.365111	0.0688509	-5.30292	1.13967e-07	1.35542e-06
TOMM40	3406.34	-0.5875	0.110848	-5.30003	1.15781e-07	1.37584e-06
HVCN1	125.684	0.711989	0.134451	5.29554	1.18664e-07	1.40891e-06
BZW2	1427.05	-0.537171	0.101453	-5.29478	1.19161e-07	1.41363e-06
UGT8	23.5567	-2.18817	0.413291	-5.29451	1.19334e-07	1.41449e-06
NUP107	1100.58	-0.411961	0.0779137	-5.2874	1.24065e-07	1.4681e-06
SLC9A1	466.149	0.68229	0.129041	5.28741	1.24062e-07	1.4681e-06
AFAP1	425.289	0.856407	0.162042	5.28509	1.25642e-07	1.48552e-06
DLK2	80.5681	-0.977906	0.185071	-5.28396	1.26424e-07	1.49351e-06
MRPS23	1770.24	-0.425939	0.0806239	-5.28304	1.27058e-07	1.49975e-06
ZNF25	222.678	0.494201	0.0935718	5.28151	1.28122e-07	1.51105e-06
LINC02864	114.512	-2.87182	0.543843	-5.28061	1.28756e-07	1.51726e-06
PTGDS	3716.94	1.93105	0.365759	5.27956	1.29494e-07	1.52468e-06
GBGT1	112.458	0.871857	0.165154	5.27906	1.29845e-07	1.52754e-06
TMC8	369.378	0.874841	0.165725	5.27886	1.29988e-07	1.52795e-06
IGHD	99.0209	1.8943	0.358938	5.27752	1.30946e-07	1.53794e-06
NFATC1	284.654	0.832516	0.157807	5.27552	1.3238e-07	1.55348e-06
KLK3	29.1565	-5.2173	0.989009	-5.27528	1.32554e-07	1.55423e-06
BCAS4	219.413	-0.918365	0.174097	-5.27502	1.3274e-07	1.55512e-06
UPF3B	489.63	-0.451228	0.0855693	-5.27325	1.34029e-07	1.56893e-06
PDGFRA	570.799	1.54512	0.293084	5.27195	1.34983e-07	1.57879e-06
OLA1	2548.56	-0.402939	0.076452	-5.27048	1.36064e-07	1.59011e-06
ERBB3	10550.3	-0.589939	0.111995	-5.26754	1.38263e-07	1.61448e-06
MAGEA10	9.07486	-4.08933	0.776523	-5.2662	1.39277e-07	1.62497e-06
NUP42	842.648	-0.316935	0.0602023	-5.2645	1.40573e-07	1.63874e-06
MS4A4A	375.727	0.8712	0.165522	5.26334	1.4146e-07	1.64772e-06
CDK4	2013.54	-0.533736	0.101489	-5.25906	1.44796e-07	1.68519e-06
RCC1	1297.55	-0.524344	0.0997935	-5.25429	1.486e-07	1.72804e-06
LPAR1	94.6553	1.5001	0.285539	5.25358	1.49167e-07	1.73321e-06
CHAF1A	829.671	-0.562033	0.107047	-5.25037	1.51798e-07	1.76233e-06
C19orf33	66.1751	-1.68391	0.320757	-5.24981	1.52259e-07	1.76623e-06
SEMA3G	511.573	0.820232	0.156253	5.24939	1.52604e-07	1.76878e-06
ARL4AP3	71.6456	-1.63227	0.311016	-5.24818	1.53611e-07	1.779e-06
CLDN5	1099.96	1.03638	0.197642	5.24371	1.57379e-07	1.82113e-06
ARID5B	719.407	0.652423	0.124429	5.24333	1.57703e-07	1.82339e-06
IKZF1	246.539	0.919603	0.175426	5.24213	1.58735e-07	1.83382e-06
CENPN	405.039	-0.575178	0.109726	-5.24193	1.58905e-07	1.83429e-06
DUSP12	494.226	-0.407267	0.0777339	-5.23925	1.6123e-07	1.8596e-06
MMP12	85.1751	-2.01443	0.384671	-5.23677	1.63415e-07	1.88327e-06
RNF144B	820.121	0.72313	0.138167	5.23375	1.66108e-07	1.91119e-06
VEGFD	151.571	-1.53356	0.293009	-5.23384	1.66026e-07	1.91119e-06
CDKN2AIPNL	1128.55	-0.600158	0.114726	-5.23125	1.68368e-07	1.93562e-06
RALGDS	1145.41	0.464623	0.088827	5.23065	1.68915e-07	1.94032e-06
CC2D1B	1656.98	-0.328372	0.0627877	-5.22988	1.69616e-07	1.94679e-06
TBL2	1686.98	-0.373475	0.0714168	-5.22951	1.69964e-07	1.94921e-06
MCAM	2668.64	0.682059	0.130439	5.22894	1.70484e-07	1.95358e-06
C19orf48	2647.61	-0.725855	0.138833	-5.22826	1.71113e-07	1.95882e-06
PREX1	1257.46	0.650156	0.124357	5.22815	1.71218e-07	1.95882e-06
GPR88	1970.73	-2.06186	0.394389	-5.22797	1.71378e-07	1.95906e-06
GMEB2	888.726	-0.337525	0.0645659	-5.22761	1.71715e-07	1.96133e-06
FGD2	206.693	0.79531	0.152183	5.226	1.73214e-07	1.97685e-06
PROCR	253.424	0.905959	0.173429	5.22382	1.75271e-07	1.99871e-06
FSTL3	1516.41	1.20858	0.231423	5.2224	1.7662e-07	2.01247e-06
TYMS	971.139	-0.830926	0.159202	-5.21932	1.79581e-07	2.04456e-06
TBX2	587.021	0.745997	0.142974	5.21772	1.81136e-07	2.0606e-06
CREB3L4	807.371	-0.5311	0.101797	-5.21723	1.81621e-07	2.06446e-06
ANKZF1	1391.72	-0.401459	0.076993	-5.21422	1.84593e-07	2.09656e-06
DDX23	3508	-0.245903	0.0471633	-5.21387	1.84937e-07	2.09878e-06
CHRDL1	57.9798	2.04361	0.391997	5.21334	1.85472e-07	2.10316e-06
PTBP1	9302.4	-0.244118	0.0468543	-5.21015	1.88693e-07	2.13796e-06
RBM19	1277.94	-0.322766	0.0619686	-5.20854	1.90333e-07	2.15482e-06
CCDC138	151.391	-0.631865	0.121335	-5.20761	1.91292e-07	2.16222e-06
REEP2	61.3067	-1.40976	0.270706	-5.20773	1.91164e-07	2.16222e-06
MYH7B	130.185	-1.09451	0.210235	-5.20612	1.92832e-07	2.17788e-06
PIGC	1566.5	-0.418119	0.0803805	-5.20175	1.97424e-07	2.22441e-06
GMFG	618.752	0.735652	0.141424	5.20176	1.97408e-07	2.22441e-06
SUPT5H	5693.94	-0.34172	0.0656931	-5.20177	1.974e-07	2.22441e-06
NELFCD	3984.21	-0.384082	0.0738461	-5.20112	1.98091e-07	2.23014e-06
MGME1	762.41	-0.358513	0.0689482	-5.19975	1.9956e-07	2.24489e-06
CRTC2	2415.68	-0.351555	0.067666	-5.19545	2.04224e-07	2.29553e-06
SMARCC1	2864.41	-0.391851	0.0754382	-5.19433	2.05458e-07	2.30757e-06
E2F1	1034.11	-0.994721	0.191529	-5.19357	2.06304e-07	2.31523e-06
EIF2B4	1688.85	-0.388602	0.0748338	-5.19287	2.07078e-07	2.32207e-06
OTOG	13.7198	-2.81821	0.542731	-5.19266	2.07316e-07	2.32289e-06
BMP5	30.875	1.88769	0.363544	5.19247	2.07523e-07	2.32337e-06
CLEC2B	271.394	0.837175	0.161245	5.19193	2.08124e-07	2.32825e-06
TKT	15229.3	-0.858554	0.165383	-5.19129	2.08837e-07	2.33254e-06
EWSR1	7220.37	-0.239817	0.0461954	-5.19135	2.08775e-07	2.33254e-06
MPRIP	3012.74	0.42672	0.0822147	5.19032	2.09936e-07	2.34296e-06
VWA5B2	17.3491	-1.27515	0.245743	-5.18896	2.1147e-07	2.35822e-06
ZNF282	1386.2	-0.363876	0.07013	-5.18859	2.11888e-07	2.36102e-06
ILF2	6017.27	-0.383327	0.0739107	-5.18635	2.14457e-07	2.38776e-06
AFAP1-AS1	368.029	-2.38815	0.46054	-5.18553	2.15398e-07	2.39634e-06
NFAM1	212.759	0.872975	0.168386	5.18438	2.16735e-07	2.40932e-06
YY1AP1	2112.43	-0.351896	0.0679037	-5.18228	2.19185e-07	2.43464e-06
DENND3	382.002	0.677754	0.130817	5.18092	2.20798e-07	2.45063e-06
HIC2	347.045	-0.82233	0.158745	-5.18019	2.21657e-07	2.45823e-06
SPN	201.942	0.909563	0.175712	5.17643	2.26171e-07	2.50633e-06
NCAPH2	2115.13	-0.496895	0.0960077	-5.17557	2.27211e-07	2.51588e-06
ENTPD6	3448.43	-0.435469	0.0841581	-5.17441	2.28634e-07	2.52966e-06
CPSF4	1142.02	-0.480446	0.0928709	-5.17328	2.30026e-07	2.54306e-06
DDX11	571.278	-0.714183	0.138079	-5.17226	2.31278e-07	2.55491e-06
AQP6	69.1295	-2.16753	0.419167	-5.17105	2.32788e-07	2.56958e-06
SNRPB	7015.85	-0.543197	0.105099	-5.16842	2.36083e-07	2.60391e-06
HAPLN1	10.5493	-2.18342	0.422579	-5.16689	2.38016e-07	2.62319e-06
GUCY1B1	333.023	0.790252	0.152968	5.16612	2.39005e-07	2.63203e-06
EIPR1	882.788	-0.406235	0.0786571	-5.16463	2.4092e-07	2.65105e-06
HTR2B	151.186	1.52332	0.295005	5.16373	2.4208e-07	2.66175e-06
SMG7	3627.21	-0.329587	0.0638364	-5.16299	2.43032e-07	2.66807e-06
DDX1	3810.55	-0.290714	0.0563063	-5.16308	2.42913e-07	2.66807e-06
SPOCK3	30.0307	-3.11793	0.603958	-5.16249	2.43692e-07	2.67323e-06
HSPA2	449.413	0.751317	0.145548	5.16199	2.44341e-07	2.67827e-06
MCM5	2842.01	-0.620336	0.120244	-5.15896	2.4832e-07	2.71978e-06
CCDC93	952.53	-0.399725	0.0775748	-5.15277	2.56661e-07	2.80896e-06
ADAMTS12	207.146	1.02781	0.199681	5.14725	2.64337e-07	2.89073e-06
CD3EAP	189.458	-0.557196	0.108268	-5.14644	2.65473e-07	2.90091e-06
NDNF	6.91133	1.63385	0.317526	5.14557	2.66717e-07	2.91224e-06
COLEC11	1902.46	1.1922	0.231894	5.14115	2.73062e-07	2.97922e-06
C12orf65	737.466	-0.321658	0.0625728	-5.14054	2.73956e-07	2.98437e-06
DDX27	2070.8	-0.344714	0.0670575	-5.14057	2.73905e-07	2.98437e-06
CHST2	185.696	0.687329	0.133985	5.12991	2.89876e-07	3.15145e-06
DDX39A	2754.82	-0.587991	0.114619	-5.12995	2.89815e-07	3.15145e-06
OSTF1	1190.77	0.354844	0.0691723	5.12986	2.89963e-07	3.15145e-06
TLX1	180.739	-1.30029	0.253488	-5.12959	2.90373e-07	3.15348e-06
PUS7	553.859	-0.477642	0.0931198	-5.12933	2.90776e-07	3.15544e-06
POLR3A	990.997	-0.336877	0.065679	-5.12914	2.91067e-07	3.15617e-06
PLXND1	3900.1	0.572234	0.111602	5.12744	2.93712e-07	3.18241e-06
SUPT7L	1365	-0.257412	0.050233	-5.12437	2.9854e-07	3.23095e-06
TAGAP	109.341	0.969179	0.189134	5.1243	2.98649e-07	3.23095e-06
SH3GL3	24.1919	-3.58657	0.700128	-5.12273	3.01138e-07	3.25538e-06
NMB	238.067	-0.960688	0.18761	-5.12066	3.04462e-07	3.28879e-06
ENO1	43092.8	-0.641909	0.125417	-5.11819	3.08476e-07	3.32961e-06
LDLRAD3	171.437	0.845637	0.165289	5.11611	3.11895e-07	3.36394e-06
COPA	11444.1	-0.407964	0.0797579	-5.11503	3.13696e-07	3.38079e-06
KIF24	113.527	-0.781946	0.152918	-5.11349	3.1626e-07	3.40582e-06
HDGF	18222.3	-0.352692	0.0689796	-5.11299	3.17092e-07	3.41218e-06
CCDC86	924.901	-0.444894	0.087019	-5.11261	3.17745e-07	3.41661e-06
AC147055.1	37.0014	-1.71313	0.335107	-5.11218	3.18468e-07	3.42177e-06
ASRGL1	354.344	-1.04432	0.204305	-5.11158	3.1948e-07	3.43004e-06
TIPIN	187.231	-0.47574	0.0930831	-5.11092	3.20598e-07	3.43943e-06
SLC6A2	330.247	-3.11502	0.609775	-5.10848	3.24769e-07	3.48153e-06
DLG4	236.482	0.60281	0.118051	5.10635	3.28436e-07	3.5167e-06
CACNG4	225.322	-2.15746	0.42251	-5.10629	3.28548e-07	3.5167e-06
SH3PXD2B	674.823	0.627566	0.122928	5.10513	3.30559e-07	3.53555e-06
CYTIP	203.748	0.988935	0.193723	5.1049	3.30972e-07	3.5373e-06
NDC1	944.779	-0.424172	0.0831341	-5.10226	3.35616e-07	3.58421e-06
EDARADD	79.2164	-1.47525	0.289442	-5.09686	3.4533e-07	3.68517e-06
CEP95	788.081	-0.400396	0.0785677	-5.09619	3.46565e-07	3.69556e-06
BTK	139.405	0.837956	0.164499	5.09399	3.50601e-07	3.73578e-06
PSMD14	2493.29	-0.377306	0.0740858	-5.09282	3.52773e-07	3.75609e-06
NSUN5P1	386.047	-0.629701	0.123701	-5.09051	3.57101e-07	3.7993e-06
TIGD5	678.429	-0.61523	0.120874	-5.08984	3.58358e-07	3.80981e-06
IL34	228.515	1.01788	0.200075	5.08752	3.62783e-07	3.85396e-06
WDR12	1077.14	-0.354001	0.0695947	-5.08661	3.64526e-07	3.86956e-06
TUBA3C	69.9689	-3.46757	0.682057	-5.08398	3.69603e-07	3.92051e-06
LINC02241	81.0662	-2.68637	0.528749	-5.08062	3.76209e-07	3.98759e-06
MEGF6	629.643	1.1429	0.224998	5.07961	3.78204e-07	4.00573e-06
STX1A	113.266	-0.714536	0.14068	-5.07917	3.79095e-07	4.01216e-06
ARHGAP39	211.689	-0.713445	0.140485	-5.07846	3.80511e-07	4.02413e-06
MED24	2940.37	-0.327492	0.0645264	-5.07532	3.86837e-07	4.08798e-06
IGF2BP3	181.125	-1.77313	0.349403	-5.07474	3.88031e-07	4.09752e-06
IL17RD	45.3392	1.07661	0.212195	5.07367	3.90225e-07	4.11762e-06
AL162581.1	272.128	-1.22336	0.241271	-5.07049	3.96795e-07	4.18382e-06
PARD3	2182.9	-0.39359	0.0776287	-5.07016	3.97485e-07	4.18797e-06
FEN1	1421.53	-0.587959	0.116015	-5.06795	4.02117e-07	4.23362e-06
SUB1	6998.54	-0.424136	0.0837812	-5.06242	4.13959e-07	4.35504e-06
TNS2	3702.47	0.556518	0.109955	5.06132	4.16369e-07	4.37714e-06
LARGE2	363.059	-1.34255	0.265286	-5.06077	4.17576e-07	4.38656e-06
UGGT1	4777.37	-0.482018	0.0952697	-5.05951	4.20328e-07	4.4122e-06
IGHMBP2	890.534	-0.565097	0.111698	-5.05914	4.21157e-07	4.41762e-06
KAT2A	2696.46	-0.51899	0.102607	-5.05804	4.23596e-07	4.4399e-06
C5AR1	374.618	0.750587	0.148416	5.05732	4.25192e-07	4.45333e-06
EVI2A	130.74	0.813431	0.160851	5.05704	4.25813e-07	4.45652e-06
BRIX1	986.495	-0.408996	0.0808886	-5.05629	4.27486e-07	4.47072e-06
GAL3ST1	858.236	-1.55001	0.306843	-5.05146	4.38437e-07	4.58186e-06
PIGU	1355.75	-0.474536	0.0939906	-5.04876	4.4468e-07	4.64181e-06
MMP10	27.4294	-1.85915	0.368244	-5.0487	4.44831e-07	4.64181e-06
PYCR1	1055.89	-1.42266	0.281865	-5.04733	4.48028e-07	4.67172e-06
EMP3	623.053	0.887416	0.175848	5.0465	4.49975e-07	4.68857e-06
PUS1	1313.07	-0.514238	0.101913	-5.04585	4.51516e-07	4.70116e-06
WIPF1	896.712	0.74234	0.14715	5.04478	4.54041e-07	4.72396e-06
RBM14	1535.74	-0.224771	0.0445581	-5.04444	4.54857e-07	4.72897e-06
EXOSC2	753.249	-0.398723	0.079047	-5.04413	4.55589e-07	4.73069e-06
CLIC6	99.9862	1.88205	0.373121	5.04409	4.55692e-07	4.73069e-06
AL139384.1	206.797	-0.688065	0.136419	-5.04375	4.56495e-07	4.73232e-06
GAS2L3	273.039	-0.775796	0.153814	-5.04374	4.56519e-07	4.73232e-06
ALDH3B2	11.2032	-2.7815	0.551509	-5.04343	4.57255e-07	4.73648e-06
NAA11	37.5425	-3.83182	0.759796	-5.04322	4.5776e-07	4.73823e-06
CD300A	246.148	0.792442	0.157196	5.04112	4.62825e-07	4.78716e-06
INCENP	431.964	-0.613861	0.121783	-5.04061	4.64054e-07	4.79636e-06
METTL1	720.721	-0.513359	0.101872	-5.03923	4.67406e-07	4.82747e-06
RFT1	934.598	-0.325081	0.0645496	-5.03614	4.7501e-07	4.90242e-06
ITK	112.429	1.04916	0.208374	5.035	4.77853e-07	4.92816e-06
CXCL14	192.144	1.94378	0.386495	5.02923	4.92448e-07	5.07498e-06
SLC30A3	47.9996	-1.64891	0.327875	-5.02909	4.92814e-07	5.07505e-06
CHSY1	727.77	0.666788	0.132604	5.02843	4.94502e-07	5.08872e-06
EIF2B5	2062.11	-0.274218	0.0545389	-5.02793	4.95812e-07	5.09849e-06
IQANK1	76.3834	-1.12934	0.224701	-5.02595	5.00953e-07	5.14761e-06
DCAF8L1	15.6098	-3.78079	0.752291	-5.0257	5.01591e-07	5.15042e-06
ANK2	132.13	1.03786	0.206539	5.02501	5.03411e-07	5.16535e-06
ABCD1	1662.75	-0.601634	0.119942	-5.01604	5.27463e-07	5.40822e-06
NOP2	1540.21	-0.429644	0.0856611	-5.01562	5.28627e-07	5.41623e-06
CDH13	456.298	0.634582	0.126566	5.01384	5.33544e-07	5.46264e-06
PTPN23	2360.65	-0.324607	0.0647472	-5.01346	5.34602e-07	5.46951e-06
ARHGEF10	224.747	0.808765	0.161337	5.01287	5.36227e-07	5.48217e-06
CBFA2T2	887.23	-0.44209	0.0882173	-5.01138	5.40424e-07	5.51708e-06
PTGDR2	154.03	-1.22352	0.244149	-5.01138	5.40422e-07	5.51708e-06
TTC27	698.282	-0.312716	0.062404	-5.01115	5.41054e-07	5.51954e-06
PRKAG1	1925.9	-0.231083	0.0461487	-5.00736	5.51805e-07	5.62514e-06
EIF1AD	930.55	-0.270109	0.0539568	-5.00602	5.55681e-07	5.66057e-06
KHSRP	5730.29	-0.327859	0.0655102	-5.00471	5.59456e-07	5.69492e-06
ZC3H3	1738.88	-0.507463	0.101434	-5.00287	5.64838e-07	5.74557e-06
DNMT3A	1203.03	-0.5897	0.117885	-5.00232	5.66451e-07	5.75783e-06
CKAP2	550.731	-0.607221	0.121442	-5.00007	5.73094e-07	5.82117e-06
PTGES3	11639.8	-0.285224	0.0570475	-4.99976	5.74011e-07	5.8263e-06
LINC01843	181.081	-1.0762	0.215258	-4.99958	5.74556e-07	5.82764e-06
CCSAP	400.233	-0.623651	0.124752	-4.99914	5.75869e-07	5.83258e-06
ANKRD27	846.27	-0.496846	0.0993848	-4.99922	5.75637e-07	5.83258e-06
COIL	808.247	-0.32019	0.0640842	-4.99639	5.84133e-07	5.91204e-06
MSH6	2114.5	-0.389164	0.0778976	-4.99585	5.85779e-07	5.92446e-06
OSBPL5	262.438	0.78658	0.157497	4.99426	5.90603e-07	5.96898e-06
PIP4K2A	958.042	0.471097	0.094341	4.99355	5.92792e-07	5.98682e-06
PRR3	538.485	-0.43139	0.0864077	-4.9925	5.96023e-07	6.01515e-06
YAE1	286.598	-0.368444	0.0738022	-4.99231	5.96609e-07	6.01676e-06
GTPBP3	720.09	-0.368229	0.0737874	-4.9904	6.02557e-07	6.07242e-06
S100P	2818.62	-2.07748	0.416452	-4.98851	6.0848e-07	6.12774e-06
P2RY8	337.601	0.839193	0.168263	4.98739	6.12017e-07	6.15897e-06
MTCH1	6676.27	-0.343373	0.0688685	-4.98592	6.16672e-07	6.20139e-06
ID1	1229.58	0.99999	0.20081	4.97978	6.36565e-07	6.39689e-06
CILP	58.7337	1.30296	0.261726	4.97833	6.41336e-07	6.44025e-06
DRG1	2281.91	-0.377196	0.0757739	-4.97791	6.42748e-07	6.44985e-06
SEPTIN7	3076.81	0.29355	0.05899	4.97628	6.48187e-07	6.49981e-06
ZNF512B	1856.91	-0.485451	0.0975708	-4.97537	6.51219e-07	6.52558e-06
LIG3	929.509	-0.348327	0.0700226	-4.97449	6.54185e-07	6.55066e-06
MRTO4	1572.28	-0.466077	0.0937231	-4.97292	6.59526e-07	6.59946e-06
BEND3	183.144	-0.69215	0.1392	-4.97236	6.61443e-07	6.61396e-06
DENR	2048.63	-0.286266	0.0575815	-4.97149	6.64418e-07	6.63901e-06
CCN4	95.9623	1.2115	0.243813	4.96895	6.73166e-07	6.72167e-06
RNF34	794.463	-0.323183	0.065046	-4.96853	6.74625e-07	6.73148e-06
SLC1A4	1591.37	-0.608434	0.122463	-4.9683	6.75429e-07	6.73475e-06
MAFG	976.881	-0.576432	0.116045	-4.96732	6.78834e-07	6.76393e-06
SLC2A3	647.669	0.916851	0.184691	4.96424	6.89701e-07	6.86736e-06
GAGE1	5.85352	-4.40327	0.887122	-4.96354	6.92198e-07	6.8855e-06
DPF2	1183.34	-0.287345	0.0578922	-4.96346	6.92497e-07	6.8855e-06
RUNX3	231.893	0.861198	0.173606	4.96064	7.02599e-07	6.98103e-06
KCNK17	31.618	1.39464	0.28117	4.96013	7.04467e-07	6.99467e-06
EYA4	23.415	-2.47997	0.500213	-4.95783	7.12856e-07	7.07299e-06
LRRC15	44.4338	1.68168	0.339325	4.95596	7.19726e-07	7.13615e-06
STT3A	7259.15	-0.35327	0.0712867	-4.95562	7.21e-07	7.13876e-06
CALD1	11525.5	0.432104	0.0871936	4.95569	7.20747e-07	7.13876e-06
AP1S2	412.339	0.48746	0.0984301	4.95234	7.33251e-07	7.2499e-06
RRP15	960.052	-0.380221	0.0767747	-4.95242	7.32957e-07	7.2499e-06
MUC1	187.84	-1.44817	0.292569	-4.94983	7.42788e-07	7.33905e-06
NSL1	1164.16	-0.350829	0.0708945	-4.94861	7.47468e-07	7.38014e-06
APLP1	182.403	-1.48246	0.299595	-4.94822	7.4896e-07	7.3897e-06
BIN2	210.589	0.759001	0.153405	4.94769	7.50982e-07	7.40449e-06
PSMD4	12966.8	-0.530039	0.107156	-4.9464	7.55978e-07	7.44855e-06
ARID3A	907.375	-1.17975	0.238563	-4.94522	7.60561e-07	7.48848e-06
SSC4D	327.605	-1.101	0.222666	-4.94462	7.62933e-07	7.50189e-06
PIK3IP1	1054.78	0.690278	0.139606	4.94447	7.63516e-07	7.50189e-06
USP36	1751.33	-0.361553	0.0731212	-4.94458	7.63088e-07	7.50189e-06
TWNK	537.01	-0.513427	0.103842	-4.94432	7.64097e-07	7.50239e-06
AC006065.4	9.92518	-3.28037	0.66366	-4.94284	7.69919e-07	7.55429e-06
SKIV2L	3057.49	-0.375111	0.0759131	-4.94132	7.75951e-07	7.6082e-06
RBP2	23.302	-2.03816	0.41267	-4.93896	7.85391e-07	7.69542e-06
SERPINB9	516.233	0.688084	0.139409	4.93574	7.98488e-07	7.81832e-06
CCDC8	65.4001	1.22251	0.247711	4.93523	8.00543e-07	7.83302e-06
ACKR3	1037.45	1.07567	0.218082	4.93242	8.1218e-07	7.94138e-06
UBE2Q1	4622.71	-0.350439	0.0710768	-4.93042	8.2051e-07	8.01728e-06
TMEM41B	2194.38	-0.341686	0.0693071	-4.93003	8.22183e-07	8.02808e-06
SH2B3	1578.09	0.517037	0.10488	4.92978	8.23202e-07	8.03247e-06
FAM220A	568.459	-0.316089	0.064124	-4.92934	8.25093e-07	8.04537e-06
GNB1L	278.153	-0.576402	0.11695	-4.92863	8.28064e-07	8.06877e-06
CKAP4	5737.48	-0.577702	0.117259	-4.92672	8.36232e-07	8.14274e-06
RIC8A	3587.16	-0.251586	0.051068	-4.92649	8.37186e-07	8.14642e-06
PPM1K	405.976	0.804316	0.163353	4.92378	8.48882e-07	8.25454e-06
FAM78A	226.425	0.660172	0.134135	4.92169	8.5798e-07	8.33728e-06
CDCA4	318.165	-0.594654	0.120938	-4.91701	8.78745e-07	8.53319e-06
CD5	143.597	0.995355	0.202501	4.91531	8.86417e-07	8.60178e-06
NABP2	1385.58	-0.433291	0.0881643	-4.91459	8.89702e-07	8.62772e-06
MAML2	238.901	0.776382	0.157997	4.9139	8.92828e-07	8.6521e-06
POLR3C	953.718	-0.414093	0.0842864	-4.91293	8.97247e-07	8.68897e-06
COPS7B	1145.92	-0.329842	0.0671787	-4.90991	9.11163e-07	8.81768e-06
CLIC4	2924.71	0.501831	0.102325	4.90429	9.37682e-07	9.06811e-06
SFSWAP	1305.81	-0.308868	0.0629816	-4.9041	9.38581e-07	9.07059e-06
CD52	508.75	0.967972	0.197431	4.90283	9.44669e-07	9.12235e-06
SSUH2	289.171	-1.52704	0.311474	-4.90263	9.45623e-07	9.12235e-06
MRPL9	1847.1	-0.376123	0.0767193	-4.90258	9.45873e-07	9.12235e-06
DONSON	660.867	-0.496632	0.101308	-4.90222	9.4759e-07	9.13268e-06
UCKL1	1635.03	-0.386337	0.0788311	-4.90082	9.54384e-07	9.19188e-06
ASAH1	3558	0.615113	0.125561	4.89893	9.63619e-07	9.2745e-06
LGI2	80.1344	1.06945	0.218309	4.89879	9.6431e-07	9.27484e-06
CTTNBP2NL	415.647	0.584967	0.11945	4.89718	9.72214e-07	9.3445e-06
RRAD	149.072	1.20782	0.246692	4.89605	9.77839e-07	9.39217e-06
THUMPD3-AS1	422.13	-0.543334	0.110984	-4.89558	9.80138e-07	9.40786e-06
SSPN	107.119	1.15698	0.236496	4.89217	9.97315e-07	9.56623e-06
CHTOP	3105.78	-0.284669	0.0581984	-4.89135	1.00145e-06	9.59935e-06
NUP205	1236.98	-0.414481	0.084741	-4.89115	1.0025e-06	9.60291e-06
SPART	379.414	0.947351	0.193697	4.8909	1.00378e-06	9.6087e-06
SNRPD1	1578.23	-0.50843	0.103962	-4.89053	1.00564e-06	9.61993e-06
ALDH1A3	129.963	1.27902	0.261581	4.88957	1.01055e-06	9.66036e-06
HMGB2	2184.49	-0.625222	0.127893	-4.88862	1.01544e-06	9.7006e-06
RCCD1	603.037	-0.395222	0.0808506	-4.8883	1.01709e-06	9.70977e-06
BCL9	988.736	-0.62001	0.126853	-4.88764	1.02053e-06	9.73603e-06
MT1G	7220.64	1.94439	0.39785	4.88725	1.02257e-06	9.74231e-06
RBM10	2679.9	-0.279807	0.0572514	-4.88735	1.02203e-06	9.74231e-06
PDSS1	306.672	-0.476866	0.0976066	-4.8856	1.03115e-06	9.81746e-06
DTYMK	1310.49	-0.559925	0.114644	-4.88402	1.03942e-06	9.88955e-06
RPAP1	1268.39	-0.294171	0.0602564	-4.88199	1.05019e-06	9.97861e-06
EPS8L3	898.442	-1.47324	0.301765	-4.88208	1.04975e-06	9.97861e-06
SLBP	1575.3	-0.349717	0.0716442	-4.8813	1.05387e-06	1.00068e-05
DAZAP1	3797.92	-0.285172	0.0584255	-4.88095	1.05576e-06	1.0018e-05
ANAPC5	4314.47	-0.262567	0.0538118	-4.87935	1.06435e-06	1.00928e-05
PPHLN1	1284.75	-0.236722	0.0485218	-4.87868	1.068e-06	1.01206e-05
STAT5A	855.461	0.534978	0.109674	4.8779	1.07223e-06	1.01538e-05
ACTL6A	1116.46	-0.401781	0.0823968	-4.87617	1.08163e-06	1.0236e-05
FOXK1	999.088	-0.490452	0.100676	-4.8716	1.10698e-06	1.04689e-05
UGT1A10	41.1785	-2.66289	0.546694	-4.87089	1.11094e-06	1.04993e-05
EVI2B	257.268	0.817267	0.167818	4.86996	1.11619e-06	1.05419e-05
QPCTL	899.329	-0.528209	0.108474	-4.86945	1.11908e-06	1.05621e-05
FTSJ3	2613.99	-0.355875	0.0730981	-4.86845	1.12475e-06	1.06085e-05
CDCA7	214.042	-1.47254	0.302575	-4.86667	1.13492e-06	1.06973e-05
GBA	3936.4	-0.513144	0.105462	-4.86569	1.14057e-06	1.07434e-05
DDX51	903.692	-0.364874	0.0750212	-4.86361	1.15264e-06	1.08499e-05
MT2A	26450.5	1.34753	0.277366	4.85831	1.18393e-06	1.1137e-05
FAM222A	719.525	-0.732125	0.150768	-4.85598	1.19793e-06	1.12612e-05
POU2F1	775.821	-0.347105	0.071502	-4.85448	1.20703e-06	1.13392e-05
LRRK1	168.566	0.826089	0.170191	4.85389	1.21065e-06	1.13656e-05
ATAD3B	736.826	-0.610862	0.125861	-4.85347	1.21321e-06	1.13745e-05
ZFP64	584.865	-0.310352	0.0639441	-4.85348	1.21312e-06	1.13745e-05
MAPK8IP2	515.583	-1.20956	0.249328	-4.85126	1.22679e-06	1.14942e-05
SNRPC	4169.67	-0.466291	0.0961497	-4.84964	1.23687e-06	1.1581e-05
TMOD2	244.534	0.644277	0.133035	4.84293	1.27939e-06	1.19712e-05
DNMT3B	142.962	-0.754507	0.155896	-4.83981	1.29965e-06	1.21527e-05
DXO	912.505	-0.442128	0.0913662	-4.83907	1.30447e-06	1.21897e-05
DPEP1	89.9983	1.72968	0.357461	4.83879	1.30632e-06	1.2199e-05
RFC2	1284.95	-0.434903	0.0899114	-4.83702	1.31799e-06	1.22998e-05
FAM104A	506.18	-0.315889	0.0653549	-4.83344	1.34196e-06	1.25152e-05
EIF2D	2893.48	-0.361207	0.0747649	-4.83124	1.35683e-06	1.26456e-05
TRMT2A	1902.61	-0.374651	0.0775823	-4.82908	1.37167e-06	1.27755e-05
ZFYVE21	1030.05	0.387477	0.0802426	4.82882	1.37346e-06	1.27836e-05
WDHD1	209.897	-0.709047	0.146865	-4.82787	1.38005e-06	1.28365e-05
BOP1	4213.88	-0.77819	0.161199	-4.8275	1.38256e-06	1.28514e-05
GPSM3	533.101	0.68571	0.14205	4.82724	1.38441e-06	1.28518e-05
NRBP1	4653.83	-0.325287	0.0673843	-4.82735	1.38364e-06	1.28518e-05
PAM	1107.09	0.796436	0.165003	4.82679	1.38754e-06	1.28723e-05
ACAT1	13504.7	0.637717	0.132125	4.82661	1.38876e-06	1.28752e-05
SCRIB	4805.49	-0.528945	0.109615	-4.82549	1.39658e-06	1.29392e-05
GADD45B	5935.26	0.846382	0.175409	4.82518	1.39879e-06	1.29511e-05
RNF220	2124.93	-0.297717	0.0617151	-4.82405	1.4067e-06	1.30159e-05
RPTOR	1702.76	-0.332241	0.0688921	-4.82263	1.41674e-06	1.31002e-05
CD48	327.698	0.90432	0.187522	4.82247	1.41793e-06	1.31026e-05
CKMT1B	16.4058	-2.39923	0.497533	-4.82226	1.41942e-06	1.31078e-05
CBX8	547.445	-0.505371	0.104824	-4.82113	1.42748e-06	1.31736e-05
DDOST	8915.81	-0.349904	0.0725837	-4.82069	1.43064e-06	1.31942e-05
AC098934.1	281.704	-0.926631	0.19223	-4.82044	1.43244e-06	1.32022e-05
POLA1	430.591	-0.49102	0.101889	-4.81916	1.44161e-06	1.3278e-05
REXO4	1377.95	-0.423069	0.0878092	-4.81805	1.44969e-06	1.33438e-05
NEU1	6074.63	-0.536684	0.111414	-4.81701	1.45728e-06	1.34049e-05
GORASP2	4000.58	-0.275223	0.0571396	-4.81668	1.45967e-06	1.34181e-05
LYSMD1	496.613	-0.416261	0.0864254	-4.81643	1.46152e-06	1.34264e-05
UTP14A	838.942	-0.377353	0.0783866	-4.814	1.47938e-06	1.35816e-05
SNRNP200	7573.42	-0.322506	0.0670163	-4.81236	1.49157e-06	1.36847e-05
CANT1	2159.48	-0.348937	0.0725183	-4.81171	1.49643e-06	1.37203e-05
SLC35A2	1569.39	-0.327814	0.068157	-4.80969	1.51163e-06	1.38507e-05
HNRNPA3	7768.19	-0.268339	0.0558118	-4.80792	1.52508e-06	1.39649e-05
FOXRED2	1842.35	-0.606631	0.126201	-4.80687	1.53311e-06	1.40269e-05
CHD1L	2904.55	-0.448414	0.0932879	-4.80678	1.53384e-06	1.40269e-05
FOXK2	1669.44	-0.400895	0.0834044	-4.80664	1.53486e-06	1.40272e-05
CD96	161.313	0.915763	0.190531	4.80637	1.53694e-06	1.40371e-05
NEDD4L	2856.35	-0.556124	0.115772	-4.80362	1.55823e-06	1.42213e-05
CALCA	91.1754	-1.89362	0.394216	-4.8035	1.55912e-06	1.42213e-05
KNOP1	463.356	-0.342829	0.0713952	-4.80185	1.57203e-06	1.43298e-05
GTF2IRD1	656.739	-0.543079	0.113149	-4.79968	1.58917e-06	1.44767e-05
LILRB2	247.679	0.751135	0.156532	4.79859	1.59787e-06	1.45466e-05
SPDEF	40.43	-1.86854	0.389579	-4.79631	1.61616e-06	1.47036e-05
ZNF789	271.142	-0.451328	0.0941703	-4.79268	1.64567e-06	1.49624e-05
GZMK	109.442	1.17425	0.245042	4.79202	1.65108e-06	1.5002e-05
PPFIA4	36.9826	-1.43888	0.300297	-4.79152	1.65519e-06	1.50297e-05
PITX1	258.684	-1.84589	0.385302	-4.79076	1.66151e-06	1.50774e-05
RFC3	406.259	-0.556719	0.116254	-4.78882	1.67763e-06	1.52139e-05
NELFA	1024.2	-0.321168	0.0671055	-4.78602	1.70122e-06	1.54179e-05
RARG	289.721	0.623374	0.13029	4.78451	1.71408e-06	1.55245e-05
EML1	236.404	0.673675	0.140809	4.78431	1.71576e-06	1.55298e-05
MFNG	374.243	0.606419	0.126788	4.78293	1.72755e-06	1.56265e-05
BICDL1	627.269	-0.923624	0.193137	-4.78221	1.73379e-06	1.56729e-05
SPOCK2	785.484	0.770393	0.161128	4.78125	1.74208e-06	1.57377e-05
SCAMP3	5236.77	-0.449976	0.0941734	-4.77817	1.76901e-06	1.59606e-05
TRIM45	197.761	-0.77427	0.162039	-4.77829	1.76795e-06	1.59606e-05
LRRC61	1444.29	-0.577109	0.120852	-4.77535	1.79393e-06	1.61648e-05
COL8A2	101.977	1.1646	0.243872	4.77547	1.79291e-06	1.61648e-05
KDM1A	1797.54	-0.362294	0.0758717	-4.77509	1.79626e-06	1.61755e-05
HSPB11	939.1	-0.42024	0.0880344	-4.7736	1.80965e-06	1.62857e-05
ANOS1	65.9906	1.09838	0.230104	4.7734	1.81144e-06	1.62915e-05
BUB3	2686.34	-0.283482	0.0593971	-4.77265	1.81819e-06	1.63418e-05
TCF3	1653.45	-0.448465	0.0939894	-4.77144	1.82914e-06	1.64297e-05
RRM1	1920.51	-0.418635	0.087777	-4.76931	1.8486e-06	1.65939e-05
XRCC6	10073.4	-0.312801	0.0655889	-4.76912	1.85033e-06	1.6599e-05
CCDC71L	1082.77	0.729432	0.152972	4.7684	1.85691e-06	1.66474e-05
STX11	104.954	0.869216	0.182326	4.76737	1.86646e-06	1.67224e-05
DHX16	2048.83	-0.318418	0.0667934	-4.76721	1.86796e-06	1.67253e-05
MS4A1	60.4285	1.53532	0.322238	4.76455	1.89273e-06	1.69363e-05
BRIP1	236.602	-0.741563	0.155659	-4.76401	1.89782e-06	1.69603e-05
COG1	1279.04	-0.31398	0.0659064	-4.76403	1.89763e-06	1.69603e-05
TUBB6	745.121	0.776191	0.162935	4.76382	1.89962e-06	1.69657e-05
REPIN1	6344.11	-0.362771	0.0761858	-4.76166	1.92007e-06	1.71375e-05
TEDC2	242.633	-0.817758	0.17176	-4.76106	1.92579e-06	1.71777e-05
TFG	6054.28	-0.258478	0.0543057	-4.75967	1.93906e-06	1.72852e-05
RNASE6	287.251	0.769872	0.161966	4.75329	2.00131e-06	1.78288e-05
GPATCH1	472.623	-0.324188	0.0682105	-4.75275	2.00666e-06	1.78653e-05
TARBP1	1506.16	-0.544314	0.114549	-4.75181	2.01605e-06	1.79375e-05
AKNA	909.288	0.58628	0.123433	4.7498	2.03622e-06	1.81055e-05
PPIL1	1242.62	-0.432247	0.0910143	-4.74922	2.04204e-06	1.81459e-05
TNRC18	4463.75	-0.380749	0.0802039	-4.74727	2.06182e-06	1.83101e-05
SLC4A1AP	1034.02	-0.222992	0.0469746	-4.74708	2.06375e-06	1.83158e-05
DARS2	1493.92	-0.432247	0.0910857	-4.74549	2.07998e-06	1.84482e-05
MYEOV	89.7461	-1.76392	0.371825	-4.74396	2.09582e-06	1.85771e-05
TRIM16	893.146	-1.15046	0.242523	-4.7437	2.09846e-06	1.85888e-05
CWC27	633.797	-0.306799	0.0646823	-4.74317	2.10404e-06	1.86265e-05
FPR1	108.324	1.07775	0.227363	4.74023	2.1347e-06	1.88862e-05
NECAB3	2203.04	-0.57239	0.120807	-4.73805	2.15781e-06	1.90786e-05
PLA2G4A	49.1363	1.14295	0.24127	4.73723	2.16655e-06	1.91439e-05
NME6	563.812	-0.369935	0.078098	-4.7368	2.17121e-06	1.91732e-05
TTC32	280.477	-0.556421	0.117568	-4.73277	2.21481e-06	1.9546e-05
TMEM237	343.724	-0.519722	0.109863	-4.73066	2.23796e-06	1.9738e-05
TFPI2	109.297	1.21468	0.256898	4.72825	2.26464e-06	1.99608e-05
ANKRD22	104.507	-1.56318	0.330632	-4.72786	2.26899e-06	1.99866e-05
VASH1	471.98	0.606035	0.128217	4.72663	2.28278e-06	2.00862e-05
VSIG4	398.726	0.973988	0.206073	4.72642	2.28511e-06	2.00862e-05
ETFDH	2499.23	0.635293	0.134414	4.7264	2.28538e-06	2.00862e-05
AKAP12	1794.06	1.20057	0.254018	4.72634	2.28598e-06	2.00862e-05
AACS	750.408	-0.581067	0.122966	-4.72541	2.29656e-06	2.01666e-05
SOX18	468.898	0.648348	0.137223	4.72477	2.30373e-06	2.0217e-05
ITPR1	551.805	0.713883	0.15117	4.72239	2.33092e-06	2.04429e-05
IRAK1	5798.81	-0.517202	0.109564	-4.72054	2.35225e-06	2.06172e-05
CEACAM5	11.5741	-3.11943	0.661003	-4.71924	2.36724e-06	2.07358e-05
ADAR	13091.7	-0.350137	0.0742044	-4.71855	2.37527e-06	2.07932e-05
EIF4A3	2728.38	-0.347539	0.0736577	-4.71831	2.37817e-06	2.08057e-05
GLMP	4875.78	-0.497885	0.105543	-4.71738	2.38903e-06	2.08748e-05
EEF1E1	366.322	-0.528789	0.112091	-4.71748	2.38779e-06	2.08748e-05
ZNF76	1450.33	-0.336448	0.0713314	-4.71669	2.39713e-06	2.09327e-05
SELPLG	476.299	0.775161	0.164357	4.71634	2.40126e-06	2.09558e-05
WDR55	1467.29	-0.313539	0.0664888	-4.71566	2.40924e-06	2.10125e-05
STRIP2	113.91	-1.03715	0.220211	-4.70982	2.47932e-06	2.16103e-05
CAPN12	722.485	-0.991537	0.210572	-4.70879	2.49195e-06	2.1707e-05
C19orf44	293.153	-0.427395	0.090837	-4.70507	2.53778e-06	2.20926e-05
TBXAS1	331.081	0.684503	0.145493	4.7047	2.5424e-06	2.21145e-05
WDR75	1134.37	-0.305576	0.0649524	-4.70462	2.54342e-06	2.21145e-05
ITGA4	156.228	0.889263	0.189045	4.70398	2.55138e-06	2.217e-05
KCNN2	91.3132	1.39812	0.297246	4.70359	2.55626e-06	2.21988e-05
AOAH	252.686	0.824342	0.175305	4.70233	2.57212e-06	2.23228e-05
COL7A1	868.435	-1.35325	0.287811	-4.70188	2.57779e-06	2.23583e-05
SREBF2	7909.14	-0.476101	0.101272	-4.70123	2.58602e-06	2.24159e-05
RNASE1	2854.5	0.833204	0.177256	4.70057	2.59433e-06	2.24741e-05
RTL10	693.273	-0.408564	0.0869206	-4.70043	2.59618e-06	2.24763e-05
AKR1C3	18338.5	-0.653938	0.139152	-4.69946	2.60854e-06	2.25695e-05
TMEM47	788.101	0.842195	0.179234	4.69887	2.61605e-06	2.26207e-05
CYGB	813.054	0.778095	0.165613	4.69827	2.62372e-06	2.26731e-05
TMEM273	336.054	0.953642	0.20299	4.69797	2.62758e-06	2.26926e-05
ZMYND19	729.498	-0.412188	0.08775	-4.6973	2.63623e-06	2.27534e-05
C21orf58	193.462	-0.683548	0.145572	-4.6956	2.65822e-06	2.29152e-05
CDK7	697.949	-0.375759	0.0800228	-4.69565	2.6576e-06	2.29152e-05
MROH2B	39.3576	-1.91494	0.407948	-4.69408	2.67804e-06	2.3072e-05
NKD1	1748.45	-1.78178	0.379592	-4.69395	2.67977e-06	2.30728e-05
SAC3D1	800.237	-0.577112	0.122959	-4.69353	2.68532e-06	2.31065e-05
HSF1	4600.62	-0.519488	0.110689	-4.6932	2.68958e-06	2.31291e-05
GPATCH4	1765.89	-0.444006	0.0946187	-4.69258	2.69776e-06	2.31853e-05
RRP12	1548.51	-0.502104	0.107007	-4.69226	2.702e-06	2.32077e-05
MDC1	1476.26	-0.444887	0.0948455	-4.69065	2.72337e-06	2.3377e-05
LMNB2	1302.32	-0.597828	0.127489	-4.68927	2.74187e-06	2.35215e-05
THUMPD3	1280.81	-0.231808	0.0494384	-4.68882	2.74787e-06	2.35587e-05
MAMSTR	69.5584	-0.87017	0.185619	-4.68793	2.75987e-06	2.36472e-05
NRAS	2417.54	-0.370894	0.0791785	-4.68428	2.80946e-06	2.40575e-05
RNASEH2A	1001.37	-0.612826	0.13088	-4.68234	2.83617e-06	2.42715e-05
INPP5K	1078.63	0.39889	0.0851931	4.68219	2.83827e-06	2.42747e-05
PPP1R1B	52.562	-1.92704	0.411633	-4.68144	2.84873e-06	2.43495e-05
SLC7A11	390.453	-1.37797	0.294446	-4.67987	2.87058e-06	2.45214e-05
EBF1	172.293	0.732967	0.15663	4.6796	2.87428e-06	2.45382e-05
PPME1	1274.07	-0.278907	0.0596297	-4.67731	2.90656e-06	2.47988e-05
C1GALT1	1053.37	-0.46059	0.0985215	-4.67501	2.93933e-06	2.50632e-05
PARVG	312.007	0.731621	0.156591	4.67218	2.98014e-06	2.53959e-05
NCL	17340.4	-0.278242	0.0595547	-4.67204	2.98227e-06	2.53988e-05
PRPF19	5100.05	-0.275454	0.0589678	-4.67126	2.99353e-06	2.54793e-05
MYOF	727.46	0.892766	0.19114	4.67074	3.00122e-06	2.55293e-05
CCDC97	1220.89	-0.33333	0.0714054	-4.66814	3.03943e-06	2.58388e-05
OLFML2B	444.037	0.79724	0.170796	4.6678	3.04438e-06	2.58628e-05
RTN3	6497.41	-0.325481	0.0697304	-4.6677	3.04592e-06	2.58628e-05
COPZ1	6510.14	-0.301775	0.0646768	-4.66589	3.07281e-06	2.60755e-05
TRMT2B	542.672	-0.421324	0.0903271	-4.66442	3.09483e-06	2.62466e-05
TRIM59	104.965	-0.75552	0.161986	-4.66412	3.09942e-06	2.62698e-05
MAF	2065.45	0.486624	0.104413	4.66058	3.15312e-06	2.67089e-05
ZWILCH	375.88	-0.43605	0.0935879	-4.65925	3.17364e-06	2.68666e-05
LINC00511	216.093	-1.40287	0.301111	-4.65899	3.17767e-06	2.68846e-05
CPNE2	836.665	0.504896	0.108381	4.65853	3.18468e-06	2.69117e-05
CENPX	2947.93	-0.674166	0.144715	-4.65857	3.18416e-06	2.69117e-05
MTMR7	202.079	-1.21262	0.260589	-4.65341	3.26497e-06	2.75737e-05
RIPOR3	103.213	1.07361	0.230744	4.6528	3.27457e-06	2.76382e-05
MTNR1B	6.99108	-3.66955	0.789173	-4.64987	3.32149e-06	2.80175e-05
RTL8B	151.669	0.894281	0.192422	4.6475	3.35986e-06	2.83243e-05
ZNF605	460.975	-0.44561	0.095923	-4.64549	3.39268e-06	2.85839e-05
RBMX	3683.58	-0.259568	0.0558869	-4.64452	3.40863e-06	2.86841e-05
DOCK8	499.965	0.840145	0.180888	4.64455	3.40823e-06	2.86841e-05
C15orf41	413.883	-0.475291	0.102349	-4.64383	3.42014e-06	2.87638e-05
RASGEF1B	835.385	0.747265	0.160963	4.64245	3.44299e-06	2.89387e-05
OSBPL8	1183.76	0.453906	0.0978093	4.64073	3.47185e-06	2.91466e-05
HS3ST4	21.3807	-3.9662	0.854632	-4.64083	3.4702e-06	2.91466e-05
UCHL1	252.116	-1.57204	0.33876	-4.64057	3.47451e-06	2.91516e-05
LLGL2	3903.87	-0.471427	0.101616	-4.63929	3.49617e-06	2.93159e-05
SLC35E3	873.978	-0.347604	0.0749383	-4.63853	3.50895e-06	2.94057e-05
SESN1	1013.73	0.51167	0.110322	4.63799	3.51811e-06	2.9465e-05
XRCC3	369.785	-0.521171	0.112457	-4.63442	3.57948e-06	2.99482e-05
LYSMD4	377.98	-0.468631	0.10112	-4.63438	3.58004e-06	2.99482e-05
RBL1	272.619	-0.597747	0.129014	-4.63319	3.60067e-06	3.01029e-05
ZNF341	262.732	-0.395557	0.0854082	-4.63137	3.63255e-06	3.03515e-05
EML6	130.871	-0.887073	0.191563	-4.63072	3.64403e-06	3.04294e-05
ZBTB4	1216.55	0.430223	0.09291	4.63053	3.64727e-06	3.04385e-05
TM4SF18	388.657	0.606459	0.13101	4.62911	3.67248e-06	3.06308e-05
FADS1	5409.21	-0.934916	0.202	-4.6283	3.68679e-06	3.07142e-05
AAAS	1690.78	-0.261176	0.0564303	-4.6283	3.68684e-06	3.07142e-05
ZKSCAN5	555.349	-0.281463	0.0608173	-4.62801	3.69189e-06	3.07382e-05
CRNDE	166.534	-1.08063	0.233522	-4.62755	3.70008e-06	3.07612e-05
PRCC	3496.31	-0.361656	0.0781539	-4.62749	3.70119e-06	3.07612e-05
PTGER4	162.415	0.837288	0.180928	4.62773	3.69688e-06	3.07612e-05
DOCK2	354.414	0.815692	0.1763	4.62672	3.71506e-06	3.08583e-05
VILL	92.3513	0.714833	0.154536	4.62568	3.73371e-06	3.0995e-05
CAVIN3	436.174	0.846237	0.182955	4.62538	3.73912e-06	3.10218e-05
ADPRH	264.768	0.500753	0.108276	4.62479	3.74981e-06	3.10921e-05
CDCA7L	304.514	-0.825706	0.178655	-4.62178	3.8046e-06	3.15279e-05
FANCE	186.351	-0.635624	0.137617	-4.61878	3.86009e-06	3.19584e-05
PDCD6	3156.19	-0.315269	0.068259	-4.61872	3.86106e-06	3.19584e-05
SLC9A3R1	12441.5	-0.457314	0.0990486	-4.61706	3.89206e-06	3.21961e-05
CD247	166.066	0.7717	0.167176	4.6161	3.91021e-06	3.23273e-05
PPOX	926.659	-0.402968	0.0873066	-4.61555	3.92055e-06	3.23938e-05
FAM83H	5131.1	-0.641164	0.138965	-4.61384	3.95291e-06	3.26421e-05
ADCY5	281.263	0.990209	0.214833	4.60919	4.04232e-06	3.3361e-05
VSIR	1158.24	0.585028	0.127033	4.60533	4.11821e-06	3.39511e-05
RAD9A	632.172	-0.415903	0.0903103	-4.60527	4.1193e-06	3.39511e-05
MAST2	1417.45	-0.410179	0.089069	-4.60518	4.12104e-06	3.39511e-05
MASTL	390.463	-0.425769	0.0924842	-4.60369	4.15062e-06	3.41749e-05
ANGPT1	147.605	0.848391	0.18432	4.60281	4.1683e-06	3.43005e-05
ANKRD54	1033.4	-0.386319	0.0839562	-4.60144	4.19588e-06	3.45074e-05
WDR77	920.821	-0.365641	0.0794894	-4.59987	4.22761e-06	3.4748e-05
TUBA1C	1849.17	-0.540061	0.117438	-4.59871	4.25112e-06	3.4921e-05
MNDA	130.343	0.843535	0.183462	4.59788	4.26806e-06	3.50398e-05
CUBN	30.5216	0.693102	0.150846	4.59477	4.33222e-06	3.55458e-05
ATXN7L3	2079.75	-0.341349	0.0743016	-4.5941	4.34611e-06	3.56185e-05
MXRA5	405.42	1.13942	0.248013	4.59419	4.34432e-06	3.56185e-05
AC104958.2	689.039	-0.836875	0.182237	-4.59225	4.385e-06	3.59163e-05
IL3RA	329.323	0.518656	0.112965	4.59128	4.40533e-06	3.6062e-05
PHF5A	885.597	-0.311812	0.0679576	-4.58833	4.46799e-06	3.65537e-05
PSMD3	6167.79	-0.304975	0.0665065	-4.58565	4.52587e-06	3.70058e-05
MYO10	730.351	1.00254	0.218644	4.58525	4.5344e-06	3.70541e-05
SNAPIN	1415.95	-0.306015	0.066755	-4.58415	4.55828e-06	3.72277e-05
XPO1	4630.15	-0.265149	0.0578447	-4.58382	4.56567e-06	3.72665e-05
BCORL1	632.183	-0.58575	0.127815	-4.5828	4.58788e-06	3.74262e-05
DOT1L	1340.49	-0.445782	0.0972998	-4.58153	4.6158e-06	3.75378e-05
SPRY2	533.678	0.519135	0.113312	4.58146	4.6175e-06	3.75378e-05
TOPBP1	1040.95	-0.419364	0.0915293	-4.58175	4.61109e-06	3.75378e-05
DLL4	683.268	0.552492	0.120591	4.58152	4.61619e-06	3.75378e-05
POGK	2197.91	-0.422195	0.0921525	-4.58148	4.61699e-06	3.75378e-05
MAGEA8	14.5607	-2.555	0.557678	-4.5815	4.61663e-06	3.75378e-05
PPAT	438.056	-0.421306	0.0920047	-4.57919	4.66791e-06	3.79138e-05
NIF3L1	758.817	-0.249014	0.0543802	-4.57913	4.66912e-06	3.79138e-05
COTL1	1980.6	0.746501	0.163086	4.57735	4.70895e-06	3.82153e-05
RASAL3	315.553	0.668477	0.146066	4.57655	4.72711e-06	3.83406e-05
TMUB2	1646.18	-0.301683	0.0659245	-4.57618	4.73533e-06	3.83853e-05
CHTF18	511.724	-0.58613	0.128121	-4.57481	4.76642e-06	3.86151e-05
NME1	3044.25	-0.627749	0.137255	-4.5736	4.79406e-06	3.88168e-05
REXO5	249.988	-0.660505	0.144423	-4.57342	4.79828e-06	3.88287e-05
TXNRD1	8693.91	-0.777023	0.169975	-4.57139	4.845e-06	3.91843e-05
HARS2	1291.48	-0.302994	0.0662869	-4.57095	4.85508e-06	3.92434e-05
VIRMA	2448.24	-0.360693	0.0789295	-4.56981	4.88168e-06	3.94358e-05
TRIM31	517.357	-1.26864	0.277641	-4.56936	4.89223e-06	3.94985e-05
MUTYH	474.066	-0.401867	0.0879865	-4.56737	4.93887e-06	3.98523e-05
TBC1D16	2215.98	-0.495304	0.10848	-4.56586	4.97456e-06	4.01173e-05
MYADM	2803.67	0.539433	0.118241	4.56214	5.06356e-06	4.08118e-05
TCERG1	1145.82	-0.355248	0.07793	-4.55856	5.15058e-06	4.14895e-05
ARMCX2	160.332	0.896001	0.19656	4.55841	5.15426e-06	4.14954e-05
BRAT1	2723.65	-0.35268	0.0773972	-4.55675	5.19502e-06	4.17998e-05
PDZD2	131.025	0.81789	0.179548	4.55526	5.23204e-06	4.20737e-05
FCMR	143.099	0.874511	0.191994	4.5549	5.24104e-06	4.21221e-05
RPN2	18171.8	-0.301426	0.0662095	-4.5526	5.29862e-06	4.25606e-05
LRRC1	517.218	-0.950618	0.208815	-4.55243	5.30296e-06	4.25714e-05
ESPL1	529.783	-0.82168	0.180505	-4.55211	5.31095e-06	4.26112e-05
CCL19	573.934	1.67607	0.36823	4.55171	5.32129e-06	4.267e-05
TAF4	799.871	-0.350503	0.0770095	-4.55143	5.32822e-06	4.27014e-05
DENND4B	1810.41	-0.350974	0.0771159	-4.55126	5.33257e-06	4.27119e-05
PNPLA7	501.146	0.704242	0.154753	4.55075	5.34552e-06	4.27672e-05
PAGE4	515.688	-2.66757	0.586176	-4.5508	5.34431e-06	4.27672e-05
SLC25A19	242.729	-0.468276	0.102928	-4.54956	5.37574e-06	4.29846e-05
MED8	2023.63	-0.311768	0.0685591	-4.54744	5.43024e-06	4.3383e-05
DHX9	4472.27	-0.294995	0.0648714	-4.54738	5.4317e-06	4.3383e-05
CAPN15	1563.66	-0.355855	0.0782716	-4.54642	5.45667e-06	4.35332e-05
RBMS2	459.316	0.575786	0.126643	4.54653	5.45368e-06	4.35332e-05
ZEB1	807.952	0.440316	0.0968528	4.54624	5.46118e-06	4.35446e-05
AC026462.3	217.306	-1.05642	0.232419	-4.54532	5.48512e-06	4.37108e-05
PKNOX2	41.8335	1.16364	0.25602	4.54512	5.49029e-06	4.37115e-05
CLEC7A	127.022	0.82207	0.18087	4.54508	5.49139e-06	4.37115e-05
SH3BP5L	1755.57	-0.337635	0.0742954	-4.5445	5.50658e-06	4.38077e-05
WIPF2	1557.74	-0.300581	0.0661585	-4.54334	5.53693e-06	4.39996e-05
MTA3	936.26	-0.37304	0.0821063	-4.54338	5.53603e-06	4.39996e-05
ARFIP2	2055.91	-0.325498	0.0716702	-4.54161	5.5825e-06	4.43368e-05
GSN	8902.03	0.620182	0.136567	4.54122	5.59296e-06	4.43949e-05
SNHG7	1365.75	-0.683576	0.150546	-4.54065	5.60815e-06	4.44905e-05
ZNF740	1051.2	-0.320417	0.0705699	-4.54042	5.61413e-06	4.45129e-05
SOCS2	796.336	0.899675	0.198169	4.53994	5.62713e-06	4.4591e-05
MTHFD2	269.655	0.77384	0.170482	4.53913	5.64855e-06	4.47356e-05
GFPT2	113.265	1.27545	0.281055	4.53807	5.67701e-06	4.49359e-05
MUCL1	7.01567	-2.57257	0.567673	-4.53177	5.84902e-06	4.62715e-05
C17orf75	666.722	-0.288572	0.0636875	-4.53106	5.86874e-06	4.64015e-05
ZNF826P	90.8784	-1.22072	0.269492	-4.5297	5.90682e-06	4.66764e-05
GRK6	1347.07	-0.365197	0.0806367	-4.52892	5.92851e-06	4.68216e-05
DTNB	479.567	-0.35858	0.0791872	-4.52825	5.94735e-06	4.69442e-05
BMP4	574.623	-1.10962	0.245178	-4.5258	6.01679e-06	4.74658e-05
GATA2	125.976	0.778835	0.172103	4.5254	6.02824e-06	4.75296e-05
PWP1	1752.02	-0.238977	0.0528205	-4.52432	6.05903e-06	4.77457e-05
TRIM28	8947.5	-0.429938	0.0950569	-4.52295	6.09828e-06	4.80282e-05
CD37	408.679	0.747912	0.165451	4.52045	6.17074e-06	4.85718e-05
RCAN1	2339.44	0.680946	0.150782	4.51611	6.29852e-06	4.955e-05
VCL	2014.17	0.476815	0.105589	4.51576	6.30895e-06	4.96044e-05
TUBA1A	1323.94	0.701368	0.155362	4.51443	6.34887e-06	4.98905e-05
APH1A	10799	-0.302502	0.0670117	-4.51417	6.35641e-06	4.99221e-05
PRKCA	1916.2	-0.475351	0.10537	-4.51125	6.44474e-06	5.05876e-05
TRIM16L	1291.1	-1.12334	0.249109	-4.50945	6.49966e-06	5.09807e-05
TERF2IP	1922.49	0.324062	0.0718641	4.50937	6.50204e-06	5.09807e-05
CCR7	80.9115	1.02307	0.226927	4.50836	6.53291e-06	5.11944e-05
STK36	562.963	-0.413851	0.0918042	-4.50798	6.54488e-06	5.12598e-05
RHNO1	568.242	-0.422249	0.0936755	-4.50757	6.55742e-06	5.13295e-05
LY86	152.322	0.744042	0.165118	4.50612	6.60241e-06	5.16531e-05
CAVIN2	936.152	0.881338	0.195658	4.50447	6.6538e-06	5.20263e-05
GINS2	416.666	-0.700955	0.155638	-4.50375	6.67653e-06	5.21751e-05
HECA	837.487	0.417454	0.0927009	4.50324	6.69268e-06	5.22436e-05
TLE4	278.97	0.635916	0.14121	4.50334	6.68941e-06	5.22436e-05
ATP6AP1	6878.69	-0.356868	0.0792987	-4.5003	6.78562e-06	5.29398e-05
FBLL1	86.5847	-1.48904	0.331025	-4.49827	6.85091e-06	5.33314e-05
HRCT1	467.687	-1.17256	0.260666	-4.49834	6.84852e-06	5.33314e-05
ITGB3BP	384.113	-0.448007	0.0995901	-4.49851	6.84315e-06	5.33314e-05
POPDC3	43.5978	-2.48739	0.552962	-4.4983	6.84982e-06	5.33314e-05
KLHL17	218.803	-0.452645	0.100671	-4.49626	6.91576e-06	5.38066e-05
SAMD1	1650.48	-0.442109	0.0983327	-4.49605	6.92284e-06	5.3832e-05
CDKN2C	881.394	-0.700762	0.155996	-4.49218	7.04977e-06	5.47889e-05
CALM1	8690.49	0.309012	0.0687979	4.4916	7.06909e-06	5.49089e-05
MT-TP	2255.59	0.663396	0.147703	4.49142	7.07484e-06	5.49233e-05
DVL2	935.2	-0.411816	0.091705	-4.49066	7.10032e-06	5.50908e-05
RUVBL1	1453.18	-0.351093	0.0782043	-4.48943	7.1414e-06	5.53792e-05
RMI1	407.417	-0.461668	0.102843	-4.48907	7.15354e-06	5.54429e-05
TFF2	50.0514	-2.55635	0.569798	-4.48642	7.24299e-06	5.61054e-05
JPT1	2456.85	-0.651371	0.145199	-4.48605	7.25562e-06	5.61724e-05
RGSL1	115.279	-2.11907	0.472393	-4.48581	7.26368e-06	5.6204e-05
LINC01232	196.206	-0.554532	0.123647	-4.48479	7.29866e-06	5.64438e-05
ANAPC1	418.16	-0.321227	0.0716344	-4.48426	7.31681e-06	5.65532e-05
LEMD2	2022.12	-0.316126	0.0705342	-4.48188	7.3987e-06	5.71548e-05
TRMT1	1585.96	-0.411679	0.091884	-4.48042	7.44949e-06	5.75158e-05
TMEM104	1603.25	-0.412684	0.0921479	-4.47849	7.51714e-06	5.80064e-05
MEN1	1789.57	-0.272879	0.0609401	-4.47783	7.54045e-06	5.81545e-05
SASS6	168.566	-0.529026	0.118172	-4.47675	7.57877e-06	5.84182e-05
NFXL1	382.176	-0.522116	0.116635	-4.47651	7.58718e-06	5.84343e-05
SART3	1509.2	-0.249997	0.0558487	-4.47633	7.59377e-06	5.84343e-05
DDX42	3545.29	-0.221369	0.0494544	-4.47623	7.59741e-06	5.84343e-05
COA6	1658.19	-0.498437	0.111351	-4.47626	7.59636e-06	5.84343e-05
AL392172.1	304.641	-0.578836	0.129319	-4.47602	7.6049e-06	5.84601e-05
PKIB	404.125	-1.23924	0.27693	-4.47493	7.6437e-06	5.87264e-05
FAR2P1	70.405	-2.77771	0.620851	-4.47404	7.67561e-06	5.89395e-05
PIK3CG	55.3603	0.842148	0.188381	4.47044	7.80584e-06	5.9907e-05
TMEM94	2852.55	-0.310433	0.0694794	-4.46799	7.89596e-06	6.05657e-05
KDM6B	1085.16	0.43503	0.0973878	4.46699	7.93288e-06	6.08159e-05
RNF187	8203.69	-0.429013	0.0960563	-4.46627	7.9595e-06	6.09869e-05
INTS4	652.978	-0.257288	0.0576343	-4.46414	8.03909e-06	6.15633e-05
ESRP1	304.062	-2.28433	0.511772	-4.46358	8.06019e-06	6.16915e-05
FOXO1	1290.29	0.646449	0.144836	4.4633	8.07069e-06	6.17383e-05
TRAF2	1338.3	-0.449152	0.100678	-4.46127	8.14736e-06	6.22912e-05
TAF11	1257.53	-0.310249	0.0695843	-4.45861	8.24943e-06	6.30374e-05
CAV1	1628	0.569171	0.127681	4.45776	8.28201e-06	6.32522e-05
ENTPD2	232.657	-0.964543	0.216395	-4.45733	8.29863e-06	6.33448e-05
HK1	987.115	0.753248	0.169035	4.45618	8.34342e-06	6.36524e-05
MVD	3551.69	-0.723189	0.162302	-4.45584	8.35665e-06	6.36845e-05
CBX2	261.578	-0.876582	0.196726	-4.45585	8.35616e-06	6.36845e-05
GANAB	18411.2	-0.258585	0.0580361	-4.45559	8.3664e-06	6.37245e-05
PTPRC	763.989	0.890859	0.200009	4.45409	8.42507e-06	6.41367e-05
C5orf22	826.134	-0.301197	0.0676318	-4.45348	8.449e-06	6.42843e-05
ACAP1	310.54	0.712062	0.159894	4.45334	8.45445e-06	6.42911e-05
ATXN2L	3372.75	-0.334535	0.0751795	-4.44982	8.59442e-06	6.53203e-05
STK17B	457.252	0.696372	0.1565	4.44967	8.60006e-06	6.53281e-05
PLPP3	4457.78	0.602692	0.135456	4.44935	8.61323e-06	6.5393e-05
KRI1	1150.95	-0.287929	0.0647574	-4.44627	8.73722e-06	6.62987e-05
TERT	238.483	-1.67131	0.376052	-4.44437	8.81507e-06	6.68535e-05
HS3ST2	97.6211	0.991886	0.223305	4.44184	8.91932e-06	6.76079e-05
PES1	3732.07	-0.401143	0.0903208	-4.44131	8.9411e-06	6.77003e-05
IL1R1	3898.27	0.556512	0.1253	4.44143	8.93648e-06	6.77003e-05
C1orf74	190.161	-0.453893	0.102229	-4.43995	8.99786e-06	6.80722e-05
VPS54	1487.23	-0.328208	0.0739222	-4.43991	8.99985e-06	6.80722e-05
MELTF	538.83	-1.15477	0.260173	-4.43849	9.05928e-06	6.84851e-05
SF3A2	2603.99	-0.475466	0.107143	-4.43768	9.09318e-06	6.87045e-05
FOXH1	5.40837	-1.1319	0.255111	-4.4369	9.12648e-06	6.89193e-05
GOLGA8B	947.79	-0.628191	0.141738	-4.43207	9.33311e-06	7.0442e-05
ABCF1	4466.05	-0.316714	0.0714803	-4.43078	9.38909e-06	7.08267e-05
HTR3A	11.5891	-2.00317	0.45235	-4.42837	9.49481e-06	7.1586e-05
SNRPA	2178.24	-0.422963	0.0955211	-4.42796	9.5129e-06	7.16842e-05
IGHA1	4820.93	1.43494	0.324139	4.42693	9.55832e-06	7.1988e-05
CCT7	8413.45	-0.304891	0.0688995	-4.42516	9.6373e-06	7.25442e-05
EPHA2	1106.5	0.695918	0.157302	4.42409	9.68505e-06	7.28648e-05
SUCO	1773.53	-0.429	0.0970364	-4.42102	9.8234e-06	7.38664e-05
ADNP	2856.49	-0.293315	0.066355	-4.42039	9.85209e-06	7.40256e-05
C2orf68	1380.49	-0.338845	0.0766561	-4.42033	9.85506e-06	7.40256e-05
USP21	755.431	-0.361364	0.0817529	-4.4202	9.8609e-06	7.40301e-05
AP3B1	1677.85	-0.284071	0.0642693	-4.42001	9.86973e-06	7.4057e-05
GNAI2	9877.07	0.276401	0.0625359	4.41988	9.87564e-06	7.40621e-05
LY6K	20.4818	-1.55738	0.352485	-4.4183	9.94799e-06	7.45651e-05
AC009779.3	254.557	-0.422767	0.0956901	-4.41808	9.95796e-06	7.46003e-05
GTPBP2	1663.24	-0.419941	0.0950686	-4.41724	9.99685e-06	7.48122e-05
ASPA	145.271	0.944746	0.213875	4.41727	9.99538e-06	7.48122e-05
RYR1	59.6285	0.964995	0.218586	4.41471	1.01145e-05	7.56126e-05
ACTL8	44.5864	-2.51625	0.569965	-4.41475	1.01128e-05	7.56126e-05
CD1D	284.364	0.921269	0.208723	4.41383	1.01555e-05	7.58392e-05
SOX2	22.1738	-2.09336	0.474271	-4.41384	1.01552e-05	7.58392e-05
MICB	220.259	-0.694495	0.157351	-4.41367	1.01632e-05	7.5856e-05
WAS	376.925	0.594792	0.134817	4.41183	1.02499e-05	7.64632e-05
GRB7	711.704	-0.75049	0.170121	-4.41152	1.02648e-05	7.65334e-05
OXT	58.5957	2.06023	0.467075	4.41092	1.02932e-05	7.67046e-05
SLC6A15	8.46055	-3.50692	0.795191	-4.41016	1.03295e-05	7.69347e-05
CHP2	25.2173	-3.1414	0.712421	-4.40947	1.03623e-05	7.71389e-05
GGA1	2170.57	-0.340658	0.0772685	-4.40876	1.03966e-05	7.73534e-05
FKBP11	2974.38	-0.640416	0.145278	-4.40821	1.04229e-05	7.75082e-05
HSPB7	62.7205	1.17346	0.26625	4.40736	1.04638e-05	7.7771e-05
S1PR3	597.334	0.857153	0.19449	4.40719	1.04719e-05	7.77906e-05
IGF2BP2	853.403	-1.18738	0.269445	-4.40676	1.04931e-05	7.78249e-05
OPRK1	2.34376	-2.84961	0.646615	-4.40697	1.04827e-05	7.78249e-05
PITX2	11.0044	-2.45025	0.556012	-4.40682	1.04898e-05	7.78249e-05
ZNF652	1533.1	-0.331236	0.0751926	-4.40517	1.057e-05	7.83544e-05
MYO18B	185.171	-1.89795	0.430888	-4.40475	1.05907e-05	7.84667e-05
TEPSIN	549.888	-0.359652	0.0816896	-4.40266	1.0693e-05	7.91829e-05
ARHGAP30	527.232	0.662878	0.150568	4.40253	1.06996e-05	7.91903e-05
NRDC	5847.2	-0.274713	0.0624231	-4.40083	1.07837e-05	7.97296e-05
ATAD3A	1129.03	-0.483261	0.109809	-4.40092	1.07793e-05	7.97296e-05
MRPL10	1826.39	-0.333732	0.0758693	-4.39877	1.08865e-05	8.0447e-05
PYCR3	1493.06	-0.578845	0.131637	-4.3973	1.09607e-05	8.09534e-05
ARHGEF11	2586.24	-0.434474	0.098812	-4.39698	1.09767e-05	8.09923e-05
ATAT1	335.176	-0.473464	0.10768	-4.39697	1.09774e-05	8.09923e-05
TMEM54	686.77	-0.958385	0.218021	-4.39585	1.10341e-05	8.1368e-05
LUZP1	570.236	0.382968	0.0871267	4.39553	1.10504e-05	8.14291e-05
SQLE	4823.6	-0.773948	0.176079	-4.39546	1.10539e-05	8.14291e-05
NAP1L5	152.996	0.686352	0.15616	4.39518	1.10679e-05	8.14891e-05
TMEM52	203.865	-0.879164	0.20006	-4.39451	1.11022e-05	8.16992e-05
IGF2BP1	754.127	-1.67047	0.380282	-4.3927	1.1195e-05	8.2297e-05
SSR1	8702.71	-0.316406	0.072029	-4.39276	1.1192e-05	8.2297e-05
RGL1	652.908	0.5736	0.130589	4.39242	1.12096e-05	8.23608e-05
PGAM5	2052.71	-0.333527	0.0759387	-4.39206	1.12283e-05	8.24556e-05
BAIAP2L2	668.806	-1.08249	0.246498	-4.3915	1.12572e-05	8.26251e-05
MIS18A	365.662	-0.458401	0.104391	-4.3912	1.12727e-05	8.26957e-05
NPFFR2	66.9214	-2.25502	0.513579	-4.39079	1.1294e-05	8.28087e-05
ALYREF	2053.83	-0.520374	0.118537	-4.38998	1.13363e-05	8.30762e-05
DDX56	3445.65	-0.3443	0.0784369	-4.38951	1.13608e-05	8.31999e-05
DNAJC2	1172.56	-0.310659	0.0707743	-4.38943	1.1365e-05	8.31999e-05
ZNF526	458.699	-0.293296	0.0668295	-4.38872	1.14018e-05	8.34263e-05
CHML	666.778	-0.71516	0.163009	-4.38724	1.14798e-05	8.39534e-05
AIFM2	2365.9	-0.498323	0.113615	-4.38605	1.15427e-05	8.43695e-05
C14orf93	411.592	-0.331009	0.0754744	-4.38572	1.15604e-05	8.44557e-05
RILPL2	532.932	0.418253	0.0953821	4.38503	1.15969e-05	8.46787e-05
RNF17	19.0082	-2.76021	0.629721	-4.38322	1.16936e-05	8.53403e-05
LHX2	39.9981	0.993363	0.226738	4.38111	1.18076e-05	8.61279e-05
SNX27	2068.33	-0.36759	0.0839412	-4.37913	1.19152e-05	8.68675e-05
LRP4	206.825	-1.22231	0.27919	-4.37806	1.19742e-05	8.72531e-05
SQSTM1	35713.4	-0.68875	0.157334	-4.37762	1.19983e-05	8.73837e-05
GABRA3	44.5153	-2.64003	0.603108	-4.37738	1.20113e-05	8.73878e-05
VPS33B	557.065	-0.237158	0.0541771	-4.37746	1.2007e-05	8.73878e-05
ERAL1	2580.77	-0.310168	0.0708933	-4.37513	1.21359e-05	8.8249e-05
SLC16A3	1244.67	-1.02125	0.233642	-4.37101	1.23676e-05	8.98877e-05
FCN1	158.091	0.874806	0.200284	4.36783	1.25485e-05	9.11555e-05
CPA1	11.5234	-2.41875	0.554104	-4.36516	1.27032e-05	9.22321e-05
ODC1	4624.69	-0.546335	0.125172	-4.36468	1.27309e-05	9.23854e-05
AL590004.3	75.0367	-1.25861	0.288545	-4.36192	1.28926e-05	9.35109e-05
GOLGA3	2701.01	-0.27795	0.0637271	-4.36157	1.29131e-05	9.36118e-05
BUD23	3239.89	-0.347739	0.0797308	-4.36141	1.29228e-05	9.36341e-05
TUBD1	262.786	-0.363112	0.0832743	-4.36043	1.29807e-05	9.4005e-05
SLC35B2	3345.98	-0.376044	0.0862636	-4.35924	1.30512e-05	9.44677e-05
LATS2	718.59	0.481643	0.1105	4.35876	1.30799e-05	9.46122e-05
SCML1	1281.86	-0.501057	0.114956	-4.35869	1.30846e-05	9.46122e-05
GINS3	176.382	-0.554773	0.127315	-4.35748	1.3157e-05	9.5087e-05
ALG3	3957.63	-0.376648	0.0864427	-4.3572	1.31739e-05	9.51605e-05
QSOX2	815.182	-0.387565	0.0889792	-4.35568	1.32653e-05	9.57715e-05
SF3A3	2580.19	-0.287378	0.0659855	-4.35517	1.32965e-05	9.5948e-05
RMI2	337.742	-0.771799	0.177246	-4.35438	1.33442e-05	9.61943e-05
PDE3A	328.627	0.952827	0.218817	4.35444	1.33405e-05	9.61943e-05
PZP	325.595	1.51674	0.348413	4.35327	1.34121e-05	9.65851e-05
AP5Z1	1825.57	-0.369506	0.0848795	-4.35329	1.34107e-05	9.65851e-05
SLC2A1	490.193	-0.938926	0.215727	-4.35238	1.34665e-05	9.69275e-05
CLK2	1508.29	-0.370375	0.0851229	-4.35107	1.35477e-05	9.74617e-05
SRPRB	4686.49	-0.384705	0.0884186	-4.35095	1.35547e-05	9.74628e-05
NR2F2	1994.55	0.418006	0.0960827	4.35049	1.35836e-05	9.76207e-05
MCRS1	2002.84	-0.291777	0.0670717	-4.35022	1.35999e-05	9.76886e-05
ATXN7L3B	3565.05	-0.406292	0.0934035	-4.34985	1.36228e-05	9.78032e-05
PDLIM2	794.566	0.491067	0.112931	4.34837	1.37152e-05	9.84163e-05
C1orf159	356.234	-0.378161	0.0870201	-4.34567	1.38851e-05	9.95348e-05
TNFRSF1B	2382.74	0.567179	0.130515	4.34568	1.38844e-05	9.95348e-05
AGFG2	5082.87	-0.487769	0.112252	-4.3453	1.39088e-05	9.96539e-05
PADI3	14.6773	-2.30331	0.530147	-4.34467	1.39485e-05	9.98874e-05
ASXL1	2529.26	-0.312384	0.0719134	-4.34389	1.39983e-05	0.000100194
FBXO45	703.702	-0.296827	0.068342	-4.34326	1.40383e-05	0.000100429
TMEM69	895.859	-0.334647	0.077099	-4.34048	1.4217e-05	0.000101656
MTMR9	271.644	0.401799	0.0925961	4.33926	1.42962e-05	0.000102171
PRPF38A	1241.79	-0.29452	0.067886	-4.33845	1.43491e-05	0.000102497
KAZALD1	154.251	-0.919514	0.21198	-4.33774	1.43956e-05	0.000102777
SLC27A1	776.355	0.560546	0.12923	4.33757	1.44064e-05	0.000102802
BMPR2	1691.08	0.41154	0.0949187	4.33571	1.4529e-05	0.000103625
DNAJC9	468.29	-0.448446	0.10344	-4.33533	1.45544e-05	0.000103753
NSMCE2	1115.93	-0.498761	0.115051	-4.33513	1.45673e-05	0.000103793
AL391056.1	51.6	-1.63457	0.377105	-4.33452	1.46078e-05	0.000104029
DEPP1	9060.42	0.761938	0.175831	4.33335	1.46857e-05	0.000104531
MAGEA11	11.5733	-3.38507	0.781313	-4.33253	1.47403e-05	0.000104867
HCG18	579.555	-0.437762	0.101082	-4.33075	1.486e-05	0.000105666
CHODL	17.2956	-1.66278	0.384054	-4.32955	1.49414e-05	0.000106191
FN3KRP	2047.98	-0.394144	0.0910521	-4.32877	1.49943e-05	0.000106476
ATP1B1	15864	-0.641778	0.148264	-4.32863	1.50042e-05	0.000106476
CELA3A	4.15934	-2.40931	0.556599	-4.32863	1.50039e-05	0.000106476
LBR	3914.89	-0.401724	0.0928345	-4.32731	1.50942e-05	0.000107061
UCHL5	1831.82	-0.354466	0.0819736	-4.32415	1.53124e-05	0.000108554
ICAM2	282.634	0.550135	0.127258	4.32299	1.53931e-05	0.000109072
ZNF775	879.173	-0.580405	0.134271	-4.32264	1.54172e-05	0.000109188
PSME3	3261.63	-0.260304	0.0602334	-4.32159	1.54907e-05	0.000109654
RNF122	199.02	0.543772	0.125865	4.32027	1.55838e-05	0.000110257
FBP1	12569.8	0.961823	0.222731	4.31832	1.57222e-05	0.00011118
ZNF517	784.929	-0.550175	0.127426	-4.31761	1.57726e-05	0.000111482
[truncated: 12,130 more rows]

## Sheet: C2_vs_Other
id	baseMean	log2FC	lfcSE	stat	PValue	FDR
GBP5	629.087	3.29737	0.209273	15.7563	6.21787e-56	8.78523e-52
LAG3	239.56	2.80096	0.179256	15.6254	4.8847e-55	3.4508e-51
NKG7	412.999	2.69478	0.174656	15.4291	1.04337e-53	4.91393e-50
SLAMF7	348.374	2.83735	0.187788	15.1093	1.40578e-51	4.96557e-48
CD70	17.4794	3.16309	0.211209	14.9761	1.05184e-50	2.9723e-47
CD27	109.709	2.79077	0.1959	14.2459	4.75583e-46	1.11992e-42
WARS1	3109.22	1.31506	0.0959464	13.7062	9.31856e-43	1.88089e-39
DOK2	309.558	1.8415	0.135015	13.6392	2.34088e-42	4.13429e-39
HCST	192.325	2.05691	0.152455	13.4919	1.74441e-41	2.73853e-38
CST7	192.023	2.2384	0.166081	13.4778	2.11388e-41	2.9867e-38
PTPN7	218.26	2.08684	0.156431	13.3403	1.34884e-40	1.58815e-37
CD72	180.48	2.07404	0.155432	13.3437	1.28885e-40	1.58815e-37
TIGIT	129.336	2.61928	0.200463	13.0662	5.13818e-39	5.58442e-36
MIAT	82.6439	2.75073	0.213123	12.9068	4.12251e-38	4.16049e-35
PRF1	321.559	1.99043	0.155242	12.8215	1.2428e-37	1.17063e-34
MAP4K1	206.804	1.79274	0.1403	12.7779	2.17787e-37	1.92319e-34
GZMB	96.0706	2.34534	0.184191	12.7332	3.86489e-37	3.21218e-34
CCL5	1104.36	2.34598	0.184455	12.7184	4.6718e-37	3.6671e-34
CALHM6	202.813	2.31661	0.182275	12.7094	5.24325e-37	3.89905e-34
IGLV3-19	887.249	4.95895	0.390605	12.6956	6.25886e-37	4.42157e-34
IL12RB1	119.458	1.83744	0.145669	12.6138	1.77342e-36	1.19317e-33
CORO1A	1208.04	1.89056	0.150854	12.5324	4.96367e-36	3.1878e-33
SLAMF8	337.576	2.06009	0.165102	12.4777	9.88038e-36	6.06956e-33
POU2F2	113.929	1.83276	0.147535	12.4226	1.97079e-35	1.16022e-32
PDCD1LG2	64.2479	2.21078	0.178131	12.411	2.2786e-35	1.28777e-32
C1QA	5729.84	1.9918	0.160603	12.402	2.54769e-35	1.38447e-32
LCK	237.563	2.07183	0.167105	12.3984	2.666e-35	1.39511e-32
SASH3	349.39	1.81506	0.147198	12.3308	6.18603e-35	3.12151e-32
CD8A	317.957	2.58285	0.21023	12.2858	1.0793e-34	5.25844e-32
FCGR1A	82.4222	2.37888	0.194343	12.2406	1.88568e-34	8.88093e-32
C1QB	5642.49	1.99556	0.163466	12.2078	2.82556e-34	1.26378e-31
CD8B	85.7475	2.80545	0.229829	12.2067	2.86226e-34	1.26378e-31
FERMT3	699.686	1.55151	0.127488	12.1699	4.49781e-34	1.92574e-31
CXCR3	91.2793	2.19108	0.180138	12.1633	4.87432e-34	2.02557e-31
PCED1B-AS1	148.027	1.96184	0.161627	12.1381	6.6351e-34	2.67849e-31
IGHV3-53	71.3869	4.73319	0.390049	12.1349	6.90349e-34	2.70943e-31
GZMA	225.837	2.13873	0.176388	12.1252	7.76989e-34	2.96705e-31
IL21R	58.403	2.53131	0.209465	12.0846	1.27328e-33	4.73427e-31
ARHGAP9	253.12	1.76893	0.146492	12.0752	1.42741e-33	5.17126e-31
TRAC	580.523	2.21471	0.183536	12.0669	1.57945e-33	5.57903e-31
TRDC	74.9665	2.57936	0.215169	11.9876	4.12719e-33	1.41159e-30
AIF1	816.87	1.71606	0.14317	11.9862	4.19612e-33	1.41159e-30
CYTH4	429.369	1.52449	0.12728	11.9775	4.66205e-33	1.53186e-30
IKZF3	295.725	2.14076	0.178828	11.9711	5.03803e-33	1.61778e-30
TRBV28	160.43	2.32344	0.194696	11.9337	7.89863e-33	2.47999e-30
SNX20	139.636	1.88669	0.158223	11.9242	8.84873e-33	2.71791e-30
TRBC2	532.206	2.27186	0.191255	11.8787	1.52791e-32	4.59316e-30
FCER1G	983.642	1.83959	0.154977	11.8701	1.6922e-32	4.98106e-30
PIK3CD	340.48	1.69416	0.143158	11.8342	2.5993e-32	7.49501e-30
FCRL3	44.3331	2.88641	0.244024	11.8284	2.78448e-32	7.8472e-30
LILRB4	313.024	1.96366	0.166033	11.8269	2.83252e-32	7.8472e-30
VAV1	230.789	1.73706	0.14815	11.725	9.48631e-32	2.57754e-29
ACAP1	310.54	1.6179	0.138219	11.7053	1.19677e-31	3.0744e-29
WAS	376.925	1.36317	0.116438	11.7072	1.17032e-31	3.0744e-29
IL4I1	209.797	2.43655	0.208147	11.7059	1.18844e-31	3.0744e-29
PILRA	166.191	1.40691	0.120406	11.6847	1.52534e-31	3.84849e-29
TYROBP	1583.61	1.60195	0.137791	11.626	3.04009e-31	7.5357e-29
ADGRE1	35.3817	2.41163	0.207671	11.6127	3.55075e-31	8.64976e-29
CD3D	230.982	2.28002	0.196799	11.5855	4.87835e-31	1.16718e-28
LSP1	1149.55	1.70368	0.14707	11.5842	4.95654e-31	1.16718e-28
PTPN6	1617.11	0.828169	0.0715313	11.5777	5.34486e-31	1.23799e-28
ARHGAP30	527.232	1.50846	0.130655	11.5454	7.79038e-31	1.77533e-28
MZB1	280.34	3.45843	0.29959	11.5439	7.9272e-31	1.77783e-28
ITGB2	2048.19	1.68995	0.146453	11.5392	8.36631e-31	1.84699e-28
IGHV3-49	182.807	4.67085	0.405926	11.5066	1.22137e-30	2.65489e-28
CD2	338.463	2.0968	0.182255	11.5048	1.24782e-30	2.67129e-28
PLEKHO1	1212.07	1.51425	0.13183	11.4864	1.54426e-30	3.25655e-28
PSTPIP1	154.555	1.91508	0.167032	11.4654	1.96898e-30	4.09114e-28
MYO1G	212.786	1.72603	0.150567	11.4635	2.01148e-30	4.11888e-28
C1QC	4355.78	1.7779	0.15516	11.4585	2.13126e-30	4.3018e-28
TAP1	3487.93	1.43834	0.125647	11.4475	2.42096e-30	4.81771e-28
IGSF6	451.556	1.55908	0.136457	11.4255	3.11988e-30	6.12232e-28
IGHV3-66	41.3461	4.72497	0.414125	11.4095	3.7485e-30	7.25514e-28
GPSM3	533.101	1.41682	0.124387	11.3904	4.66929e-30	8.91519e-28
LILRB1	162.25	1.75569	0.154764	11.3443	7.91659e-30	1.49138e-27
HLA-DQA1	2257.11	1.96481	0.173307	11.3372	8.58857e-30	1.59668e-27
SELPLG	476.299	1.62974	0.144102	11.3096	1.17662e-29	2.15902e-27
GZMH	105.295	1.97849	0.175622	11.2656	1.93919e-29	3.51266e-27
TRAF3IP3	136.514	1.72353	0.153095	11.2579	2.11739e-29	3.7869e-27
PLEK	561.52	1.88568	0.167717	11.2432	2.5014e-29	4.41778e-27
SLAMF6	102.982	2.05939	0.184089	11.1869	4.72476e-29	8.2415e-27
HLA-DOA	540.14	1.99822	0.178825	11.1742	5.45659e-29	9.40197e-27
NCF4	269.086	1.56937	0.140641	11.1587	6.49251e-29	1.10521e-26
CD79A	155.533	3.18149	0.285582	11.1404	7.97787e-29	1.3419e-26
TNFAIP8L2	142.563	1.56593	0.141063	11.1009	1.2412e-28	2.06317e-26
UCP2	1366.59	1.59291	0.144625	11.014	3.27003e-28	5.37236e-26
PSMB9	2246.26	1.58083	0.143685	11.0021	3.73502e-28	6.06576e-26
IGLV3-10	160.905	4.56004	0.414701	10.996	3.99492e-28	6.41411e-26
CD3E	425.144	2.00538	0.182427	10.9928	4.14057e-28	6.50024e-26
CD247	166.066	1.62027	0.147388	10.9932	4.12056e-28	6.50024e-26
IL18BP	554.792	1.36782	0.124614	10.9765	4.95762e-28	7.69739e-26
ZAP70	210.935	1.8102	0.1651	10.9642	5.67821e-28	8.70784e-26
RASAL3	315.553	1.41299	0.128882	10.9634	5.73168e-28	8.70784e-26
CD86	226.461	1.57917	0.144197	10.9515	6.53448e-28	9.82188e-26
IGKC	18137.7	3.71936	0.340178	10.9336	7.9658e-28	1.18472e-25
FCGR3A	1420.75	1.82739	0.167839	10.8878	1.31854e-27	1.94058e-25
NCKAP1L	586.548	1.60681	0.147714	10.8779	1.46929e-27	2.14017e-25
IGHV3-33	120.317	4.14306	0.381516	10.8595	1.79812e-27	2.59241e-25
IGLV4-69	201.979	4.3531	0.401532	10.8412	2.19493e-27	3.13254e-25
HCK	407.778	1.5814	0.145969	10.8338	2.38054e-27	3.36347e-25
LAPTM5	3999.57	1.49121	0.137849	10.8177	2.83779e-27	3.96981e-25
SEPTIN1	338.952	1.31582	0.121951	10.7897	3.84879e-27	5.33133e-25
IGKV1-9	240.456	4.46675	0.414259	10.7825	4.16424e-27	5.71228e-25
CTSW	171.8	1.95752	0.181783	10.7685	4.84881e-27	6.58739e-25
CCL4	221.797	1.8574	0.172615	10.7603	5.2969e-27	7.12761e-25
CD37	408.679	1.57713	0.146876	10.7378	6.76027e-27	9.01094e-25
CD53	739.004	1.62429	0.151444	10.7254	7.7389e-27	1.0219e-24
SPI1	581.645	1.46536	0.136662	10.7225	7.98313e-27	1.04439e-24
HAPLN3	162.037	1.94278	0.181326	10.7143	8.72509e-27	1.13098e-24
AOAH	252.686	1.67011	0.155989	10.7066	9.47866e-27	1.21749e-24
IGLL5	598.245	3.65925	0.342692	10.6779	1.29109e-26	1.64341e-24
CD3G	77.356	2.04615	0.191853	10.6652	1.48155e-26	1.869e-24
PIM2	744.492	1.29825	0.121749	10.6633	1.51105e-26	1.88934e-24
BIN2	210.589	1.45922	0.136965	10.6539	1.67135e-26	2.07145e-24
CD48	327.698	1.78405	0.16757	10.6466	1.80888e-26	2.22241e-24
JAK3	375.068	1.78506	0.168135	10.6169	2.48744e-26	3.02975e-24
ARHGAP25	347.168	1.21359	0.114338	10.6141	2.56373e-26	3.09598e-24
HLA-DMB	989.366	1.68981	0.159256	10.6107	2.65863e-26	3.18338e-24
IL2RB	343.106	1.79733	0.169409	10.6094	2.69355e-26	3.19808e-24
RAC2	808.772	1.72531	0.162643	10.608	2.73618e-26	3.22162e-24
CD6	229.53	1.91003	0.180233	10.5975	3.05904e-26	3.54272e-24
LILRB2	247.679	1.48123	0.139766	10.5979	3.04723e-26	3.54272e-24
HLA-DQB1	3126.33	1.97093	0.186086	10.5915	3.26216e-26	3.74724e-24
CXCR6	138.637	2.01274	0.191004	10.5377	5.79165e-26	6.59922e-24
SP140	119.822	1.99294	0.189364	10.5244	6.67131e-26	7.54072e-24
GMFG	618.752	1.33888	0.127314	10.5164	7.2617e-26	8.1429e-24
IGKV3-11	989.847	3.71809	0.353791	10.5093	7.82878e-26	8.70967e-24
CMKLR1	349.347	1.50702	0.143548	10.4984	8.78902e-26	9.70156e-24
HLA-DPB1	6296.66	1.65482	0.158027	10.4718	1.16468e-25	1.27564e-23
IGKV1-5	726.162	3.79588	0.362909	10.4596	1.32448e-25	1.43951e-23
FAM78A	226.425	1.25755	0.120334	10.4505	1.45806e-25	1.57259e-23
IL16	358.463	1.34905	0.129362	10.4285	1.83833e-25	1.96771e-23
MYO1F	607.016	1.25307	0.12021	10.424	1.9265e-25	2.04658e-23
CCR5	160.3	1.82698	0.175833	10.3904	2.74144e-25	2.89058e-23
DEF6	307.932	1.48032	0.142664	10.3763	3.17917e-25	3.32729e-23
IGLV1-51	341.025	3.30745	0.319387	10.3556	3.94544e-25	4.09891e-23
NAGK	1476.07	0.680716	0.0657959	10.3459	4.36906e-25	4.50587e-23
IGKV4-1	954.777	3.77707	0.365992	10.3201	5.71581e-25	5.85208e-23
CYBB	800.815	1.81919	0.176321	10.3175	5.87388e-25	5.97065e-23
PLA2G2D	132.27	3.3218	0.322026	10.3153	6.00783e-25	6.06319e-23
FCMR	143.099	1.7753	0.172273	10.3051	6.68067e-25	6.69441e-23
LST1	358.93	1.53506	0.149255	10.2848	8.24773e-25	8.2065e-23
COTL1	1980.6	1.5049	0.146747	10.2551	1.12285e-24	1.10942e-22
APOBEC3G	261.698	1.56032	0.152269	10.2471	1.21912e-24	1.18793e-22
PARVG	312.007	1.44352	0.14087	10.2472	1.21767e-24	1.18793e-22
CD180	101.082	1.60603	0.15679	10.2432	1.27019e-24	1.22922e-22
SELL	235.679	1.72881	0.168885	10.2366	1.35971e-24	1.3069e-22
TLR8	58.4991	2.10305	0.206531	10.1827	2.36825e-24	2.26088e-22
FOLR2	729.496	1.70231	0.167281	10.1764	2.52823e-24	2.39741e-22
IGHV3-43	44.3268	4.1692	0.411468	10.1325	3.9636e-24	3.73345e-22
ARHGDIB	2788.51	1.09824	0.108402	10.1312	4.01518e-24	3.75699e-22
IGHG1	51727	3.70078	0.365942	10.113	4.83606e-24	4.49531e-22
IGLC2	1830.61	3.2713	0.32475	10.0733	7.25091e-24	6.69595e-22
IL2RA	62.1644	2.11257	0.209833	10.0679	7.66273e-24	7.03031e-22
SIGLEC1	503.762	1.5561	0.154626	10.0636	7.99776e-24	7.29034e-22
IGHGP	453.14	3.42708	0.340656	10.0602	8.28006e-24	7.4993e-22
FCN1	158.091	1.81283	0.180596	10.0381	1.03694e-23	9.3318e-22
DOK3	184.43	1.2707	0.126898	10.0136	1.32794e-23	1.1875e-21
BTK	139.405	1.49597	0.149566	10.0021	1.49239e-23	1.32616e-21
EBI3	116.487	1.56621	0.157135	9.96725	2.12016e-23	1.87223e-21
CXCR2P1	112.253	2.30974	0.231851	9.96215	2.23176e-23	1.95854e-21
IGHG3	3546.44	3.33406	0.334939	9.95422	2.41717e-23	2.10816e-21
IGHV4-31	109.233	4.15594	0.418834	9.92264	3.31858e-23	2.87658e-21
EVI2B	257.268	1.5127	0.152572	9.9147	3.59335e-23	3.09576e-21
SAMSN1	149.334	1.62927	0.164415	9.90947	3.78666e-23	3.24253e-21
BATF2	274.257	1.41118	0.142598	9.89619	4.32416e-23	3.68048e-21
HK3	159.132	1.74108	0.175985	9.89333	4.44995e-23	3.76487e-21
CD38	238.641	2.21482	0.224743	9.85488	6.52936e-23	5.49127e-21
C1orf54	235.699	1.0737	0.109029	9.84783	7.00376e-23	5.85539e-21
CCDC88B	562.139	1.39108	0.141725	9.81541	9.66471e-23	8.03252e-21
CD52	508.75	1.76809	0.180471	9.79707	1.15895e-22	9.5759e-21
ABI3	363.261	1.15922	0.118366	9.79351	1.20055e-22	9.86199e-21
IGLV2-23	654.82	3.83457	0.393	9.75718	1.7187e-22	1.40367e-20
IGLC3	1197.03	3.34173	0.343093	9.74001	2.03531e-22	1.65119e-20
CD79B	171.211	1.50522	0.154548	9.73952	2.04514e-22	1.65119e-20
IGHV1-24	165.084	4.19012	0.430683	9.72901	2.26792e-22	1.82065e-20
LCP1	3412.47	1.45029	0.149541	9.69827	3.0665e-22	2.44783e-20
LGMN	4530.13	0.863266	0.0891223	9.6863	3.44785e-22	2.73678e-20
SH2D2A	141.175	1.74869	0.1816	9.62932	6.01272e-22	4.74602e-20
IGLV5-45	27.7823	3.95048	0.410586	9.62155	6.4844e-22	5.08989e-20
POU2AF1	126.967	2.47284	0.257317	9.61006	7.25079e-22	5.66002e-20
LAMTOR4	3749.92	1.31436	0.136833	9.60558	7.57294e-22	5.87902e-20
RUNX3	231.893	1.52615	0.159336	9.57816	9.87867e-22	7.62709e-20
IGHV3-73	83.5737	4.23775	0.442807	9.57019	1.06704e-21	8.19363e-20
LCP2	563.939	1.29385	0.135404	9.55544	1.23062e-21	9.39858e-20
IDO1	175.759	2.19239	0.229753	9.54239	1.39573e-21	1.06023e-19
IKZF1	246.539	1.54298	0.161809	9.53577	1.4877e-21	1.12405e-19
HLA-DRA	15150.1	1.62873	0.171774	9.48179	2.49947e-21	1.87846e-19
RHOH	107.117	1.7481	0.184515	9.47402	2.69275e-21	2.01301e-19
IGLV3-1	181.092	3.73336	0.395059	9.45013	3.38395e-21	2.51641e-19
RASGRP1	81.3872	1.70159	0.180134	9.44625	3.51191e-21	2.59789e-19
IGHV3-30	203.033	3.60577	0.382132	9.43593	3.87541e-21	2.85186e-19
IRF1	2618.76	1.04339	0.110843	9.41328	4.80878e-21	3.52037e-19
ADA2	1492.58	1.39456	0.148574	9.38631	6.21387e-21	4.52556e-19
GZMK	109.442	2.11391	0.22581	9.36148	7.86281e-21	5.63927e-19
DOCK2	354.414	1.51698	0.162035	9.36205	7.82069e-21	5.63927e-19
PRKCB	177.837	1.66409	0.177752	9.36185	7.83549e-21	5.63927e-19
IGHV4-34	94.6871	3.14188	0.335646	9.36068	7.92215e-21	5.65314e-19
CLEC2D	179.838	1.3822	0.147718	9.35703	8.20102e-21	5.82272e-19
IGKV2-24	42.2478	3.5385	0.378219	9.35569	8.3056e-21	5.86749e-19
IGHV4-39	402.242	3.62577	0.387841	9.34859	8.88263e-21	6.24392e-19
CD84	262.451	1.51086	0.161842	9.33542	1.00594e-20	7.03608e-19
RGS10	330.698	1.39321	0.14928	9.33285	1.0306e-20	7.17308e-19
HLA-DRB1	11103.3	1.68314	0.181024	9.29788	1.43273e-20	9.92306e-19
HCLS1	1177.71	1.23763	0.133382	9.27886	1.71295e-20	1.1806e-18
AL391056.1	94.9962	3.50657	0.379225	9.24667	2.31596e-20	1.58846e-18
IGLV2-8	80.1817	3.38867	0.366857	9.23704	2.53411e-20	1.72969e-18
MARCHF1	174.7	1.17152	0.126932	9.22953	2.71822e-20	1.84643e-18
SPN	201.942	1.5022	0.163112	9.20963	3.27249e-20	2.2123e-18
HVCN1	125.684	1.14861	0.124768	9.20595	3.38647e-20	2.27845e-18
TNFSF13B	190.463	1.4578	0.158875	9.17579	4.4827e-20	3.00171e-18
ADAP2	341.864	1.097	0.119613	9.17123	4.6765e-20	3.11671e-18
FYB1	382.462	1.58206	0.172713	9.16008	5.18599e-20	3.44004e-18
CIITA	500.605	1.37784	0.15058	9.15023	5.68128e-20	3.75097e-18
IL10RA	671.775	1.35105	0.148013	9.12791	6.98376e-20	4.58947e-18
NFAM1	212.759	1.42487	0.15674	9.09064	9.84612e-20	6.44055e-18
CD96	161.313	1.60007	0.176638	9.05844	1.32324e-19	8.61572e-18
PTPRC	763.989	1.67516	0.185037	9.05309	1.38978e-19	9.00745e-18
CHIT1	190.261	3.10799	0.344116	9.03181	1.68855e-19	1.08938e-17
CLEC2B	271.394	1.35787	0.150354	9.03116	1.69858e-19	1.09088e-17
IGKV3-15	256.064	3.43427	0.381418	9.00395	2.17732e-19	1.39201e-17
EVI2A	130.74	1.34337	0.149598	8.97986	2.71118e-19	1.72551e-17
SEMA4A	173.932	1.49623	0.166743	8.97323	2.87934e-19	1.82431e-17
CD209	226.629	1.5711	0.175295	8.96257	3.1721e-19	2.00083e-17
JCHAIN	849.666	2.66453	0.297504	8.95628	3.35824e-19	2.10882e-17
CD5	143.597	1.6867	0.188466	8.9496	3.56777e-19	2.23049e-17
KCNN4	67.8833	1.62551	0.181793	8.94157	3.83676e-19	2.38808e-17
SLA	400.323	1.44029	0.161216	8.93393	4.11122e-19	2.54769e-17
S100A4	1050.88	1.64308	0.18406	8.92687	4.38232e-19	2.70384e-17
C3AR1	281.674	1.31414	0.14725	8.92459	4.47363e-19	2.74817e-17
CERKL	171.511	1.25608	0.140789	8.92176	4.58935e-19	2.80705e-17
TRAT1	28.1339	1.95364	0.219057	8.91839	4.73109e-19	2.88128e-17
THEMIS2	488.653	1.3228	0.148389	8.91443	4.90349e-19	2.97345e-17
REN	117.797	-2.76377	0.310595	-8.89831	5.6702e-19	3.42369e-17
CXCL9	1606.33	2.18984	0.246692	8.87682	6.87983e-19	4.13639e-17
LGALS2	154.341	2.03179	0.229128	8.86749	7.48101e-19	4.47878e-17
FCGR2A	570.818	1.30633	0.147571	8.85226	8.57651e-19	5.11298e-17
IGLV3-25	255.117	3.36391	0.380084	8.85044	8.71719e-19	5.15336e-17
ETV7	194.246	1.72312	0.194685	8.8508	8.68928e-19	5.15336e-17
LY86	152.322	1.35275	0.153205	8.8297	1.04953e-18	6.17865e-17
IGLV1-44	351.173	3.31726	0.37599	8.82275	1.11686e-18	6.54774e-17
KLRD1	81.3624	1.57956	0.179163	8.81634	1.18257e-18	6.84776e-17
TMSB10	26638	1.6525	0.187436	8.81635	1.18256e-18	6.84776e-17
IGKV3-20	1049.14	3.26066	0.369809	8.81715	1.17409e-18	6.84776e-17
GGTA1P	333.242	1.15713	0.131301	8.81278	1.22083e-18	7.04046e-17
RHOG	1837.32	0.696038	0.0791624	8.79253	1.46231e-18	8.39877e-17
GBP1P1	68.3696	1.67467	0.190758	8.77905	1.64868e-18	9.43084e-17
ITK	112.429	1.70842	0.195065	8.7582	1.98387e-18	1.13024e-16
NLRC3	118.752	1.17099	0.133748	8.7552	2.03736e-18	1.15606e-16
CARD16	215.775	1.21973	0.139519	8.74239	2.28236e-18	1.2899e-16
IGLV3-27	56.7674	4.09727	0.469166	8.73309	2.47798e-18	1.39487e-16
TNFRSF18	87.4899	1.82758	0.209331	8.73058	2.53371e-18	1.42059e-16
IGHV3-74	109.766	3.03404	0.34821	8.71324	2.95315e-18	1.64921e-16
HLA-DPA1	5410.83	1.55104	0.178372	8.69553	3.45212e-18	1.92027e-16
SIGLEC10	116.183	1.56973	0.180762	8.68396	3.82238e-18	2.1179e-16
TMC8	369.378	1.35398	0.15596	8.68162	3.90162e-18	2.15336e-16
IGHV1-46	145.536	3.41377	0.394751	8.6479	5.24567e-18	2.8839e-16
HLA-DOB	108.353	1.9202	0.222406	8.63375	5.93715e-18	3.23884e-16
CSF2RB	190.38	1.40272	0.162467	8.63388	5.9306e-18	3.23884e-16
DUSP2	178.832	1.64236	0.191171	8.59105	8.61811e-18	4.68328e-16
CORO7	457.824	0.972149	0.113189	8.58869	8.79662e-18	4.76197e-16
IGLV6-57	127.037	3.09808	0.361174	8.57781	9.67001e-18	5.21479e-16
TNFRSF4	180.506	1.17179	0.136898	8.55963	1.13232e-17	6.08309e-16
C1orf162	343.201	1.25179	0.146332	8.55448	1.18403e-17	6.3368e-16
GIMAP4	837.339	1.03866	0.121463	8.55118	1.21832e-17	6.49573e-16
TRAFD1	1057.3	0.592255	0.069305	8.54563	1.27839e-17	6.79037e-16
GBP4	1294.96	1.26148	0.147803	8.53485	1.40342e-17	7.42658e-16
SPOCK2	785.484	1.28985	0.151173	8.53225	1.43529e-17	7.56689e-16
CSK	2672.18	0.494289	0.0580012	8.52203	1.56775e-17	8.23448e-16
MROH2A	296.594	-3.21541	0.377385	-8.52023	1.59236e-17	8.33277e-16
IGHM	2809.33	2.61031	0.306553	8.51504	1.66534e-17	8.68252e-16
RNASE6	287.251	1.28884	0.151968	8.48101	2.23244e-17	1.15964e-15
CCR7	80.9115	1.7981	0.21248	8.46245	2.61819e-17	1.35504e-15
LAIR1	539.953	1.37969	0.163188	8.45459	2.80063e-17	1.44417e-15
TAGAP	109.341	1.50523	0.178318	8.44128	3.13881e-17	1.61267e-15
MPEG1	1126.17	1.19399	0.141587	8.43293	3.37125e-17	1.72581e-15
LY75	98.4704	1.35425	0.160689	8.42775	3.52382e-17	1.7974e-15
IGKV1-8	33.16	3.42896	0.407063	8.42365	3.64934e-17	1.85473e-15
NRROS	174.069	1.02772	0.122073	8.41884	3.80219e-17	1.91861e-15
SEMA4D	363.8	1.28953	0.153168	8.41907	3.79498e-17	1.91861e-15
HLA-DRB5	3582.95	1.73719	0.206688	8.40491	4.282e-17	2.15304e-15
CD19	39.5058	2.41712	0.288096	8.38998	4.86228e-17	2.43614e-15
NLRC5	1012.97	1.06747	0.127249	8.38881	4.9109e-17	2.45181e-15
FGD2	206.693	1.20582	0.143864	8.38163	5.21984e-17	2.59687e-15
CCR1	216.117	1.34932	0.161173	8.3719	5.66953e-17	2.81069e-15
PLEKHO2	1008.64	0.935158	0.111861	8.35998	6.27275e-17	3.09887e-15
TMEM100	176.531	-2.54637	0.304709	-8.35673	6.4483e-17	3.17449e-15
TFEC	93.7656	1.44353	0.172876	8.35011	6.82013e-17	3.34589e-15
LPXN	413.25	0.747198	0.0895504	8.34389	7.18852e-17	3.51442e-15
IGHG2	3404.59	2.87755	0.345006	8.34056	7.39414e-17	3.60248e-15
ADAMDEC1	82.6101	2.45659	0.29497	8.32827	8.20296e-17	3.98281e-15
TRPM2	209.503	1.37263	0.164871	8.32547	8.39969e-17	4.06436e-15
IGKV1-27	81.1952	3.43669	0.412923	8.32282	8.58972e-17	4.14212e-15
IGHV3-21	162.434	3.22844	0.388093	8.31872	8.89216e-17	4.27338e-15
CCL3	175.667	1.45099	0.174506	8.31487	9.18541e-17	4.39935e-15
DGKZ	1603.45	0.538952	0.0648304	8.31326	9.31087e-17	4.44437e-15
SLC15A3	1009.94	1.07406	0.129309	8.30615	9.88582e-17	4.70292e-15
GNLY	160.367	1.4659	0.176884	8.28733	1.15819e-16	5.4913e-15
LIMD2	743.212	1.43586	0.173678	8.26737	1.36951e-16	6.47152e-15
APOL4	189.294	1.50623	0.182544	8.25131	1.56662e-16	7.37825e-15
GNA15	130.802	1.24925	0.151723	8.23375	1.81437e-16	8.51668e-15
WIPF1	896.712	1.1469	0.139399	8.22743	1.91273e-16	8.94865e-15
MS4A1	81.1423	2.68718	0.326775	8.22334	1.97918e-16	9.229e-15
IGLV2-11	253.826	3.16847	0.385582	8.21738	2.07992e-16	9.66685e-15
BANK1	39.8291	2.35447	0.287663	8.18482	2.72706e-16	1.2633e-14
SNHG6	2910.88	1.33967	0.163709	8.18323	2.76327e-16	1.27589e-14
IGLV1-47	310.099	3.23545	0.395587	8.17886	2.8654e-16	1.31874e-14
CYTIP	203.748	1.50311	0.183851	8.17568	2.94213e-16	1.34966e-14
IGKV1-6	102.666	3.36412	0.411719	8.1709	3.06091e-16	1.3996e-14
MS4A6A	960.117	1.26661	0.155176	8.16244	3.28335e-16	1.49647e-14
NECAP2	1942.95	0.502822	0.0616137	8.16088	3.32599e-16	1.51103e-14
GDF2	17.6584	-5.5679	0.682462	-8.15855	3.39077e-16	1.53552e-14
PLCB2	367.93	1.11526	0.136819	8.1514	3.59732e-16	1.62385e-14
BCL11B	87.7937	1.57301	0.193341	8.13597	4.08641e-16	1.83875e-14
PRDM1	223.775	1.14825	0.141556	8.11162	4.99499e-16	2.24045e-14
TAP2	1348.36	0.918984	0.113317	8.10989	5.06658e-16	2.26537e-14
IL2RG	931.96	1.62828	0.20095	8.10291	5.36596e-16	2.39166e-14
HLA-DQB2	309.972	1.84797	0.228248	8.09634	5.66392e-16	2.51653e-14
CD300A	246.148	1.20797	0.149212	8.09566	5.69531e-16	2.52254e-14
PCED1B	229.573	1.28188	0.158552	8.08494	6.21925e-16	2.74599e-14
IGHV3-23	420.486	2.99432	0.370716	8.07711	6.63217e-16	2.91919e-14
TMSB4X	25519	1.03336	0.128015	8.07215	6.90711e-16	3.03076e-14
ADGRE2	78.4391	1.41382	0.175221	8.06877	7.10076e-16	3.10609e-14
IGKV1-16	88.9802	3.33859	0.414574	8.05306	8.07504e-16	3.52137e-14
GVINP1	80.8368	1.33865	0.166385	8.04549	8.58995e-16	3.73438e-14
MS4A4A	375.727	1.26596	0.157903	8.01735	1.08049e-15	4.68292e-14
NUDT1	529.418	1.134	0.141642	8.00608	1.18421e-15	5.11672e-14
ALKAL2	28.1218	-2.78999	0.349312	-7.98709	1.38157e-15	5.95129e-14
STK10	983.68	0.710174	0.0891902	7.96246	1.68648e-15	7.24262e-14
IGHV3-11	127.011	3.24172	0.407235	7.96031	1.71614e-15	7.34768e-14
CD74	63670.9	1.33758	0.168223	7.95123	1.84676e-15	7.88303e-14
VOPP1	1323.63	0.779767	0.0985088	7.91571	2.45849e-15	1.04626e-13
RNF166	575.157	0.550706	0.0695977	7.9127	2.51866e-15	1.06865e-13
CKLF	316.908	0.951513	0.12039	7.90359	2.7099e-15	1.14293e-13
TRPV2	487.795	1.26738	0.160351	7.9038	2.70527e-15	1.14293e-13
IGHV4-59	322.829	3.19429	0.404614	7.89465	2.91136e-15	1.22424e-13
IGHV5-51	250.158	2.96544	0.376329	7.87992	3.27586e-15	1.37343e-13
CSF1R	1284.39	1.22032	0.154966	7.87478	3.41337e-15	1.42685e-13
GATA3	66.3601	1.58814	0.201795	7.87009	3.54383e-15	1.47701e-13
JAML	637.394	1.34014	0.170646	7.8533	4.05217e-15	1.68391e-13
HLA-DRB6	767.046	1.65099	0.210353	7.8487	4.20378e-15	1.74179e-13
IGHV3-20	20.0512	3.91807	0.499631	7.84192	4.43701e-15	1.83306e-13
PLAAT4	2329.04	1.30022	0.166231	7.8218	5.20736e-15	2.14504e-13
CYP3A4	57010.3	-3.65154	0.466934	-7.82024	5.27214e-15	2.16541e-13
PSMB10	1089.43	0.929498	0.118871	7.81937	5.30881e-15	2.17415e-13
SH3BP4	3545.27	-0.990933	0.126767	-7.81697	5.41085e-15	2.20953e-13
CASP1	457.719	1.02979	0.131756	7.81595	5.45501e-15	2.22115e-13
PLAUR	347.058	1.48622	0.190373	7.80688	5.86189e-15	2.37996e-13
APOBEC3C	435.054	1.37504	0.176441	7.79322	6.53245e-15	2.64461e-13
FGL2	750.596	1.22848	0.157978	7.77631	7.46717e-15	3.01439e-13
ISG20	923.066	1.21766	0.15677	7.7672	8.02376e-15	3.22067e-13
CCL4L2	139.779	1.54746	0.199221	7.76753	8.00303e-15	3.22067e-13
FGF12	211.548	-2.00273	0.258235	-7.75546	8.80237e-15	3.52319e-13
PTAFR	293.081	1.3385	0.173005	7.73681	1.01939e-14	4.06862e-13
RNASET2	1855.63	1.02737	0.133023	7.72329	1.13365e-14	4.51193e-13
P2RY6	123.459	1.62418	0.210389	7.7199	1.16418e-14	4.6204e-13
ARPC4	4308.09	0.683568	0.0889539	7.68452	1.53573e-14	6.07797e-13
SRGN	1506.45	1.13304	0.147568	7.67809	1.61479e-14	6.37301e-13
LRMP	118.407	1.02152	0.133064	7.67686	1.63033e-14	6.41642e-13
INPP5D	574.729	1.01051	0.132397	7.63241	2.30401e-14	9.04261e-13
SH3BP1	384.152	1.28383	0.168715	7.60946	2.75253e-14	1.0773e-12
SLC30A2	135.062	-3.03331	0.398818	-7.60574	2.83281e-14	1.10472e-12
APOBR	284.978	0.911417	0.119837	7.60549	2.83822e-14	1.10472e-12
DIO2	137.394	-2.8354	0.372951	-7.6026	2.9025e-14	1.12663e-12
SEC61G	2839.58	0.860855	0.113724	7.56967	3.74171e-14	1.4484e-12
IGLV3-21	487.098	2.9988	0.396615	7.56098	4.00054e-14	1.54016e-12
IGHV1-69	57.7842	3.61838	0.478554	7.56106	3.99792e-14	1.54016e-12
RPL23A	18039.5	0.994202	0.131789	7.5439	4.56135e-14	1.75129e-12
IGKV2D-29	28.5509	3.3161	0.440293	7.53158	5.01317e-14	1.91954e-12
GBP1	2385.74	1.1476	0.152644	7.51814	5.55593e-14	2.12162e-12
CXCL17	71.9047	2.63771	0.350993	7.51499	5.69159e-14	2.16756e-12
ARPC2	5585.96	0.434717	0.0579023	7.50777	6.01426e-14	2.28429e-12
CD274	96.9023	1.31435	0.175169	7.50334	6.22096e-14	2.35646e-12
IGHV3-15	180.871	3.01632	0.402253	7.49858	6.45146e-14	2.43724e-12
PIK3R5	187.734	1.07118	0.142881	7.49706	6.52667e-14	2.45907e-12
WDFY4	192.42	1.40306	0.187461	7.48455	7.17949e-14	2.69785e-12
CD83	286.765	0.926085	0.123752	7.4834	7.2424e-14	2.71427e-12
DOK1	198.643	0.966031	0.129201	7.47698	7.60487e-14	2.84257e-12
FGD3	257.837	1.21791	0.162993	7.47215	7.88927e-14	2.94109e-12
FBXO3	1473.58	-0.460131	0.0616105	-7.46839	8.11834e-14	3.01853e-12
UGT1A2P	124.528	-3.01574	0.405862	-7.43044	1.0824e-13	4.01398e-12
SH2B2	130.112	0.961542	0.129531	7.42327	1.14264e-13	4.22627e-12
SDC3	2278.67	0.946268	0.127986	7.39351	1.43005e-13	5.27548e-12
TOR1AIP1	2266.31	-0.682489	0.0924464	-7.38254	1.553e-13	5.71414e-12
CLDN10	97.0093	-3.43116	0.46565	-7.36853	1.72526e-13	6.33147e-12
RPL7P9	500.633	1.46044	0.199315	7.32728	2.34867e-13	8.59697e-12
PFN1	21777.7	0.66629	0.091074	7.31592	2.55622e-13	9.33251e-12
SORBS2	4172.23	-1.01276	0.138537	-7.31038	2.66382e-13	9.70028e-12
CD7	455.085	1.69382	0.232296	7.29165	3.06172e-13	1.11206e-11
CXCL11	158.399	1.79712	0.246563	7.28869	3.12978e-13	1.13386e-11
TNFRSF9	91.8295	1.89816	0.260641	7.28267	3.27271e-13	1.18261e-11
IGHA1	4820.93	2.26726	0.311458	7.2795	3.35052e-13	1.20764e-11
HLA-DQA2	543.075	1.85992	0.255993	7.26552	3.71617e-13	1.33602e-11
EMG1	777.822	0.748244	0.103154	7.25365	4.05681e-13	1.45479e-11
HLA-DMA	3110.83	1.35949	0.187763	7.24046	4.47153e-13	1.59945e-11
RCSD1	308.575	0.998125	0.137865	7.23987	4.49113e-13	1.6024e-11
FKBP1A	6185.94	0.605438	0.083652	7.23759	4.5674e-13	1.62551e-11
ATG7	784.447	0.412034	0.0569452	7.23561	4.63446e-13	1.64523e-11
PCYOX1	6567.58	-0.722734	0.0999052	-7.23419	4.68308e-13	1.65833e-11
IGKV1D-17	9.98783	3.93453	0.544328	7.22823	4.89318e-13	1.72839e-11
IGHV1-18	285.139	2.96362	0.410087	7.2268	4.94505e-13	1.74236e-11
IGLV2-14	414.823	2.70196	0.374149	7.22163	5.13695e-13	1.80547e-11
ACTB	126888	0.525015	0.072766	7.21512	5.38865e-13	1.88924e-11
SNRPB	7015.85	0.729565	0.101124	7.21457	5.41063e-13	1.89225e-11
HAVCR2	332.921	1.29034	0.179074	7.20561	5.77833e-13	2.01585e-11
PROX1	6556.82	-0.947386	0.131772	-7.18958	6.49897e-13	2.26167e-11
ATP13A2	881.3	0.737496	0.102594	7.18851	6.55038e-13	2.27396e-11
KLHL24	1745.29	-0.62043	0.0864317	-7.17827	7.06013e-13	2.44492e-11
CRYBB1	16.048	1.01361	0.141309	7.17299	7.33794e-13	2.53491e-11
DRD1	49.8655	-2.49546	0.348214	-7.16645	7.69684e-13	2.65241e-11
ITGAX	586.844	1.04398	0.145711	7.16469	7.79605e-13	2.68006e-11
KLHL6	148.96	1.20629	0.168499	7.15907	8.12284e-13	2.78562e-11
CLEC7A	127.022	1.24332	0.173692	7.15817	8.17583e-13	2.797e-11
PDCD1	120.706	1.99548	0.278966	7.15312	8.48282e-13	2.89502e-11
CTH	3443	-1.79026	0.25038	-7.15018	8.66637e-13	2.95053e-11
PSMB8-AS1	410.781	0.943778	0.13212	7.14335	9.10841e-13	3.09358e-11
SP110	247.59	0.679424	0.0951959	7.13711	9.53122e-13	3.22942e-11
CMTM7	450.327	0.976067	0.136809	7.13453	9.71182e-13	3.28273e-11
DTX2	623.527	0.583544	0.081816	7.1324	9.8637e-13	3.32611e-11
HLA-E	30542.6	0.790289	0.110869	7.12812	1.01751e-12	3.42294e-11
AC026462.3	217.306	1.57955	0.221652	7.12624	1.03145e-12	3.46159e-11
PGP	1140.19	0.900972	0.126489	7.12294	1.05647e-12	3.53718e-11
C20orf27	1482.26	0.781094	0.109779	7.11515	1.11791e-12	3.73405e-11
KIF1A	201.794	-2.76003	0.388193	-7.10995	1.16089e-12	3.86843e-11
NFKBIE	1040.87	0.896594	0.126165	7.10653	1.18995e-12	3.95594e-11
ALYREF	2053.83	0.805175	0.113341	7.10401	1.21185e-12	4.01929e-11
SLC9A9	185.076	1.07345	0.15127	7.09625	1.28188e-12	4.24162e-11
CLIC1	9002.22	0.8768	0.123577	7.09518	1.29179e-12	4.26441e-11
KCNN2	88.781	-2.09642	0.295796	-7.08738	1.36672e-12	4.50125e-11
SIK2	4726.77	-0.777655	0.109771	-7.08432	1.39729e-12	4.59124e-11
JPT1	2456.85	0.98443	0.138975	7.08349	1.40571e-12	4.6082e-11
BCL2A1	84.6093	1.54681	0.218449	7.08088	1.4324e-12	4.68482e-11
WRAP53	378.804	0.727442	0.102845	7.0732	1.51402e-12	4.94031e-11
SYK	380.505	1.19604	0.169174	7.06986	1.55087e-12	5.03853e-11
STAT5A	855.461	0.749198	0.105971	7.06983	1.55125e-12	5.03853e-11
FGR	232.323	1.04737	0.148373	7.05903	1.67669e-12	5.43349e-11
STAT1	9961.09	0.967894	0.137304	7.04926	1.79872e-12	5.81558e-11
CLSTN2	92.7081	-1.87287	0.265738	-7.0478	1.81769e-12	5.86351e-11
GMIP	444.952	0.779404	0.110869	7.02998	2.06565e-12	6.64819e-11
CYP1A2	3644.5	-3.29252	0.468446	-7.0286	2.08621e-12	6.69909e-11
RUBCNL	73.0153	1.27291	0.181203	7.02477	2.14413e-12	6.86949e-11
SLC9A3	126.76	-2.38479	0.33982	-7.0178	2.25384e-12	7.20463e-11
NOP56	3363.56	0.727118	0.103754	7.00813	2.4153e-12	7.70332e-11
ATP13A3	6328.98	-0.662465	0.0947146	-6.99433	2.66529e-12	8.4815e-11
IGKV1-17	118.764	3.03776	0.435627	6.97331	3.09579e-12	9.81701e-11
KLHL20	648.218	-0.693308	0.0994251	-6.97317	3.09887e-12	9.81701e-11
FGD4	939.449	-0.946358	0.135817	-6.96789	3.21729e-12	1.01694e-10
CD163	1287.04	1.22819	0.176393	6.96279	3.33593e-12	1.05208e-10
FAM214A	1215.73	-0.688703	0.0990601	-6.95237	3.59199e-12	1.13032e-10
FABP5	325.346	1.18043	0.169849	6.94987	3.65635e-12	1.14801e-10
FMNL1	552.292	1.05317	0.151631	6.94563	3.76768e-12	1.17513e-10
CPEB4	2536.12	-0.829494	0.119426	-6.94568	3.76641e-12	1.17513e-10
TBXAS1	331.081	0.976719	0.140613	6.94615	3.75397e-12	1.17513e-10
EXOSC4	2087.36	1.11792	0.161686	6.91414	4.70705e-12	1.46489e-10
EMP3	623.053	1.1805	0.170926	6.90649	4.96789e-12	1.54267e-10
TADA1	1089.51	-0.69281	0.100569	-6.88891	5.62233e-12	1.74206e-10
ADA	353.798	0.814708	0.118277	6.88815	5.65225e-12	1.7475e-10
ZNF101	293.062	0.488217	0.0709679	6.87941	6.01027e-12	1.85413e-10
EMB	253.366	1.36905	0.199046	6.87807	6.06709e-12	1.86758e-10
SCYL3	695.115	-0.515856	0.0750227	-6.876	6.15578e-12	1.89076e-10
ST8SIA4	222.258	1.01147	0.147111	6.87558	6.17401e-12	1.89225e-10
EFHD2	2702.38	0.674633	0.0982701	6.86509	6.64497e-12	2.03218e-10
CDH22	32.473	-3.94188	0.574305	-6.86374	6.70827e-12	2.04711e-10
PSMG3	1336.27	0.847203	0.123616	6.85348	7.20764e-12	2.19476e-10
CYTOR	706.337	1.17429	0.171768	6.83648	8.11605e-12	2.46606e-10
PSMB8	4649.27	0.907248	0.132901	6.82648	8.70212e-12	2.63846e-10
CXCL10	1426.37	1.61296	0.236297	6.82596	8.73407e-12	2.64248e-10
SHANK2	1381.73	-1.06282	0.155804	-6.82152	9.00836e-12	2.71964e-10
NDUFS1	5214.8	-0.498945	0.073164	-6.81954	9.13326e-12	2.75147e-10
PDK4	7598.66	-1.60229	0.235139	-6.8142	9.47884e-12	2.8495e-10
IGLV7-46	34.7992	2.60622	0.382888	6.80674	9.98337e-12	2.9948e-10
PRODH	805.799	-2.38902	0.351119	-6.80401	1.01748e-11	3.04576e-10
CCDC167	1343.73	0.867141	0.127451	6.80369	1.0197e-11	3.04595e-10
SNRPD1	1578.23	0.68275	0.100442	6.79749	1.06458e-11	3.1733e-10
SOCS2	796.336	-1.32973	0.195715	-6.79421	1.08909e-11	3.23954e-10
RORA	1591.46	-1.00192	0.147544	-6.79063	1.11643e-11	3.31388e-10
CCRL2	98.6565	1.01264	0.149194	6.78741	1.14163e-11	3.38158e-10
RPLP2	29452.9	0.907056	0.133705	6.784	1.16894e-11	3.45522e-10
CRHBP	175.15	-2.08601	0.307513	-6.7835	1.17296e-11	3.45985e-10
KCTD3	5217.9	-0.596472	0.088003	-6.77786	1.21966e-11	3.59013e-10
KLHDC10	2828.05	-0.651471	0.0961473	-6.77576	1.23756e-11	3.63523e-10
SPTSSB	66.3909	2.39061	0.352966	6.77291	1.26221e-11	3.69994e-10
HLA-A	61009.6	0.924008	0.136466	6.771	1.27897e-11	3.74132e-10
TBC1D10C	353.453	1.2727	0.18804	6.76824	1.30356e-11	3.80537e-10
OIT3	545.273	-1.19604	0.176816	-6.76435	1.3391e-11	3.90105e-10
CSF3R	296.776	1.4289	0.211466	6.75713	1.40755e-11	4.09204e-10
FPR1	108.324	1.49011	0.220668	6.75272	1.45094e-11	4.20952e-10
VWA8	1520.26	-0.775418	0.114881	-6.74976	1.4809e-11	4.28762e-10
AURKB	418.919	1.27895	0.189595	6.74572	1.52269e-11	4.39961e-10
CDC25B	2590.45	0.873331	0.129498	6.74399	1.541e-11	4.44344e-10
RELT	144.399	0.869057	0.128881	6.74312	1.55026e-11	4.46102e-10
NAPSB	182.89	1.31285	0.194844	6.73799	1.60597e-11	4.61193e-10
POLR2J	2275.03	0.793592	0.117803	6.73663	1.62104e-11	4.64576e-10
SCRN3	613.351	-0.533291	0.0791951	-6.73389	1.65189e-11	4.7246e-10
DHTKD1	6979.86	-0.914603	0.136015	-6.72427	1.76473e-11	5.03714e-10
ARRB2	1969.15	0.686047	0.102231	6.71073	1.93651e-11	5.51632e-10
MMP9	912.602	1.80915	0.269661	6.70897	1.96001e-11	5.57204e-10
CRYZL2P-SEC16B	156.751	-1.23644	0.184414	-6.7047	2.01816e-11	5.72581e-10
ARHGAP32	560.406	-0.712204	0.106273	-6.70168	2.06036e-11	5.83385e-10
ITGAL	1500.07	0.951402	0.14216	6.69249	2.19412e-11	6.20014e-10
PIK3CG	55.3603	1.21847	0.182082	6.69187	2.2034e-11	6.21393e-10
KLF9	4805.58	-1.04187	0.155809	-6.68686	2.28003e-11	6.41723e-10
EPB41L5	1713.98	-0.628344	0.0941203	-6.67597	2.456e-11	6.89876e-10
MNDA	130.343	1.18744	0.177914	6.67422	2.48545e-11	6.96764e-10
AC026403.1	164.741	1.45824	0.218547	6.67246	2.51543e-11	7.03773e-10
DRAM1	713.095	0.779965	0.116926	6.67059	2.54786e-11	7.11436e-10
EMILIN2	337.39	1.14048	0.171096	6.66574	2.63343e-11	7.3388e-10
AC005550.2	48.5568	-3.6655	0.550252	-6.6615	2.71054e-11	7.53882e-10
BLOC1S4	570.703	0.553668	0.0831323	6.66009	2.73665e-11	7.59649e-10
EVA1B	333.663	0.92929	0.139668	6.65355	2.86101e-11	7.92611e-10
CPSF4	1142.02	0.599942	0.0902381	6.64843	2.96233e-11	8.19074e-10
BCAT1	291.102	1.13799	0.171342	6.64161	3.10272e-11	8.56216e-10
GCNT1	133.033	1.42195	0.214361	6.63344	3.27946e-11	9.03225e-10
IGLV1-40	523.541	2.69095	0.406115	6.62607	3.44746e-11	9.4765e-10
GM2A	3480.33	0.559719	0.0845088	6.6232	3.51494e-11	9.64298e-10
CDKN2AIPNL	1128.55	0.73849	0.111505	6.62292	3.52168e-11	9.64298e-10
LGALS9	1431.68	1.03789	0.156757	6.62105	3.56666e-11	9.74725e-10
ALAD	9123.96	-0.874336	0.132149	-6.61629	3.68321e-11	1.00464e-09
TACC3	1382.9	0.96412	0.146379	6.58648	4.50386e-11	1.22611e-09
CYP2A13	140.432	-2.72449	0.41434	-6.5755	4.84899e-11	1.31753e-09
BORCS6	424.409	0.723527	0.110209	6.56504	5.20176e-11	1.41062e-09
CPVL	1194.22	1.26482	0.192667	6.56476	5.21159e-11	1.41062e-09
RANBP1	2483.84	0.592284	0.0903508	6.55538	5.55011e-11	1.49938e-09
CARD9	109.757	0.9409	0.143539	6.55502	5.56332e-11	1.50008e-09
HPSE	101.671	1.12088	0.171068	6.55225	5.66749e-11	1.52526e-09
RPL7	27038.2	0.912988	0.139371	6.55079	5.72354e-11	1.53741e-09
ACD	575.436	0.583185	0.0890766	6.547	5.87027e-11	1.57384e-09
RILPL2	532.932	0.60442	0.0924427	6.53832	6.22142e-11	1.66482e-09
TREM2	266.346	1.35827	0.207756	6.53779	6.24356e-11	1.66758e-09
SLC7A7	463.831	1.06673	0.163175	6.53734	6.26226e-11	1.66942e-09
MVD	3551.69	1.02367	0.156855	6.52622	6.74516e-11	1.79477e-09
UBR3	1796.48	-0.529654	0.0812718	-6.51707	7.16943e-11	1.90408e-09
HOMER2	2389.75	-1.12992	0.173586	-6.50928	7.55105e-11	2.00166e-09
MCM7	4239.04	0.823751	0.126697	6.50173	7.94005e-11	2.10084e-09
ARHGEF12	6682.9	-0.598195	0.0921216	-6.49353	8.38475e-11	2.21023e-09
PPT1	2755.88	0.640065	0.0985679	6.49365	8.3784e-11	2.21023e-09
AKNA	909.288	0.781065	0.120297	6.49282	8.42467e-11	2.21661e-09
MIIP	1205.85	0.706242	0.108854	6.48799	8.69893e-11	2.28028e-09
DPM2	2240.54	0.720436	0.111038	6.4882	8.68691e-11	2.28028e-09
CHST2	185.696	0.850304	0.131202	6.48088	9.11889e-11	2.38594e-09
GNG2	287.022	0.817819	0.126269	6.47679	9.36971e-11	2.44704e-09
TMEM243	219.397	0.973425	0.150416	6.47154	9.70103e-11	2.52889e-09
ARHGAP45	1265.01	0.778311	0.120373	6.46585	1.00729e-10	2.62099e-09
RPL36	17623.3	0.937558	0.145033	6.46443	1.0168e-10	2.64088e-09
OAZ1	17915.9	0.660706	0.102288	6.45927	1.05209e-10	2.72752e-09
SNHG19	475.074	1.28151	0.198442	6.45787	1.06185e-10	2.73775e-09
CYP2A7	2748.44	-2.82688	0.437713	-6.45828	1.05897e-10	2.73775e-09
CYBC1	2843.93	0.555633	0.086038	6.458	1.06096e-10	2.73775e-09
ZMYND11	2102.35	-0.456042	0.0707041	-6.45	1.11849e-10	2.87854e-09
STAB2	60.3276	-1.86346	0.289309	-6.44109	1.18621e-10	3.04725e-09
SBDSP1	400.473	-0.648556	0.100826	-6.43244	1.25576e-10	3.22007e-09
RPS21	15375.4	0.918889	0.14286	6.43211	1.25848e-10	3.2212e-09
PLA2G15	913.708	0.614791	0.0956128	6.43001	1.27594e-10	3.26e-09
ARHGAP15	232.677	0.984366	0.153216	6.42469	1.32138e-10	3.36999e-09
SYTL1	157.406	1.17827	0.183434	6.4234	1.33264e-10	3.39259e-09
RUNDC3B	356.034	-1.28896	0.200695	-6.42245	1.34094e-10	3.40758e-09
GRN	16456.7	0.539166	0.0839665	6.4212	1.35203e-10	3.42958e-09
ASH1L	1890.83	-0.67339	0.104965	-6.41536	1.40495e-10	3.55502e-09
PEX13	1511.17	-0.387727	0.060439	-6.41519	1.40651e-10	3.55502e-09
CNTN4	76.0262	-1.39022	0.216857	-6.41074	1.44814e-10	3.64719e-09
CLMN	2464.97	-0.765829	0.119455	-6.411	1.44567e-10	3.64719e-09
ZBTB43	457.298	-0.599709	0.0939352	-6.38428	1.72206e-10	4.32937e-09
POP7	1482.91	0.593228	0.0929384	6.38302	1.7363e-10	4.35742e-09
TMC4	817.925	-2.03854	0.319469	-6.38102	1.75907e-10	4.40672e-09
GABBR2	148.594	-2.66633	0.418344	-6.37354	1.84718e-10	4.61925e-09
CHI3L2	43.1456	1.77508	0.278536	6.37287	1.85525e-10	4.63124e-09
SH3D19	2949.58	-0.705745	0.110759	-6.37188	1.86724e-10	4.65294e-09
NME6	563.812	0.483152	0.0758349	6.3711	1.87682e-10	4.66858e-09
ZNF281	1630.7	-0.656369	0.103047	-6.36963	1.89481e-10	4.70052e-09
TOM1L1	2059.97	-0.758222	0.119039	-6.36951	1.89631e-10	4.70052e-09
MT-ND4L	35700.5	-1.09445	0.171844	-6.36888	1.90417e-10	4.71173e-09
VSIG4	398.726	1.28193	0.201409	6.36483	1.95509e-10	4.82927e-09
IGHV1-69D	138.055	2.76405	0.434315	6.36415	1.96374e-10	4.84217e-09
ATP5F1E	13074.6	0.78087	0.122718	6.36312	1.97691e-10	4.86615e-09
WDR4	427.791	0.66776	0.105054	6.35634	2.06621e-10	5.07252e-09
RPL35A	15987.1	0.724604	0.113999	6.35621	2.06793e-10	5.07252e-09
EHD1	2075.5	0.465943	0.0733082	6.35594	2.07153e-10	5.07256e-09
LRRC25	276.629	1.08027	0.169994	6.35477	2.08743e-10	5.10264e-09
CFL1	24116.1	0.456912	0.0719715	6.34851	2.17411e-10	5.30535e-09
FCN3	420.034	-1.82351	0.287882	-6.33422	2.38552e-10	5.81121e-09
IQGAP2	6898.37	-0.76142	0.120258	-6.33153	2.4274e-10	5.90306e-09
SPTBN1	20775.9	-0.549871	0.086884	-6.3288	2.47083e-10	5.99834e-09
MICAL1	745.504	0.976028	0.154468	6.31862	2.63902e-10	6.39566e-09
IGHV1-58	11.9104	2.99214	0.473591	6.31798	2.64997e-10	6.4112e-09
NNT	6620.83	-0.834156	0.132237	-6.30806	2.82561e-10	6.82444e-09
HAUS7	115.293	0.966187	0.153424	6.29749	3.02495e-10	7.29342e-09
PSMA4	4967.29	0.441729	0.0702183	6.29079	3.15854e-10	7.60256e-09
CNST	1532.43	-0.559707	0.0891398	-6.27898	3.40799e-10	8.18904e-09
BRI3	6336.78	0.718323	0.114453	6.27613	3.47111e-10	8.32654e-09
RNASE1	2854.5	1.08822	0.173423	6.27493	3.49782e-10	8.3764e-09
MIR621	422.616	-1.36098	0.217454	-6.25869	3.88236e-10	9.28152e-09
PFDN4	604.269	0.671532	0.107445	6.25002	4.10389e-10	9.79458e-09
UBE2S	802.015	0.942852	0.150951	6.24607	4.20917e-10	1.00289e-08
SNX4	1924.48	-0.419344	0.0671453	-6.24532	4.22936e-10	1.006e-08
SDHC	6710.87	-0.483739	0.077546	-6.23809	4.42949e-10	1.05184e-08
USF3	1157.18	-0.613395	0.0983624	-6.23607	4.48697e-10	1.0637e-08
CLEC10A	202.753	1.03814	0.166737	6.22624	4.77767e-10	1.13071e-08
RPL27A	30587.1	0.827346	0.133053	6.21817	5.02986e-10	1.18841e-08
MYO1B	10638.4	-0.748528	0.120393	-6.21738	5.0551e-10	1.19238e-08
EIF3B	9555.09	0.568069	0.0914859	6.20936	5.31992e-10	1.25275e-08
CTSC	3796.86	0.967214	0.155804	6.20789	5.36991e-10	1.26242e-08
RPL8	78883.4	0.98978	0.159494	6.20573	5.44428e-10	1.27778e-08
ATF6	3967.44	-0.553215	0.0891497	-6.20545	5.45391e-10	1.27791e-08
SH3BGRL3	4473.19	0.746633	0.120329	6.20494	5.47184e-10	1.27999e-08
MARCKS	4183.56	0.832684	0.134227	6.20357	5.51958e-10	1.28903e-08
FPR3	358.58	1.02743	0.165662	6.20194	5.57704e-10	1.3003e-08
CRY2	3615.78	-0.707212	0.114077	-6.19944	5.66654e-10	1.31899e-08
MSR1	499.059	0.975399	0.157361	6.19849	5.70073e-10	1.32476e-08
BRMS1	2210.96	0.613252	0.0990053	6.19413	5.86066e-10	1.35969e-08
GRPR	48.5572	-2.36366	0.381821	-6.19049	5.99771e-10	1.38921e-08
PSME2	9240.31	0.698505	0.112866	6.1888	6.06236e-10	1.40188e-08
SDHD	4309.77	-0.562321	0.0908924	-6.18667	6.14491e-10	1.41865e-08
SLC22A12	482.117	-3.07128	0.496554	-6.18519	6.20294e-10	1.42971e-08
MROH2B	33.9302	2.33832	0.378347	6.18035	6.39598e-10	1.47181e-08
SCP2	18466.5	-0.931245	0.15094	-6.16965	6.84394e-10	1.56977e-08
KIAA1191	3829.23	-0.507338	0.0822308	-6.16968	6.84279e-10	1.56977e-08
BCL2L12	919.148	0.689289	0.111774	6.16684	6.96696e-10	1.5954e-08
ZFAND5	10839.8	-0.997309	0.161874	-6.16103	7.22738e-10	1.65236e-08
APCDD1	457.381	-2.05754	0.334039	-6.15957	7.29405e-10	1.66491e-08
RAB25	69.168	-2.76245	0.448539	-6.15877	7.33106e-10	1.67065e-08
ARHGAP4	1468.98	1.01428	0.164702	6.15824	7.35563e-10	1.67355e-08
PIGU	1355.75	0.565962	0.0919654	6.15407	7.55182e-10	1.71543e-08
GALNT11	1436.34	-0.515954	0.0838516	-6.15317	7.59475e-10	1.72241e-08
CAPZB	6570.68	0.391722	0.0637646	6.14325	8.08507e-10	1.83067e-08
POLR2H	1912.44	0.559249	0.0912989	6.12548	9.04111e-10	2.04387e-08
CLIC2	309.664	0.959003	0.156587	6.12442	9.10162e-10	2.05426e-08
HECTD1	4481.2	-0.539332	0.0880782	-6.12333	9.16369e-10	2.06497e-08
KANSL1L	455.636	-0.695736	0.113634	-6.1226	9.20587e-10	2.07117e-08
MT-CO1	804506	-0.762057	0.124487	-6.1216	9.26426e-10	2.081e-08
LSM2	1407.75	0.645838	0.105545	6.1191	9.41028e-10	2.11044e-08
RPL32	32520.8	0.784753	0.128359	6.11374	9.73236e-10	2.17577e-08
SLC16A5	99.1053	1.09229	0.178659	6.11387	9.7245e-10	2.17577e-08
NXT1	540.553	0.567455	0.0928271	6.11303	9.77556e-10	2.18197e-08
RREB1	3022.9	-0.529574	0.0866366	-6.11259	9.80245e-10	2.18452e-08
PREPL	1185.61	-0.499829	0.0817918	-6.11099	9.90166e-10	2.19976e-08
SLC6A2	338.186	-3.70455	0.606211	-6.11098	9.90194e-10	2.19976e-08
MRTO4	1572.28	0.559813	0.0917193	6.10355	1.03738e-09	2.30096e-08
SAMD9L	394.871	1.00629	0.164897	6.10252	1.04408e-09	2.30804e-08
PLA2G7	378.636	1.30754	0.214256	6.10273	1.04275e-09	2.30804e-08
DTNBP1	534.034	0.654954	0.107329	6.10231	1.04547e-09	2.30804e-08
SLC25A15	1700.65	-1.21206	0.198634	-6.10198	1.04762e-09	2.30917e-08
BAX	2617.86	0.629259	0.103144	6.10076	1.05564e-09	2.32322e-08
PLTP	1790.44	1.36215	0.223329	6.09931	1.06527e-09	2.34077e-08
FAM110A	311.414	0.77139	0.126617	6.09233	1.1128e-09	2.44142e-08
VAMP5	2925.05	0.80387	0.13201	6.08947	1.13282e-09	2.48148e-08
ITPA	2109.48	0.641053	0.10529	6.08845	1.14009e-09	2.4926e-08
SNRPA	2178.24	0.56623	0.0930036	6.08826	1.14142e-09	2.4926e-08
LINC01843	181.081	1.27519	0.209513	6.08645	1.15441e-09	2.51707e-08
ITGA4	156.228	1.12805	0.18541	6.08406	1.17178e-09	2.55102e-08
CD4	2178.83	0.930858	0.153009	6.08369	1.17448e-09	2.55295e-08
IL15	112.058	0.937903	0.154205	6.08219	1.18549e-09	2.57294e-08
COPS9	1462.95	0.774043	0.127273	6.08177	1.18863e-09	2.5758e-08
F13A1	542.027	1.49619	0.246026	6.08143	1.19112e-09	2.57723e-08
MAGI1	1413.38	-0.518514	0.0852895	-6.07945	1.20592e-09	2.60527e-08
ECM2	1229.48	-1.13305	0.186461	-6.07659	1.22764e-09	2.64815e-08
LEPR	7577.01	-1.46998	0.241957	-6.07535	1.23717e-09	2.66399e-08
SCUBE2	124.524	-1.654	0.272256	-6.07515	1.23876e-09	2.66399e-08
IGHV1-2	150.903	2.79328	0.459861	6.07417	1.2463e-09	2.67207e-08
ODR4	1846.1	-0.519171	0.0854693	-6.07435	1.24488e-09	2.67207e-08
IMPACT	954.803	-0.552842	0.0910239	-6.07359	1.25081e-09	2.67769e-08
RPL13	38585.9	0.871931	0.143604	6.07177	1.26512e-09	2.70422e-08
RPSA	21454	0.815389	0.134583	6.05865	1.37273e-09	2.9298e-08
TMEM198B	460.164	-0.677855	0.111889	-6.05828	1.37583e-09	2.93199e-08
GCK	632.859	-2.93347	0.484559	-6.05389	1.41386e-09	3.00851e-08
KCTD18	524.964	-0.5115	0.0844986	-6.05335	1.41861e-09	3.01165e-08
P3H1	1983.88	0.507685	0.0838699	6.05324	1.4196e-09	3.01165e-08
SPHK1	1027.59	1.74275	0.28796	6.05206	1.43004e-09	3.02924e-08
DENND2D	595.632	0.890872	0.147328	6.04686	1.47695e-09	3.12392e-08
PIK3R1	4248.29	-0.80533	0.13327	-6.04283	1.51433e-09	3.1982e-08
OSBP	4281.66	-0.414479	0.0686173	-6.04045	1.53687e-09	3.24096e-08
SULT4A1	140.281	-3.07559	0.509224	-6.03975	1.54356e-09	3.25023e-08
TNFAIP8	397.245	0.891582	0.147679	6.03731	1.56706e-09	3.29478e-08
ALOX5AP	172.123	1.22292	0.20257	6.03702	1.56986e-09	3.29576e-08
KCNK6	265.059	0.911377	0.15102	6.03481	1.59153e-09	3.3363e-08
FEM1C	1254.34	-0.531576	0.0881371	-6.03124	1.6271e-09	3.40583e-08
PIK3R4	1169.53	-0.484748	0.0804235	-6.02745	1.66571e-09	3.48148e-08
TOB2	2178.87	-0.549687	0.0912398	-6.02464	1.69484e-09	3.53712e-08
ARPC3	7022.77	0.482278	0.0800897	6.02172	1.72579e-09	3.59641e-08
TMEM192	1919.54	-0.59385	0.0986284	-6.02108	1.73257e-09	3.60523e-08
SNRNP40	868.766	0.432492	0.0718741	6.01736	1.77283e-09	3.68358e-08
ANKFN1	79.9561	-3.73722	0.621101	-6.01709	1.77578e-09	3.68429e-08
IGLV3-9	40.0739	2.70492	0.450126	6.00925	1.86387e-09	3.86138e-08
EPB41L3	253.046	1.09362	0.182021	6.00821	1.87579e-09	3.8804e-08
RPIA	485.136	0.426795	0.0710641	6.00577	1.9043e-09	3.92787e-08
GMPPA	3050.34	0.503517	0.0838375	6.00587	1.90306e-09	3.92787e-08
FCGR3B	57.934	1.81643	0.302517	6.0044	1.92046e-09	3.95542e-08
IRF3	2929.55	0.579016	0.0964439	6.00366	1.92924e-09	3.96337e-08
CELF2	315.358	1.06998	0.178224	6.0036	1.92993e-09	3.96337e-08
RPL26	9400.44	0.814166	0.13568	6.00063	1.96553e-09	4.03062e-08
PSD3	1384.81	-0.993674	0.165791	-5.99353	2.05338e-09	4.19858e-08
PKHD1	427.09	-1.93751	0.323257	-5.99372	2.05089e-09	4.19858e-08
RAB18	2488.03	-0.367386	0.0613192	-5.99136	2.08091e-09	4.24872e-08
HSDL2	6289.33	-0.680914	0.113702	-5.98861	2.11647e-09	4.3151e-08
SLC19A2	1536.24	-0.83363	0.139265	-5.98591	2.15178e-09	4.38076e-08
OR7E38P	278.978	0.938638	0.156886	5.98294	2.1914e-09	4.45501e-08
WFDC21P	100.409	1.93919	0.324169	5.98202	2.20387e-09	4.47391e-08
ACBD5	2828.46	-0.601024	0.100506	-5.98	2.23133e-09	4.52316e-08
SWI5	1045.49	0.719858	0.120396	5.9791	2.24375e-09	4.54183e-08
CXCR4	1270.05	0.939152	0.15708	5.97883	2.24752e-09	4.54295e-08
MCCC2	5845.6	-0.552447	0.0924186	-5.97766	2.2636e-09	4.56892e-08
PLEKHA1	1722.78	-0.482217	0.0807245	-5.97361	2.32054e-09	4.67717e-08
KCNJ10	69.2183	1.81935	0.304582	5.97327	2.32551e-09	4.6805e-08
RPLP1	54828.4	0.733512	0.122907	5.96802	2.40152e-09	4.8266e-08
RPL21	7706.27	0.766176	0.128398	5.96718	2.41388e-09	4.84456e-08
DTYMK	1310.49	0.669466	0.112257	5.96371	2.46576e-09	4.94167e-08
CAVIN2	936.152	-1.16036	0.194589	-5.96311	2.47476e-09	4.95267e-08
MOB3A	1014.19	0.508754	0.0853387	5.96159	2.49791e-09	4.99193e-08
CDKN2D	194.896	0.622673	0.104453	5.96128	2.50275e-09	4.99454e-08
CCDC137	1086.08	0.565615	0.0949466	5.95719	2.5661e-09	5.11193e-08
DCUN1D1	1377.57	-0.443245	0.0744071	-5.95702	2.56881e-09	5.11193e-08
RIN1	171.586	0.981159	0.164808	5.95333	2.62737e-09	5.21823e-08
IMPDH2	4966.8	0.697262	0.117124	5.95319	2.62961e-09	5.21823e-08
MIR4435-2HG	835.356	0.885941	0.148889	5.95036	2.67548e-09	5.30179e-08
PDRG1	933.888	0.52117	0.087591	5.95004	2.68079e-09	5.30489e-08
SENP3	627.225	0.497853	0.083689	5.94884	2.70044e-09	5.3363e-08
AP2S1	4119.65	0.615508	0.103707	5.93505	2.93751e-09	5.79666e-08
UBE2L6	3657.5	0.749268	0.126258	5.93444	2.94858e-09	5.81039e-08
ABTB2	973.778	-0.729647	0.123218	-5.92158	3.18867e-09	6.27475e-08
LINC01093	166.856	-2.04496	0.345374	-5.921	3.19999e-09	6.28828e-08
TEAD1	1889.92	-0.669013	0.11303	-5.9189	3.24095e-09	6.35109e-08
ARPC1B	6070.39	0.74399	0.125694	5.91905	3.23814e-09	6.35109e-08
MTR	1755.25	-0.728476	0.123158	-5.91495	3.31972e-09	6.49643e-08
KCNK17	27.0432	-1.60246	0.271155	-5.90978	3.42566e-09	6.69448e-08
CLTA	5667.54	0.526085	0.0890348	5.90875	3.44707e-09	6.72703e-08
CCDC177	64.138	-2.40212	0.406738	-5.90582	3.50904e-09	6.83852e-08
HM13	10768.3	0.526169	0.0892043	5.89847	3.66899e-09	7.14037e-08
PDE8A	1468.08	-0.4708	0.0798453	-5.8964	3.71507e-09	7.22012e-08
NAA38	1665.73	0.775865	0.1318	5.88669	3.94011e-09	7.64695e-08
IGLC7	25.3153	2.44343	0.415706	5.87777	4.15822e-09	8.05918e-08
PPARGC1A	2756.35	-1.38045	0.234882	-5.87718	4.17316e-09	8.07707e-08
EIF2S2	3527.34	0.414305	0.0705421	5.87315	4.27581e-09	8.26443e-08
TXNL4A	2402.34	0.569114	0.0969275	5.87154	4.31769e-09	8.33398e-08
RRN3	1514	-0.454532	0.0774626	-5.86777	4.41702e-09	8.51407e-08
SLC38A5	106.027	1.4825	0.252679	5.86715	4.43352e-09	8.53422e-08
CA4	73.2304	-2.03134	0.346342	-5.86514	4.48743e-09	8.62624e-08
AASS	922.525	-1.44785	0.246917	-5.86369	4.52699e-09	8.68484e-08
LAGE3	1226.52	0.787788	0.134353	5.86357	4.53021e-09	8.68484e-08
BCL7C	1518.81	0.688019	0.11735	5.86299	4.54604e-09	8.70339e-08
ABHD1	171.94	-1.45311	0.24801	-5.85908	4.6544e-09	8.89879e-08
ZNF593	265.162	0.878602	0.150078	5.85429	4.7905e-09	9.14662e-08
RHOBTB3	2534.92	-0.732245	0.125137	-5.85153	4.87082e-09	9.28742e-08
HBP1	1557.24	-0.644869	0.110276	-5.84778	4.98164e-09	9.48594e-08
RC3H1	1129.31	-0.345007	0.059012	-5.84639	5.02347e-09	9.5527e-08
CAPG	1555.1	1.13829	0.194739	5.84519	5.0598e-09	9.60885e-08
TOB1	6401.2	-0.840915	0.143871	-5.84493	5.06781e-09	9.61115e-08
AC084375.1	120.432	-2.73741	0.468403	-5.84413	5.09219e-09	9.64444e-08
UQCC3	1255.76	0.737401	0.126241	5.84121	5.18237e-09	9.80211e-08
VIPR1	152.182	-1.42408	0.243891	-5.83902	5.25094e-09	9.91853e-08
TFPT	614.709	0.641993	0.109972	5.83778	5.29006e-09	9.97907e-08
TMEM125	63.7468	-2.04584	0.350677	-5.83398	5.41214e-09	1.01957e-07
CD69	111.163	1.17166	0.200876	5.83277	5.45144e-09	1.02561e-07
PPIH	612.534	0.560993	0.0962277	5.82985	5.54768e-09	1.04195e-07
LAMC3	848.763	-1.32228	0.226819	-5.82969	5.55305e-09	1.04195e-07
RANBP10	1467	-0.609416	0.104614	-5.8254	5.69771e-09	1.06626e-07
HMOX1	2795.96	0.966284	0.165874	5.82541	5.69741e-09	1.06626e-07
KLF11	1371.72	-0.689588	0.118397	-5.82437	5.73268e-09	1.07139e-07
CCL18	197.127	1.46328	0.25137	5.82124	5.84133e-09	1.08987e-07
OGFR	3704.05	0.502725	0.086363	5.82108	5.847e-09	1.08987e-07
SMIM14	8511.94	-0.715224	0.122874	-5.82081	5.8563e-09	1.09017e-07
MS4A7	653.904	0.935787	0.160821	5.8188	5.92724e-09	1.10192e-07
ROMO1	3999.8	0.798879	0.137316	5.81783	5.96174e-09	1.10688e-07
IGLV8-61	102.019	2.59018	0.445325	5.81638	6.01341e-09	1.11501e-07
TSHZ1	939.744	-0.504172	0.0867436	-5.8122	6.16558e-09	1.14172e-07
AFDN	3952.06	-0.591145	0.10174	-5.81038	6.23326e-09	1.15274e-07
ALDH5A1	5966.31	-0.799147	0.137568	-5.8091	6.28088e-09	1.16003e-07
SBDS	3354.91	-0.409693	0.0705578	-5.80649	6.37958e-09	1.17672e-07
JMJD6	1139.41	0.54502	0.0939444	5.80151	6.57187e-09	1.21061e-07
LUZP2	20.7096	-2.41048	0.41558	-5.80027	6.62087e-09	1.21805e-07
RPS19	38347	0.864776	0.149144	5.79828	6.70003e-09	1.23101e-07
RGS7BP	36.7228	-1.98353	0.342145	-5.79733	6.73809e-09	1.23501e-07
IL13RA2	41.7311	1.75551	0.302816	5.7973	6.7393e-09	1.23501e-07
IKBKE	333.464	0.999827	0.172506	5.79591	6.79511e-09	1.24363e-07
KRT7	2795.41	-2.12828	0.367495	-5.79132	6.98374e-09	1.27628e-07
IGKV1D-42	2.28389	2.97024	0.512895	5.79113	6.99161e-09	1.27628e-07
REXO4	1377.95	0.499269	0.0862199	5.79065	7.01152e-09	1.27827e-07
GBP2	4444.91	0.847903	0.146445	5.7899	7.0428e-09	1.28232e-07
SEPTIN10	1589.08	-0.549384	0.0948989	-5.78915	7.0744e-09	1.28641e-07
RPL36A	2829.49	0.902067	0.155826	5.78892	7.08392e-09	1.28649e-07
ACTN2	406.193	-2.14995	0.37151	-5.78707	7.16236e-09	1.29906e-07
SERINC1	7353.48	-0.516511	0.0892591	-5.78665	7.18032e-09	1.30065e-07
BCKDHB	1350.23	-0.790666	0.136644	-5.78631	7.19511e-09	1.30166e-07
SLC29A3	562.299	0.559665	0.0967825	5.78271	7.35083e-09	1.32813e-07
CTNND1	7644.12	-0.439858	0.0760752	-5.78189	7.38654e-09	1.33288e-07
RAC1	9610.62	0.453137	0.0784122	5.77891	7.51843e-09	1.35495e-07
RPL28	31898	0.812871	0.140669	5.7786	7.53241e-09	1.35574e-07
ZC3H13	1872.95	-0.666559	0.115374	-5.77737	7.58767e-09	1.36395e-07
EXOC8	674.901	-0.428631	0.0742831	-5.77024	7.91591e-09	1.42114e-07
SLC1A5	1244.07	1.22854	0.212924	5.76987	7.9335e-09	1.42249e-07
DGKA	284.126	0.878328	0.152245	5.76918	7.96564e-09	1.42645e-07
KDM1A	1797.54	0.429866	0.0745326	5.76749	8.04592e-09	1.439e-07
RGS1	909.399	1.32124	0.229243	5.76349	8.23919e-09	1.46984e-07
RGSL1	114.628	-2.70435	0.469206	-5.76367	8.23023e-09	1.46984e-07
RPS26	6559.01	0.717841	0.124707	5.75623	8.60152e-09	1.53255e-07
HSD17B4	15229.2	-0.729349	0.12684	-5.75013	8.91737e-09	1.58682e-07
ACAD8	1170.69	-0.463397	0.080605	-5.74898	8.97838e-09	1.59567e-07
BOP1	4213.88	0.909337	0.158202	5.74796	9.03252e-09	1.60126e-07
ADGRE5	1682.7	0.916162	0.159383	5.74817	9.02123e-09	1.60126e-07
TMEM252	21.2352	-2.58774	0.450224	-5.74768	9.04783e-09	1.60196e-07
NEDD4	1997.56	-0.826538	0.143935	-5.74245	9.33182e-09	1.65018e-07
SIPA1	2100.84	0.48642	0.0847468	5.73968	9.48531e-09	1.67523e-07
RANGRF	348.381	0.918409	0.160018	5.7394	9.50147e-09	1.67598e-07
RNF152	1463.05	-0.828468	0.144358	-5.73898	9.52489e-09	1.67802e-07
CFTR	182.102	-2.58981	0.451328	-5.7382	9.56875e-09	1.68302e-07
NFIA	2732.44	-0.615952	0.107345	-5.73805	9.57712e-09	1.68302e-07
NT5C	915.401	0.690608	0.120456	5.73328	9.85095e-09	1.72899e-07
FAM83A-AS1	532.728	-2.7438	0.47865	-5.73237	9.90396e-09	1.73399e-07
RPS9	31655.2	0.683719	0.11927	5.73255	9.89327e-09	1.73399e-07
SELENOH	3177.71	0.522022	0.0910834	5.73126	9.96875e-09	1.74317e-07
DBNL	3962.48	0.381245	0.0665329	5.73017	1.00329e-08	1.75222e-07
RMND5A	3918.28	-0.522966	0.091289	-5.72868	1.01215e-08	1.76552e-07
MT-ND5	148434	-0.928585	0.162196	-5.72509	1.03377e-08	1.80101e-07
CD2BP2	2347.05	0.459854	0.0803451	5.72349	1.04358e-08	1.81586e-07
LIMK1	852.614	0.796608	0.139201	5.7227	1.04847e-08	1.82212e-07
DUSP16	3581.37	-0.637621	0.111543	-5.71636	1.08829e-08	1.88899e-07
MAP4K3	1074.94	-0.565557	0.0989411	-5.71609	1.09001e-08	1.88967e-07
AL139385.1	47.0381	-1.53626	0.268832	-5.71457	1.09982e-08	1.90434e-07
DBH	237.211	-1.33581	0.233851	-5.71223	1.11505e-08	1.92833e-07
DMGDH	4170.46	-1.12238	0.196654	-5.7074	1.14712e-08	1.98138e-07
KALRN	1157.23	-0.693726	0.12161	-5.70449	1.1669e-08	2.01307e-07
ATP2A3	590.117	1.00319	0.175889	5.70354	1.17347e-08	2.02194e-07
C12orf4	395.454	0.351558	0.0617021	5.69767	1.21457e-08	2.09021e-07
PRPF31	2658.7	0.540433	0.0948551	5.69746	1.21607e-08	2.09025e-07
AC012146.1	151.955	0.99648	0.174994	5.69436	1.23835e-08	2.12596e-07
FGF19	210.951	-2.61151	0.458683	-5.69349	1.2447e-08	2.13427e-07
ALDH9A1	6558.6	-0.58035	0.10195	-5.69248	1.25207e-08	2.1443e-07
CDC42BPB	3496.11	-0.439599	0.0772344	-5.69175	1.25744e-08	2.14829e-07
MRPL17	1681.55	0.516294	0.0907085	5.69179	1.25713e-08	2.14829e-07
MZT2B	3427.34	0.743194	0.130603	5.69046	1.26694e-08	2.16191e-07
SVIL	1665.42	-0.721274	0.126824	-5.68721	1.29134e-08	2.20088e-07
RPS29	11610.2	0.771277	0.135644	5.68605	1.30014e-08	2.21322e-07
EGLN2	1274.7	0.741672	0.130547	5.68128	1.33692e-08	2.27308e-07
MYO9B	2950.79	0.375107	0.0660501	5.67913	1.35381e-08	2.29904e-07
DHRS9	72.121	1.05422	0.185667	5.67802	1.36263e-08	2.31124e-07
RMDN2	451.823	-0.66566	0.117242	-5.67766	1.36552e-08	2.31335e-07
PLAU	393.162	0.802385	0.141547	5.66867	1.43912e-08	2.43513e-07
NUP93	887.766	0.470189	0.0829599	5.66767	1.44756e-08	2.44648e-07
BATF	245.998	1.40161	0.247424	5.66481	1.4719e-08	2.48465e-07
PDPK1	1015.45	-0.536776	0.0947711	-5.66392	1.47955e-08	2.49458e-07
CALM3	10171.4	0.467139	0.0825042	5.662	1.49615e-08	2.51955e-07
TNRC6A	1730.6	-0.477154	0.0842764	-5.66178	1.49813e-08	2.51989e-07
CCBE1	42.9903	-1.75457	0.309955	-5.6607	1.50753e-08	2.53269e-07
FMO4	1199.06	-0.984341	0.173908	-5.66012	1.51269e-08	2.53834e-07
TBC1D8	1413	-0.581541	0.102759	-5.65928	1.52006e-08	2.54767e-07
VSTM2L	210.95	-1.84855	0.326656	-5.65903	1.52234e-08	2.54848e-07
PDE2A	409.386	-0.936878	0.165566	-5.65863	1.52585e-08	2.55133e-07
MCRIP1	4312.6	0.788599	0.139534	5.65166	1.58905e-08	2.65387e-07
RPS27A	19295.5	0.665419	0.11777	5.65014	1.60318e-08	2.67431e-07
EDNRB	978.799	-0.847992	0.150115	-5.64896	1.61426e-08	2.6896e-07
ETFDH	2499.23	-0.756468	0.133933	-5.64809	1.6224e-08	2.69998e-07
RPUSD1	854.141	0.519679	0.0920321	5.64671	1.63548e-08	2.71856e-07
TPI1	18449.1	0.514136	0.0910585	5.64621	1.64024e-08	2.72327e-07
FUBP3	2071.76	-0.413885	0.0733214	-5.64481	1.65368e-08	2.74235e-07
SLC12A1	126.988	-2.68084	0.47508	-5.64292	1.67194e-08	2.76938e-07
ST6GALNAC4	395.113	0.878214	0.155712	5.63999	1.70057e-08	2.81351e-07
VGF	57.1137	1.82433	0.324022	5.63026	1.79935e-08	2.97158e-07
KLHL15	534.528	-0.624731	0.110961	-5.63017	1.80032e-08	2.97158e-07
ZYG11B	1587.47	-0.554568	0.098513	-5.62938	1.80856e-08	2.9817e-07
RPN2	18171.8	0.366204	0.0650906	5.62606	1.84376e-08	3.03539e-07
B9D1	500.902	0.836159	0.148627	5.6259	1.84543e-08	3.03539e-07
LMO7	2636.38	-0.640252	0.11382	-5.62515	1.8535e-08	3.04513e-07
TAPBP	15272.3	0.505968	0.0899829	5.62294	1.8774e-08	3.08081e-07
IL18	256.793	1.14835	0.204296	5.62102	1.89829e-08	3.11148e-07
ITPRID2	3575.19	-0.602586	0.107238	-5.61917	1.91878e-08	3.14142e-07
NR3C1	2812.29	-0.482621	0.0859123	-5.6176	1.93629e-08	3.16641e-07
RPS19BP1	3146.78	0.608887	0.108438	5.61509	1.96458e-08	3.20897e-07
TLE1	4252.46	-0.543513	0.0968596	-5.61135	2.00757e-08	3.27359e-07
RETSAT	7334.72	-0.653665	0.116492	-5.61124	2.00878e-08	3.27359e-07
MRPL52	2142.49	0.686133	0.122441	5.60377	2.09741e-08	3.41409e-07
PEX1	874.956	-0.542236	0.0967994	-5.60165	2.12321e-08	3.45115e-07
FAM172A	475.827	-0.432224	0.0771649	-5.6013	2.12751e-08	3.45115e-07
RBAK	510.705	-0.425658	0.0759908	-5.60144	2.12574e-08	3.45115e-07
BRK1	4732.91	0.398176	0.0711006	5.60018	2.14133e-08	3.46959e-07
STOML2	4460.73	0.465294	0.0831299	5.59719	2.17849e-08	3.52576e-07
POLK	580.143	-0.50877	0.0909213	-5.59572	2.19709e-08	3.5518e-07
FBXL20	723.379	-0.387378	0.0692317	-5.59539	2.20129e-08	3.55451e-07
CYP26A1	87.7812	-1.89463	0.338684	-5.59409	2.21777e-08	3.57705e-07
RPS3A	10021.9	0.639861	0.114393	5.59354	2.22485e-08	3.58437e-07
GIMAP1	263.909	0.735909	0.131571	5.59325	2.22863e-08	3.58637e-07
CDT1	628.969	1.0275	0.183799	5.59037	2.2658e-08	3.64204e-07
RPS12	30083	0.774457	0.138605	5.58752	2.30341e-08	3.69829e-07
HRAS	1257.08	0.693811	0.124183	5.58701	2.31009e-08	3.7048e-07
CALCA	92.0056	-2.19513	0.392984	-5.58581	2.32609e-08	3.72623e-07
AGR2	951.287	3.0131	0.539452	5.58549	2.33045e-08	3.72899e-07
UHMK1	5696.89	-0.465139	0.0832884	-5.58468	2.34125e-08	3.74202e-07
FAM76B	489.396	-0.548815	0.098281	-5.58414	2.34858e-08	3.7495e-07
CHMP4B	4651.7	0.410667	0.0735581	5.5829	2.36546e-08	3.76942e-07
SRPX	159.891	-1.47673	0.264513	-5.58283	2.36639e-08	3.76942e-07
ARFGAP1	3217.96	0.446364	0.0799714	5.58155	2.38389e-08	3.79302e-07
USP53	441.152	-0.762595	0.136652	-5.58056	2.39747e-08	3.81033e-07
TCOF1	1911.94	0.503038	0.0901519	5.57989	2.40668e-08	3.82067e-07
NOS1AP	129.5	-0.985073	0.176561	-5.57921	2.41608e-08	3.8313e-07
IRF1-AS1	205.748	0.606102	0.108697	5.57608	2.45992e-08	3.89644e-07
PADI1	54.7964	-2.64281	0.474259	-5.57249	2.5112e-08	3.9732e-07
MYLK	3620.04	-0.801568	0.143889	-5.57076	2.53637e-08	4.00761e-07
MCUB	194.687	1.01195	0.181659	5.5706	2.53862e-08	4.00761e-07
THSD4	807.393	-1.18295	0.212409	-5.56921	2.5589e-08	4.03512e-07
RBCK1	5717.56	0.52917	0.0950266	5.56866	2.56713e-08	4.04359e-07
C7orf50	3076.94	0.645911	0.115999	5.56824	2.5733e-08	4.04879e-07
RPS15A	14946.9	0.617923	0.111032	5.56528	2.61731e-08	4.11346e-07
SF3B5	3763.2	0.638917	0.114852	5.56297	2.65224e-08	4.16372e-07
COBLL1	3565.34	-0.818018	0.147062	-5.56241	2.66073e-08	4.17242e-07
RECQL4	1073.29	0.949805	0.170912	5.55729	2.74e-08	4.28979e-07
SLC25A30	2296.46	-0.848763	0.152733	-5.55718	2.74165e-08	4.28979e-07
POFUT1	4431.66	-0.443072	0.0797388	-5.55655	2.75166e-08	4.30069e-07
RTN1	125.786	1.05538	0.189978	5.55524	2.7723e-08	4.32816e-07
CASR	25.9051	-2.40446	0.43332	-5.54892	2.87441e-08	4.48262e-07
ATL2	2253.82	-0.403618	0.072756	-5.54756	2.89683e-08	4.5126e-07
LAT2	326.095	0.815431	0.147013	5.54668	2.91152e-08	4.53049e-07
UPP1	827.562	0.727712	0.131208	5.54624	2.91881e-08	4.53685e-07
SEPSECS	1559.41	-0.604138	0.108948	-5.54521	2.93599e-08	4.55664e-07
SNX19	2208.02	-0.517078	0.0932497	-5.54509	2.938e-08	4.55664e-07
ZKSCAN1	5390.69	-0.535764	0.0966275	-5.54464	2.94565e-08	4.56349e-07
RPL39	5023.68	0.708015	0.127699	5.54442	2.94937e-08	4.56426e-07
HLA-F	5199.94	0.971737	0.175294	5.54348	2.96526e-08	4.58382e-07
RO60	1112.53	-0.485354	0.0875614	-5.54301	2.97316e-08	4.59101e-07
ZSCAN21	287.963	-0.423661	0.0764753	-5.53984	3.02747e-08	4.66977e-07
PSMB6	4430.91	0.584657	0.105632	5.53482	3.11541e-08	4.80017e-07
CLASP1	1535.03	-0.367299	0.0663695	-5.53416	3.12723e-08	4.81314e-07
CAT	16576.7	-0.751584	0.13594	-5.52881	3.22403e-08	4.95672e-07
HSPB1	27797.7	0.839369	0.151833	5.52824	3.23467e-08	4.96768e-07
MAPK3	1646.79	0.418558	0.0758036	5.52161	3.35912e-08	5.1532e-07
NR4A1	1176.48	-1.15298	0.208834	-5.52102	3.37029e-08	5.16473e-07
PSMA2	1066.43	0.59988	0.10866	5.5207	3.37658e-08	5.16601e-07
NHLRC2	973.926	-0.414028	0.074997	-5.5206	3.37844e-08	5.16601e-07
NR5A2	2373.75	-0.768272	0.139253	-5.51708	3.44672e-08	5.26472e-07
PPM1M	566.359	0.647867	0.117574	5.51029	3.58244e-08	5.46612e-07
GADD45A	3004.05	-0.797215	0.14475	-5.50752	3.63916e-08	5.54279e-07
TNFRSF1B	2382.74	0.70819	0.128587	5.50746	3.64053e-08	5.54279e-07
P3H4	692.514	0.914741	0.166104	5.50706	3.64885e-08	5.54948e-07
ADAM8	288.803	0.802765	0.145778	5.50677	3.65475e-08	5.55246e-07
GPNMB	2484.98	1.07227	0.194783	5.50493	3.69322e-08	5.60488e-07
MASP1	5112.08	-0.883255	0.160514	-5.50267	3.74073e-08	5.6709e-07
PCBD2	411.852	-0.420653	0.0764623	-5.50145	3.7669e-08	5.70445e-07
ZDHHC18	1466.23	0.431074	0.078365	5.50084	3.77977e-08	5.71782e-07
ZFAND2B	2147.92	0.583779	0.1062	5.49698	3.86345e-08	5.83815e-07
TRAPPC1	2601.12	0.60007	0.109178	5.49628	3.87893e-08	5.84903e-07
LANCL1	2030.78	-0.474433	0.0863165	-5.49643	3.87547e-08	5.84903e-07
DBT	1573.34	-0.560947	0.102076	-5.49536	3.89913e-08	5.87323e-07
C12orf66	375.825	-0.451292	0.082128	-5.49498	3.9075e-08	5.87955e-07
CYP2C8	13831.1	-1.48666	0.270563	-5.49467	3.91449e-08	5.88381e-07
DAAM2	401.058	-1.0601	0.193056	-5.49112	3.99396e-08	5.99689e-07
DGUOK	1362.85	0.496825	0.0905271	5.48813	4.06205e-08	6.09264e-07
GYG1	878.409	0.48914	0.0891467	5.48691	4.09027e-08	6.12846e-07
MAN2C1	2195.61	-0.512458	0.0934864	-5.48163	4.21413e-08	6.30736e-07
RALGAPA1	387.292	-0.521134	0.095113	-5.47911	4.27471e-08	6.3845e-07
TNNC1	147.696	1.73468	0.316597	5.47913	4.27413e-08	6.3845e-07
PCF11	1135.16	-0.350613	0.0640109	-5.47739	4.31638e-08	6.43994e-07
TRPM7	1732.6	-0.579982	0.105896	-5.47688	4.32899e-08	6.45193e-07
MRPL11	1954.44	0.506763	0.0925394	5.47618	4.346e-08	6.47046e-07
RPL38	18283.5	0.761569	0.139272	5.46823	4.5456e-08	6.7534e-07
SOCS6	1264.93	-0.464084	0.0848684	-5.46827	4.54445e-08	6.7534e-07
NSUN6	1049.69	-0.605012	0.110711	-5.46479	4.63454e-08	6.8783e-07
CHP2	22.3447	-3.86841	0.707943	-5.4643	4.64749e-08	6.89029e-07
WDR20	559.747	-0.33103	0.0605853	-5.46387	4.65865e-08	6.89061e-07
LINC02708	36.9311	-1.77687	0.325221	-5.46358	4.6663e-08	6.89061e-07
BCKDHA	258.479	-0.741727	0.135759	-5.46354	4.66722e-08	6.89061e-07
IL11	9.32192	1.54532	0.28282	5.46397	4.65607e-08	6.89061e-07
ACSL6	723.721	-1.50501	0.275473	-5.46335	4.67226e-08	6.89086e-07
ERN1	1888.87	-0.61749	0.113029	-5.46314	4.67797e-08	6.89208e-07
NDRG2	8529.72	-0.726272	0.132984	-5.46135	4.72524e-08	6.95447e-07
RPS2	27042	0.673901	0.123461	5.45841	4.8043e-08	7.06348e-07
GPATCH3	777.175	0.472957	0.0866781	5.45648	4.85677e-08	7.13319e-07
TGFBR3	1108.98	-0.928637	0.170204	-5.45602	4.86914e-08	7.14394e-07
AC093297.2	354.152	-0.481021	0.0882307	-5.45185	4.9848e-08	7.29847e-07
PPP1R3B	3845.15	-0.918494	0.168471	-5.45194	4.98237e-08	7.29847e-07
BLZF1	869.086	-0.434962	0.0797863	-5.45159	4.99221e-08	7.30175e-07
MXI1	1803.89	-0.534458	0.0980561	-5.45054	5.02183e-08	7.33749e-07
AHCTF1	1893.45	-0.46405	0.0851572	-5.44934	5.05583e-08	7.37953e-07
CCDC85B	710.105	0.777814	0.14278	5.44765	5.10394e-08	7.44207e-07
CIB2	147.041	1.21295	0.222744	5.44548	5.16653e-08	7.52556e-07
MYCL	1027.52	-1.04096	0.191257	-5.44276	5.24627e-08	7.62598e-07
TJP1	2828.83	-0.490523	0.0901219	-5.44289	5.24242e-08	7.62598e-07
PES1	3732.07	0.483547	0.0888485	5.44238	5.2574e-08	7.63431e-07
PHF2	930.178	-0.497904	0.0915018	-5.44147	5.28427e-08	7.66544e-07
DNER	48.4864	-2.8564	0.525453	-5.43606	5.44702e-08	7.89342e-07
CHST12	536.368	0.459982	0.0846436	5.43435	5.49976e-08	7.96169e-07
WASH6P	261.387	0.553648	0.101887	5.43393	5.51276e-08	7.96924e-07
IGHV2-26	25.1654	2.44023	0.449083	5.43381	5.51625e-08	7.96924e-07
ZBTB16	440.637	-1.21147	0.223041	-5.43161	5.58465e-08	8.05981e-07
FCHO1	143.716	1.36865	0.252141	5.4281	5.69575e-08	8.21177e-07
MOSMO	522.352	-0.52171	0.0961331	-5.42696	5.73227e-08	8.25599e-07
TBC1D9B	5857.3	-0.392948	0.0724099	-5.42672	5.74004e-08	8.25875e-07
SLK	1815.88	-0.400617	0.0738382	-5.42561	5.77575e-08	8.30168e-07
TRUB1	577.055	-0.467889	0.0862806	-5.42288	5.86463e-08	8.42088e-07
MMP1	87.005	1.59756	0.294608	5.42267	5.87162e-08	8.42235e-07
AC093010.2	1176.79	-0.619559	0.114267	-5.42204	5.89216e-08	8.44323e-07
RSPO2	36.9202	-2.55219	0.470811	-5.42085	5.93172e-08	8.49131e-07
FOXO1	1290.29	-0.781731	0.144315	-5.41684	6.06629e-08	8.67516e-07
MTPAP	797.816	-0.308229	0.0569284	-5.41434	6.15159e-08	8.77051e-07
TRMT1L	1152.75	-0.419792	0.077532	-5.41443	6.14828e-08	8.77051e-07
SYBU	2480.47	-0.979286	0.180867	-5.4144	6.14947e-08	8.77051e-07
SLFN11	337.664	0.903538	0.16692	5.41299	6.19794e-08	8.82769e-07
C11orf54	4213.06	-0.672107	0.124194	-5.41173	6.24193e-08	8.8814e-07
STK17A	849.84	0.556558	0.102858	5.41093	6.26992e-08	8.91224e-07
STEAP4	695.164	-1.31678	0.243465	-5.4085	6.35532e-08	9.02456e-07
RPL37A	31014.1	0.733114	0.135601	5.4064	6.43034e-08	9.12192e-07
CD163L1	279.006	0.942779	0.174421	5.4052	6.47356e-08	9.17401e-07
SAC3D1	800.237	0.654567	0.121111	5.40468	6.49226e-08	9.1913e-07
MT1B	62.0453	-4.89065	0.905029	-5.40386	6.52204e-08	9.22422e-07
SC5D	5311.66	-0.836692	0.154846	-5.40337	6.54001e-08	9.24039e-07
OGN	131.773	-1.89886	0.351462	-5.40275	6.56275e-08	9.26325e-07
MRPL19	1920	-0.34027	0.0629936	-5.40167	6.6025e-08	9.31005e-07
XPO6	2641.1	0.331904	0.0614668	5.39973	6.67397e-08	9.40145e-07
TCL1A	15.8734	1.8105	0.335403	5.39798	6.73955e-08	9.48438e-07
SSR4	9320.8	0.662012	0.122697	5.39552	6.83264e-08	9.60581e-07
ISY1	644.992	0.476471	0.0883206	5.39479	6.86045e-08	9.62687e-07
PTPN3	2031.97	-0.539885	0.100076	-5.39477	6.86125e-08	9.62687e-07
ARV1	1019.54	-0.456945	0.0848248	-5.38693	7.16732e-08	1.00463e-06
MIA3	6474.26	-0.562656	0.104463	-5.38616	7.19772e-08	1.0069e-06
AC136621.1	26.406	-3.80851	0.707076	-5.38628	7.19324e-08	1.0069e-06
ZBTB44	1431.85	-0.461182	0.08567	-5.38324	7.3156e-08	1.02238e-06
PAX5	40.7127	1.6248	0.301968	5.38071	7.41932e-08	1.03585e-06
GNE	3531.67	-0.767137	0.142597	-5.37976	7.45858e-08	1.0403e-06
CHMP1B	1928.33	-0.444699	0.082753	-5.37381	7.70902e-08	1.07417e-06
RNF181	4383.62	0.59439	0.110633	5.37264	7.75932e-08	1.08011e-06
UGT1A3	483.476	-1.78	0.331339	-5.37214	7.78056e-08	1.082e-06
HIBADH	4857.23	-0.692061	0.128853	-5.37094	7.8326e-08	1.08817e-06
EHHADH	10007.9	-0.991523	0.18468	-5.36887	7.92297e-08	1.09964e-06
MRPL14	3792.3	0.626886	0.116796	5.36737	7.98952e-08	1.1067e-06
PKIB	404.125	1.45911	0.27184	5.36751	7.983e-08	1.1067e-06
NFIX	2957.9	-0.678278	0.126407	-5.36583	8.05758e-08	1.11504e-06
CENPM	343.632	1.03371	0.192699	5.3644	8.12203e-08	1.12094e-06
TRIM69	1097.07	0.579408	0.108005	5.36463	8.11155e-08	1.12094e-06
COMMD6	2344.02	0.622155	0.11598	5.36435	8.124e-08	1.12094e-06
PDK2	1700.82	-0.617154	0.115066	-5.36348	8.16326e-08	1.12526e-06
WDR11	1528.99	-0.406323	0.0757925	-5.36099	8.27655e-08	1.13976e-06
PML	1831.13	0.434478	0.0810504	5.36059	8.29525e-08	1.14122e-06
APBA1	765.527	-1.10486	0.206312	-5.35528	8.54244e-08	1.17409e-06
MTHFD1	11310	-0.885928	0.165457	-5.35443	8.58266e-08	1.17847e-06
CREB3	1620.39	0.434733	0.0812668	5.34945	8.82212e-08	1.209e-06
S100A13	1891.87	1.00871	0.188562	5.34949	8.82021e-08	1.209e-06
ZNF776	364.498	-0.496225	0.0928586	-5.34388	9.09781e-08	1.24557e-06
FAT1	6134.38	-0.851706	0.159401	-5.34317	9.13354e-08	1.24925e-06
ZBTB37	718.056	-0.458776	0.0858935	-5.34122	9.23248e-08	1.26156e-06
SNRPC	4169.67	0.507548	0.0950994	5.33702	9.4485e-08	1.28983e-06
ANKRA2	555.292	-0.44621	0.0836326	-5.33535	9.53586e-08	1.3005e-06
PROK1	16.0401	-2.15772	0.404538	-5.33379	9.61849e-08	1.31051e-06
AL355512.1	67.6272	1.82828	0.34293	5.33134	9.74888e-08	1.32699e-06
NPC2	5452.06	0.58379	0.109549	5.32902	9.87415e-08	1.34275e-06
FBXO21	1298.11	-0.551489	0.103541	-5.32629	1.00237e-07	1.36177e-06
MDK	8344.29	1.18916	0.223301	5.32536	1.00753e-07	1.36748e-06
NDUFAF8	1486.2	0.802864	0.150783	5.32465	1.0115e-07	1.37154e-06
STK17B	457.252	0.823645	0.154771	5.32169	1.02805e-07	1.39265e-06
NMI	884.003	0.456399	0.0857755	5.32085	1.03282e-07	1.39777e-06
FAM167A	68.5524	-1.75705	0.330266	-5.3201	1.03709e-07	1.4022e-06
ILKAP	942.357	0.376441	0.0707794	5.31852	1.04615e-07	1.4131e-06
TATDN2	946.401	0.427398	0.080364	5.31828	1.04752e-07	1.41361e-06
OIP5-AS1	3865.15	-0.402814	0.0757575	-5.31715	1.05405e-07	1.42106e-06
CYP3A43	196.246	-1.57125	0.295535	-5.31661	1.05719e-07	1.42393e-06
RPS20	42974.3	0.762196	0.143421	5.31441	1.07004e-07	1.43986e-06
ABAT	13145	-0.957492	0.180239	-5.31234	1.08225e-07	1.4549e-06
WASL	3364.62	-0.391501	0.0737335	-5.30967	1.09822e-07	1.47498e-06
PEBP4	23.3395	-2.14931	0.404924	-5.30794	1.10872e-07	1.48766e-06
RAB34	1046.22	1.26862	0.239104	5.30572	1.12229e-07	1.50445e-06
PRKD2	1791.79	0.368039	0.0693896	5.30396	1.1332e-07	1.51763e-06
CEP57	2045.1	-0.485267	0.0915102	-5.30288	1.13992e-07	1.52519e-06
PTPRB	851.966	-0.809138	0.152591	-5.30266	1.1413e-07	1.52558e-06
CA14	384.167	-1.28898	0.243113	-5.30198	1.14553e-07	1.52921e-06
CSF2RA	165.249	0.995597	0.187782	5.30188	1.14618e-07	1.52921e-06
CYP1A1	2860.79	-2.27415	0.429041	-5.30055	1.15452e-07	1.53889e-06
NSUN5	1296.8	0.475905	0.0898103	5.29901	1.16432e-07	1.55049e-06
ENOSF1	2071.91	-0.477861	0.0901831	-5.29878	1.16579e-07	1.55098e-06
SLC24A1	302.357	-0.564353	0.106516	-5.29828	1.16898e-07	1.55377e-06
FAM174C	3115.72	0.714879	0.134951	5.29733	1.17511e-07	1.56044e-06
IGKV3D-20	26.4222	2.21867	0.418897	5.29645	1.18074e-07	1.56645e-06
SPRED2	1297.26	-0.523624	0.0989027	-5.29434	1.19448e-07	1.58171e-06
KLRB1	156.806	1.00041	0.188957	5.2944	1.19407e-07	1.58171e-06
GUCY1A2	203.148	-0.816219	0.154208	-5.29299	1.20335e-07	1.59195e-06
ANO6	5089.3	-0.485532	0.0917581	-5.29144	1.21358e-07	1.604e-06
LSM7	1561.37	0.614448	0.1162	5.28782	1.23781e-07	1.63448e-06
TUSC2	1354.63	0.474379	0.0897346	5.28647	1.24702e-07	1.64511e-06
MBLAC2	282	-0.539582	0.102073	-5.28623	1.24862e-07	1.64568e-06
RPL13AP25	293.912	1.07031	0.202507	5.28527	1.25523e-07	1.65285e-06
FBL	5576.98	0.740327	0.140106	5.28407	1.26346e-07	1.66214e-06
SIRT1	674.851	-0.531181	0.100551	-5.2827	1.27297e-07	1.67309e-06
ADPRS	1168.29	0.416464	0.0789623	5.27421	1.33328e-07	1.75073e-06
RAB32	1139.65	0.636534	0.120723	5.27268	1.34446e-07	1.76377e-06
HSPB6	519.104	-1.23432	0.234261	-5.26899	1.37177e-07	1.79794e-06
SLC23A2	3817.14	-0.841716	0.15977	-5.26828	1.37705e-07	1.80319e-06
HCP5	1165.92	0.844327	0.160357	5.2653	1.39957e-07	1.83098e-06
ZNF41	226.184	-0.457485	0.0868951	-5.26479	1.4035e-07	1.83441e-06
SRRT	3535.94	0.311371	0.0591446	5.26457	1.40518e-07	1.83492e-06
THNSL1	751.789	-0.570483	0.10837	-5.2642	1.40801e-07	1.83668e-06
SLC26A3	88.3878	-1.83905	0.34936	-5.26405	1.40913e-07	1.83668e-06
PRPF6	6268	0.427914	0.0812945	5.26375	1.41148e-07	1.83805e-06
HNRNPM	6804.65	0.285102	0.0541892	5.26124	1.43086e-07	1.86156e-06
OPA1	2384.99	-0.351019	0.0667206	-5.26103	1.43248e-07	1.86196e-06
RPL11	25523.5	0.537836	0.102239	5.26055	1.43626e-07	1.86516e-06
SNX13	959.502	-0.401421	0.0763276	-5.25918	1.44701e-07	1.87739e-06
RPL18A	13057.2	0.735366	0.139832	5.25892	1.44906e-07	1.87833e-06
PRKCD	969.323	0.605055	0.115076	5.25787	1.4573e-07	1.88728e-06
GFRA3	12.0764	-2.32456	0.442231	-5.25645	1.46865e-07	1.90023e-06
FAM149A	750.431	-0.798935	0.152085	-5.2532	1.49482e-07	1.93233e-06
SPSB2	491.449	0.610367	0.116221	5.25176	1.50656e-07	1.94573e-06
MYDGF	6973.66	0.515926	0.0982863	5.24922	1.52743e-07	1.97088e-06
JAK2	272.855	0.634551	0.120936	5.24699	1.54606e-07	1.9931e-06
DAZAP1	3797.92	0.303918	0.0579605	5.24354	1.57528e-07	2.0289e-06
BIRC5	1204.83	1.0256	0.195617	5.24287	1.58099e-07	2.0326e-06
CDC14B	1545.64	-0.793422	0.151334	-5.24286	1.58102e-07	2.0326e-06
MT-ATP8	24850.6	-0.844891	0.161172	-5.24217	1.58703e-07	2.03846e-06
CDC42BPA	2636.37	-0.602624	0.114966	-5.24175	1.59064e-07	2.04125e-06
SYT9	60.6254	-2.75899	0.526404	-5.2412	1.59539e-07	2.04548e-06
COPZ1	6510.14	0.335198	0.0640118	5.2365	1.63649e-07	2.09627e-06
RGS19	404.276	0.617137	0.117898	5.23451	1.65424e-07	2.1171e-06
UST	139.323	-1.47714	0.282228	-5.23387	1.66e-07	2.12255e-06
NANS	1917.14	0.491606	0.0939351	5.23346	1.66363e-07	2.12527e-06
CTSS	4728.09	0.795342	0.151989	5.2329	1.66869e-07	2.1298e-06
EPSTI1	513.604	1.01899	0.195023	5.22501	1.7415e-07	2.22072e-06
DGCR5	521.909	-1.55858	0.298417	-5.22282	1.76222e-07	2.24513e-06
SLC25A25	3989.25	-0.944191	0.180854	-5.22072	1.78227e-07	2.26863e-06
RPS28	14040.5	0.738992	0.141657	5.21678	1.82062e-07	2.31535e-06
CD46	9905.43	-0.490851	0.0940946	-5.21657	1.82267e-07	2.31587e-06
LRP6	2244.69	-0.572975	0.109859	-5.21556	1.83264e-07	2.32645e-06
PPP4C	4312.4	0.425765	0.0816755	5.21288	1.85934e-07	2.35822e-06
PEX19	5896.84	-0.458279	0.0879159	-5.2127	1.86114e-07	2.35838e-06
POLR2G	1893.41	0.402588	0.0772357	5.21245	1.86358e-07	2.35936e-06
GFER	1088.1	0.557457	0.107097	5.20518	1.93806e-07	2.45146e-06
COLEC10	99.3179	-1.58146	0.304077	-5.20085	1.98381e-07	2.50485e-06
AC078993.1	42.1657	-2.00708	0.385911	-5.20088	1.98349e-07	2.50485e-06
KMT2C	1735.54	-0.493559	0.0949141	-5.20007	1.99218e-07	2.51317e-06
EPAS1	9182.51	-0.503345	0.0968005	-5.19982	1.99485e-07	2.51429e-06
DAG1	7028.69	-0.426968	0.0821779	-5.19566	2.04e-07	2.56791e-06
TAT	44045.9	-1.60813	0.30952	-5.19556	2.04103e-07	2.56791e-06
MAOA	7275.29	-0.690634	0.132938	-5.19516	2.04548e-07	2.57122e-06
UGP2	13189.8	-0.689506	0.132773	-5.19314	2.0678e-07	2.59697e-06
MFNG	374.243	0.654884	0.126116	5.19272	2.07242e-07	2.59758e-06
DOCK10	288.623	0.885508	0.170533	5.1926	2.0738e-07	2.59758e-06
TTC37	2397.95	-0.452498	0.0871386	-5.19286	2.07087e-07	2.59758e-06
PEAR1	218.31	-0.743675	0.143226	-5.19234	2.0767e-07	2.59891e-06
FCRLA	54.2211	1.71036	0.32951	5.19063	2.09587e-07	2.61898e-06
PSMA5	5169.91	0.449669	0.0866319	5.19058	2.09644e-07	2.61898e-06
GDPD3	79.5057	0.978956	0.188682	5.18838	2.12135e-07	2.64724e-06
MMP12	111.559	2.05089	0.395296	5.18825	2.12281e-07	2.64724e-06
NOSIP	2288.86	0.605359	0.116724	5.18624	2.14581e-07	2.67355e-06
CIPC	657.86	-0.516855	0.0996674	-5.1858	2.15092e-07	2.67757e-06
EIF6	8343.15	0.524949	0.101263	5.184	2.17175e-07	2.70072e-06
ANAPC11	5376.46	0.65163	0.125703	5.18387	2.17334e-07	2.70072e-06
HGSNAT	2885.45	-0.534911	0.103197	-5.18337	2.17909e-07	2.70548e-06
DHX29	1477.9	-0.321503	0.0620447	-5.1818	2.19755e-07	2.72321e-06
KPNA1	1812.35	-0.320308	0.0618157	-5.18166	2.19915e-07	2.72321e-06
GFM1	2467.09	-0.367086	0.0708431	-5.18167	2.19904e-07	2.72321e-06
RAP2B	1014.92	0.480784	0.0928388	5.1787	2.23439e-07	2.76443e-06
KIAA0930	3378.88	0.582385	0.112461	5.17853	2.23644e-07	2.76453e-06
RPS11	42034.4	0.628151	0.121363	5.17582	2.26915e-07	2.80252e-06
SMIM20	1042.79	0.549237	0.106138	5.17474	2.28232e-07	2.8152e-06
NDUFS6	4894.53	0.663281	0.128179	5.17465	2.28341e-07	2.8152e-06
RPL9	17879.3	0.689123	0.133263	5.17114	2.32675e-07	2.86615e-06
SAR1B	6931.73	-0.576009	0.111413	-5.17004	2.34046e-07	2.88052e-06
MRPL27	2989.92	0.637747	0.12337	5.16937	2.34885e-07	2.88833e-06
KLF13	3043.32	-0.611767	0.118349	-5.16916	2.35151e-07	2.88908e-06
CASP4	1737.59	0.538655	0.104213	5.16879	2.3562e-07	2.89233e-06
ARHGAP5	1824.97	-0.448468	0.0867939	-5.16704	2.37828e-07	2.91691e-06
RIPK2	804.504	0.67423	0.130523	5.16562	2.39645e-07	2.93664e-06
ST3GAL6	1180.55	-0.849309	0.164431	-5.16513	2.40273e-07	2.94178e-06
GADD45GIP1	3074.08	0.739537	0.143215	5.16384	2.41937e-07	2.95704e-06
SMURF1	1622.24	-0.445414	0.0862556	-5.16389	2.41873e-07	2.95704e-06
UBE2F	1263.92	0.403433	0.0781451	5.16261	2.43525e-07	2.97387e-06
RNF19B	677.333	0.520882	0.100927	5.16099	2.45645e-07	2.99716e-06
AL031058.1	208.331	0.941268	0.182398	5.16052	2.4626e-07	3.00208e-06
NBEAL1	321.46	-0.562077	0.10897	-5.15809	2.49484e-07	3.03876e-06
RASSF1	963.664	0.378736	0.0734442	5.15678	2.51227e-07	3.05735e-06
IRS1	3490.73	-0.688474	0.133539	-5.15558	2.52843e-07	3.07437e-06
TECPR1	1398.03	0.481068	0.0933373	5.15408	2.5488e-07	3.09648e-06
NDUFA13	2294.21	0.794129	0.154089	5.15369	2.55406e-07	3.1002e-06
SCNM1	1308.49	0.585064	0.113558	5.15211	2.57569e-07	3.12109e-06
TNRC6C-AS1	115.997	1.00063	0.194216	5.15216	2.57508e-07	3.12109e-06
IGHG4	1473.7	1.95017	0.378548	5.15172	2.58108e-07	3.12494e-06
REC8	170.838	0.769716	0.149415	5.15153	2.58375e-07	3.12549e-06
GSDMD	8066.23	0.597347	0.115979	5.15046	2.59848e-07	3.14062e-06
SLC25A46	1704.99	-0.373999	0.0726371	-5.14886	2.62068e-07	3.16475e-06
RRP1	1576.19	0.483945	0.094005	5.14807	2.63174e-07	3.17539e-06
TACSTD2	193.685	-1.62275	0.315233	-5.14777	2.63599e-07	3.1778e-06
LSM8	835.993	0.442749	0.0860396	5.14588	2.66266e-07	3.20722e-06
SDE2	1133	-0.4956	0.0963726	-5.14254	2.71045e-07	3.26201e-06
TTC36	694.68	-1.75535	0.34141	-5.14146	2.72608e-07	3.27802e-06
TRIM35	906.489	-0.734579	0.142885	-5.14107	2.73185e-07	3.28128e-06
UBE2H	4589.85	-0.40211	0.0782169	-5.14096	2.73343e-07	3.28128e-06
PTAR1	1156.7	-0.476176	0.0926386	-5.14015	2.74526e-07	3.28727e-06
HADHB	9452.9	-0.465966	0.0906525	-5.14014	2.74541e-07	3.28727e-06
DYNLRB1	4403.93	0.542821	0.1056	5.14036	2.74211e-07	3.28727e-06
IFI35	2394.74	0.668204	0.130004	5.13987	2.74923e-07	3.28907e-06
FCN2	113.327	-1.89338	0.368398	-5.13949	2.75484e-07	3.29299e-06
ATRN	9604.95	-0.589668	0.114737	-5.1393	2.75766e-07	3.29357e-06
SRD5A1	2278.63	-0.837753	0.163018	-5.13901	2.76184e-07	3.29579e-06
RPL35	19499.1	0.725519	0.141193	5.13851	2.76932e-07	3.30192e-06
CERS2	27988.9	-0.5273	0.102742	-5.13229	2.86233e-07	3.40994e-06
FAN1	545.145	-0.559308	0.108991	-5.13167	2.87179e-07	3.41833e-06
LCMT1	719.681	0.451376	0.0879753	5.13071	2.88653e-07	3.43298e-06
EXOSC7	1079.65	0.405719	0.079084	5.13023	2.89394e-07	3.4389e-06
CD320	1401.41	0.654585	0.1276	5.12999	2.89754e-07	3.44029e-06
IL6ST	9484.14	-0.480415	0.0936569	-5.12952	2.90483e-07	3.44604e-06
AC099336.2	168.012	0.967797	0.188682	5.12925	2.90904e-07	3.44814e-06
AFAP1-AS1	373.263	-2.36338	0.460786	-5.12903	2.91238e-07	3.4492e-06
ATE1	1321.45	-0.384144	0.0749543	-5.12504	2.97472e-07	3.52009e-06
TNRC6B	1133.72	-0.37576	0.0733626	-5.12196	3.02376e-07	3.57512e-06
SLC35D1	3302.98	-0.601169	0.117438	-5.11901	3.07138e-07	3.62839e-06
PRKCH	449.462	0.63618	0.1243	5.11812	3.08599e-07	3.6426e-06
PECR	4817.81	-0.691118	0.135077	-5.11647	3.11306e-07	3.67149e-06
LMOD1	506.726	-1.12943	0.220998	-5.1106	3.21139e-07	3.78114e-06
GALNT6	130.416	0.874647	0.171143	5.11061	3.21123e-07	3.78114e-06
PITPNM3	44.7839	-1.32856	0.260012	-5.1096	3.2284e-07	3.79801e-06
GTF2IP4	241.047	-0.665275	0.130262	-5.10719	3.26992e-07	3.84366e-06
PUSL1	557.278	0.639496	0.125255	5.10555	3.29833e-07	3.87382e-06
NUP210	2802.15	0.571823	0.112006	5.10528	3.30304e-07	3.87613e-06
PLPP3	4457.78	-0.690382	0.135247	-5.10459	3.31514e-07	3.88711e-06
FAM180A	81.5519	-1.74915	0.34268	-5.10432	3.31978e-07	3.88932e-06
EIF2B5	2062.11	0.277111	0.0542917	5.1041	3.32366e-07	3.89063e-06
CPSF3	1447.8	0.331129	0.0648858	5.10326	3.33856e-07	3.90485e-06
KLHL7	691.568	-0.336538	0.0659529	-5.1027	3.34837e-07	3.91308e-06
NAP1L1	8502.02	0.524848	0.102916	5.09976	3.40084e-07	3.97085e-06
TRNAU1AP	545.703	0.453733	0.0889739	5.09962	3.40343e-07	3.97085e-06
HLA-B	78530.7	0.870699	0.170771	5.09862	3.42134e-07	3.98846e-06
CERS5	897.548	0.373143	0.0731896	5.09831	3.42701e-07	3.99178e-06
AC116533.1	319.387	0.875471	0.171793	5.09609	3.46741e-07	4.0355e-06
RPL37	31513.3	0.643852	0.126346	5.09593	3.47034e-07	4.03559e-06
PPP4R3B	3218.05	-0.31284	0.0613991	-5.09519	3.48396e-07	4.0481e-06
DOCK8	499.965	0.916488	0.17988	5.095	3.48748e-07	4.04886e-06
DNTTIP1	969	0.352767	0.0692476	5.09428	3.50062e-07	4.06077e-06
PSMD13	5172.57	0.419596	0.0823805	5.09339	3.51723e-07	4.0767e-06
FBXO38	1325.32	-0.359073	0.0705192	-5.09185	3.54595e-07	4.10662e-06
RPS10	6913.73	0.679331	0.133436	5.09107	3.56043e-07	4.12001e-06
PSME1	9733.61	0.459024	0.0901871	5.08968	3.58661e-07	4.1455e-06
LDB2	539.233	-0.735366	0.144484	-5.08959	3.58833e-07	4.1455e-06
SNF8	3263.44	0.471177	0.0925925	5.08871	3.60505e-07	4.16141e-06
GOSR1	1768.85	-0.264024	0.051898	-5.08737	3.63058e-07	4.18747e-06
MICALL1	978.741	0.425138	0.0835775	5.08674	3.64262e-07	4.19792e-06
SNED1	521.607	-0.766114	0.150636	-5.08587	3.65941e-07	4.21383e-06
RPL13A	64566.4	0.649703	0.127751	5.08571	3.66253e-07	4.214e-06
ATP5ME	6307.97	0.714057	0.14042	5.08514	3.67362e-07	4.22332e-06
SEC14L2	7844.97	-1.16321	0.228914	-5.08144	3.74587e-07	4.30288e-06
SUN2	7157.55	-0.519869	0.102316	-5.081	3.75447e-07	4.30925e-06
SFRP1	58.9707	-1.50036	0.295304	-5.08073	3.75989e-07	4.31197e-06
ELOC	2567.76	0.556824	0.109665	5.07751	3.82417e-07	4.3797e-06
LYPLA2	3733.66	0.430063	0.0847005	5.07746	3.82515e-07	4.3797e-06
PLAC8	107.626	1.33939	0.263861	5.0761	3.85258e-07	4.40754e-06
ABCB11	1709.12	-1.46017	0.287941	-5.07107	3.95582e-07	4.52162e-06
ALG3	3957.63	0.433121	0.0854125	5.07093	3.9587e-07	4.52162e-06
GAL3ST4	127.03	1.02851	0.202853	5.07023	3.97325e-07	4.53458e-06
BUD31	1673.48	0.423945	0.0836221	5.06977	3.98287e-07	4.54188e-06
HHIP	72.931	-1.99487	0.393598	-5.06829	4.01409e-07	4.5738e-06
AFP	34957.8	2.36944	0.467764	5.06546	4.0741e-07	4.63297e-06
ZNF581	656.07	0.622314	0.122855	5.06543	4.07474e-07	4.63297e-06
DDX59	825.872	-0.438341	0.0865367	-5.06538	4.07586e-07	4.63297e-06
ZBTB8OS	829.257	0.479185	0.0946251	5.06404	4.1046e-07	4.66189e-06
APC	845.081	-0.44135	0.0871572	-5.06384	4.10896e-07	4.66309e-06
RAD51	161.46	0.813063	0.160576	5.06341	4.1183e-07	4.66995e-06
AC244090.1	279.78	0.75331	0.148808	5.06228	4.14271e-07	4.69386e-06
TPMT	2893.33	-0.501632	0.0991604	-5.05879	4.21922e-07	4.77671e-06
ZNF181	450.989	-0.400929	0.0792602	-5.05839	4.22821e-07	4.77923e-06
B3GALT5	22.5226	-2.0773	0.410658	-5.05847	4.22645e-07	4.77923e-06
CCNT2	1012.05	-0.398296	0.0787612	-5.05701	4.25892e-07	4.81009e-06
DAAM1	1094.44	-0.658885	0.130329	-5.05556	4.29134e-07	4.84284e-06
POLE4	1132.64	0.595442	0.117788	5.05518	4.2998e-07	4.84852e-06
STAM2	969.842	-0.327888	0.0648652	-5.05492	4.30575e-07	4.85135e-06
CSNK2B	3465.52	0.571814	0.113149	5.05364	4.33472e-07	4.8801e-06
SETD7	3820.19	-0.541382	0.107137	-5.05318	4.34506e-07	4.88785e-06
CKS1B	1208.95	0.544696	0.107799	5.0529	4.35156e-07	4.89127e-06
ERBIN	2966.01	-0.382053	0.0756428	-5.05075	4.40077e-07	4.94265e-06
ANGEL2	962.798	-0.370502	0.0733716	-5.04966	4.42597e-07	4.96638e-06
ZFAS1	2141.19	0.749261	0.148382	5.04953	4.42893e-07	4.96638e-06
SLC1A2	3342.22	-1.52694	0.302462	-5.04836	4.45612e-07	4.9929e-06
ITIH5	474.269	-1.54802	0.30666	-5.048	4.46457e-07	4.9984e-06
ETFBKMT	259.227	-0.5342	0.105835	-5.04746	4.47734e-07	5.00874e-06
H2AZ1	4768.5	0.535847	0.106171	5.04701	4.48775e-07	5.01641e-06
VAMP8	4412.94	0.611458	0.121172	5.04619	4.50702e-07	5.03397e-06
C19orf48	2647.61	0.697159	0.138165	5.04585	4.51501e-07	5.03882e-06
MMUT	5203.41	-0.637715	0.126388	-5.04571	4.5185e-07	5.03882e-06
TRAPPC8	1495.33	-0.467492	0.0926782	-5.04425	4.55312e-07	5.07342e-06
MSH3	722.776	-0.404762	0.0802499	-5.04377	4.56442e-07	5.08201e-06
LRP5	8211.3	-0.568067	0.112692	-5.04088	4.63397e-07	5.15538e-06
DCAF6	5301.25	-0.390281	0.0774632	-5.03828	4.69742e-07	5.22186e-06
NARF	2144.31	0.54569	0.108319	5.03778	4.70958e-07	5.23126e-06
ETFRF1	1174.64	-0.529613	0.105132	-5.03761	4.71385e-07	5.23189e-06
ACADM	4756.55	-0.710674	0.141079	-5.03741	4.7188e-07	5.23328e-06
IMPDH1	683.406	0.926804	0.184008	5.03675	4.73515e-07	5.24729e-06
STAB1	2578.61	0.693444	0.1378	5.03227	4.84717e-07	5.36721e-06
PPAN	306.416	0.656474	0.130511	5.03004	4.90388e-07	5.42575e-06
CDC45	296.248	0.849714	0.169002	5.02782	4.96095e-07	5.48461e-06
MBD3	3774.8	0.529079	0.105328	5.02315	5.08314e-07	5.6153e-06
CTNNA3	61.4892	-1.47029	0.292817	-5.02119	5.13535e-07	5.66415e-06
AGTRAP	1065.88	0.55887	0.111302	5.02118	5.13538e-07	5.66415e-06
NDUFB11	5937.49	0.600299	0.119578	5.02015	5.16301e-07	5.69018e-06
SPON1	165.947	-1.34228	0.267389	-5.01996	5.16826e-07	5.69153e-06
RPS8	33703.7	0.579923	0.115533	5.01955	5.17929e-07	5.69924e-06
TSSC4	1634.57	0.47266	0.0941755	5.01893	5.19611e-07	5.70945e-06
FAM210B	4763.89	-0.535124	0.106622	-5.01891	5.19666e-07	5.70945e-06
HLA-J	167.854	0.994492	0.198159	5.01865	5.20364e-07	5.71269e-06
SYNJ2BP	1641.24	-0.425118	0.0847151	-5.01821	5.21558e-07	5.72135e-06
PDGFD	436.54	-0.984964	0.196285	-5.01803	5.2203e-07	5.72209e-06
IKZF5	707.546	-0.431799	0.0860678	-5.01697	5.24932e-07	5.74943e-06
FNIP1	1202.34	-0.404691	0.0807092	-5.01419	5.32579e-07	5.82866e-06
TOMM7	5513.82	0.5353	0.10676	5.01403	5.33007e-07	5.82884e-06
GTF3A	5189.2	0.552546	0.110252	5.01168	5.39558e-07	5.89591e-06
OTULINL	134.902	0.899146	0.179432	5.01108	5.41256e-07	5.90533e-06
LPIN3	730.43	-0.587389	0.117217	-5.01113	5.41102e-07	5.90533e-06
AATF	2573.22	0.373319	0.0745167	5.00987	5.44656e-07	5.93784e-06
METTL14	844.723	-0.367194	0.0732978	-5.00962	5.45369e-07	5.94103e-06
WASHC1	237.145	0.591986	0.118187	5.0089	5.47427e-07	5.95885e-06
C7	3746.42	-1.62381	0.324199	-5.00869	5.48009e-07	5.9606e-06
MAF1	4918.16	0.554476	0.110741	5.00696	5.52976e-07	6.01e-06
SNHG17	755.6	0.644123	0.12867	5.00599	5.55751e-07	6.03551e-06
MRPL28	3412.56	0.57338	0.114566	5.00481	5.59184e-07	6.06813e-06
RAPGEF5	1081.9	-0.654893	0.130862	-5.00445	5.60222e-07	6.07473e-06
FAM20B	2859.14	-0.388245	0.0776026	-5.003	5.64464e-07	6.11604e-06
ANO2	57.8317	1.4086	0.28161	5.00195	5.67524e-07	6.14449e-06
BCAS4	219.413	0.863563	0.172681	5.00092	5.70586e-07	6.1729e-06
BLVRA	1023.34	0.770325	0.154071	4.99982	5.73852e-07	6.20349e-06
RPL10P6	122.64	1.74685	0.349402	4.99954	5.74685e-07	6.20774e-06
STX4	2065.8	0.362045	0.0724216	4.99912	5.75912e-07	6.21624e-06
BDP1	754.44	-0.426128	0.0853073	-4.99521	5.87719e-07	6.33884e-06
TEX2	2684.87	-0.439169	0.0879221	-4.99497	5.88439e-07	6.34047e-06
RFXANK	1518.2	0.565878	0.113292	4.99487	5.88768e-07	6.34047e-06
POLA2	682.251	0.520983	0.104315	4.99434	5.90382e-07	6.34818e-06
PBDC1	765.091	0.424686	0.0850326	4.9944	5.90202e-07	6.34818e-06
RPS7	21240.4	0.559864	0.11218	4.99078	6.01359e-07	6.46129e-06
CLPX	2926.65	-0.39808	0.0797847	-4.98943	6.05585e-07	6.50176e-06
PFDN5	9063.45	0.502184	0.100672	4.98829	6.09157e-07	6.53514e-06
HACD2	4146.72	-0.541653	0.10861	-4.98712	6.12874e-07	6.57003e-06
TLCD4	4965.7	-0.77157	0.154734	-4.98644	6.15034e-07	6.58818e-06
RDH5	367.677	-0.981405	0.196837	-4.98587	6.16846e-07	6.60258e-06
RPS27AP16	160.823	0.770006	0.154452	4.9854	6.18343e-07	6.6136e-06
MANF	4948.4	0.621375	0.124685	4.98355	6.24293e-07	6.67219e-06
CST3	15970	0.616584	0.123728	4.98338	6.24839e-07	6.67298e-06
SPG11	2115.65	-0.371176	0.0744871	-4.98309	6.25766e-07	6.67783e-06
VASP	2944.41	0.487423	0.0978201	4.98284	6.26562e-07	6.68128e-06
TAPT1	1497.64	-0.468385	0.0940435	-4.98052	6.34148e-07	6.75707e-06
EHBP1L1	1479.02	0.451788	0.0907224	4.97989	6.36208e-07	6.77392e-06
RAPGEF4	875.02	-0.708285	0.142234	-4.9797	6.36815e-07	6.77528e-06
RPL14	23469.9	0.625508	0.125669	4.97741	6.44413e-07	6.85095e-06
GRK6	1347.07	0.397391	0.0798728	4.97529	6.51497e-07	6.92106e-06
HTR2B	139.596	-1.45857	0.293186	-4.9749	6.52806e-07	6.92974e-06
HIVEP3	213.042	0.760847	0.152957	4.97425	6.54993e-07	6.94456e-06
SRM	3030.14	0.576006	0.115799	4.9742	6.55184e-07	6.94456e-06
STRN3	955.837	-0.378652	0.0761407	-4.97305	6.5907e-07	6.98051e-06
EFNB3	29.6533	-1.13394	0.228095	-4.97134	6.6491e-07	7.03708e-06
MEGF9	2305.83	-0.54101	0.108842	-4.9706	6.67446e-07	7.05864e-06
RPL3P4	697.387	0.905666	0.182221	4.97014	6.69042e-07	7.07023e-06
CUX1	3160.66	-0.395734	0.0796284	-4.96975	6.70387e-07	7.07915e-06
CPT1A	8217.17	-0.712223	0.143331	-4.96907	6.72738e-07	7.09867e-06
NUDC	6611.58	0.510308	0.102705	4.96866	6.74165e-07	7.1073e-06
NFE2L3	374.09	0.854862	0.172055	4.96855	6.74562e-07	7.1073e-06
KAT6B	567.518	-0.443872	0.0893572	-4.96739	6.78612e-07	7.14465e-06
RRP7A	2262.18	0.546024	0.109952	4.96603	6.83359e-07	7.18927e-06
TOP1MT	2303.02	0.64268	0.12946	4.96431	6.8946e-07	7.24805e-06
UBE3A	2239	-0.300388	0.0605279	-4.9628	6.94837e-07	7.29391e-06
GNB4	314.793	0.663837	0.133763	4.9628	6.94855e-07	7.29391e-06
CBLN4	71.895	-2.03126	0.409441	-4.96107	7.01074e-07	7.35373e-06
BTNL9	406.242	-0.962341	0.193993	-4.9607	7.02395e-07	7.36212e-06
SNRPD2	6183.34	0.714914	0.144139	4.9599	7.0528e-07	7.38688e-06
TMEM179	21.7121	-2.64651	0.533607	-4.95966	7.06153e-07	7.39055e-06
HEATR5B	781.795	-0.395574	0.079765	-4.95925	7.07675e-07	7.401e-06
TRAPPC13	683.277	-0.319444	0.064422	-4.95862	7.09957e-07	7.41937e-06
MRPS34	3336.21	0.523925	0.105672	4.95805	7.1204e-07	7.43564e-06
SNRPB2	1818.94	0.358364	0.0722913	4.95722	7.15084e-07	7.4619e-06
AUH	782.436	-0.478824	0.096599	-4.95682	7.16576e-07	7.47035e-06
JMJD1C	1542.52	-0.505154	0.101913	-4.95671	7.1695e-07	7.47035e-06
TGOLN2	12728.5	-0.434566	0.0876752	-4.95654	7.17602e-07	7.47163e-06
FAM171A1	1939.82	-1.16465	0.235156	-4.95266	7.32073e-07	7.61163e-06
MAMDC2	26.6987	-1.18463	0.239191	-4.95264	7.32126e-07	7.61163e-06
SNHG3	613.333	0.821342	0.165858	4.95208	7.3424e-07	7.628e-06
GLIPR2	388.771	0.814353	0.164464	4.95155	7.36232e-07	7.64307e-06
SLC23A3	79.9471	-1.21745	0.245996	-4.94907	7.45688e-07	7.73556e-06
PTGER4	162.415	0.891454	0.180204	4.94691	7.54006e-07	7.81611e-06
TADA3	3174.78	0.379509	0.0767254	4.94633	7.56256e-07	7.83368e-06
SORBS1	2203.11	-0.564811	0.11423	-4.94449	7.63424e-07	7.90214e-06
HSH2D	208.337	1.15445	0.233587	4.9423	7.72081e-07	7.98589e-06
UBXN11	687.267	0.597729	0.120949	4.94199	7.73292e-07	7.99257e-06
TIPARP	1025.29	-0.532204	0.107712	-4.94099	7.77264e-07	8.02775e-06
RRP36	1662.01	0.366144	0.0741141	4.94027	7.80127e-07	8.05144e-06
ELOB	7630.91	0.63709	0.129009	4.93833	7.87934e-07	8.12607e-06
SLC35F5	1451.6	-0.386087	0.0781991	-4.93724	7.9236e-07	8.16575e-06
REPS2	704.935	-0.652236	0.132135	-4.93612	7.96929e-07	8.20686e-06
ARID4B	1382.57	-0.424232	0.0859639	-4.935	8.01498e-07	8.2479e-06
MT-ND4	611895	-0.617052	0.125061	-4.93402	8.05539e-07	8.28345e-06
RAD23B	9165.42	-0.338228	0.0685615	-4.9332	8.0894e-07	8.31237e-06
POR	29536.7	-0.669797	0.135781	-4.9329	8.10165e-07	8.31891e-06
ACOT7	1393.72	0.507663	0.10293	4.93211	8.13447e-07	8.34654e-06
MT-CYB	357554	-0.647254	0.13125	-4.93147	8.1612e-07	8.3679e-06
PNPLA8	1268.25	-0.450366	0.0913407	-4.93061	8.19727e-07	8.39879e-06
HLCS	1046.91	-0.369738	0.0749982	-4.92996	8.22449e-07	8.42056e-06
UBE2I	2609.22	0.350774	0.0711575	4.92955	8.24196e-07	8.42626e-06
WWC2	1006.99	-0.596423	0.120989	-4.92955	8.24198e-07	8.42626e-06
FBLN5	1227.49	-1.06686	0.216526	-4.92719	8.34211e-07	8.52246e-06
ZNF589	219.351	0.474162	0.0962579	4.92596	8.39486e-07	8.55779e-06
RGS5	4907.9	-0.781351	0.158617	-4.92603	8.39165e-07	8.55779e-06
TMEM229B	167.023	0.801456	0.162695	4.92613	8.38721e-07	8.55779e-06
TMEM106B	2673.91	-0.409519	0.0831545	-4.92479	8.4449e-07	8.60259e-06
CYP4V2	4193.21	-0.714556	0.145125	-4.92371	8.49184e-07	8.64418e-06
APOL2	3581.31	0.533833	0.108438	4.92295	8.52477e-07	8.67145e-06
STBD1	672.93	-0.663244	0.13474	-4.92241	8.54839e-07	8.68922e-06
CD5L	597.369	1.66708	0.338681	4.92226	8.55488e-07	8.68957e-06
MBIP	564.719	-0.436296	0.0886421	-4.92199	8.56681e-07	8.69544e-06
COLGALT1	3663.93	0.383678	0.0779582	4.92159	8.5846e-07	8.70724e-06
SFRP5	164.745	-2.52768	0.513693	-4.9206	8.6279e-07	8.74488e-06
PPCDC	460.794	0.520611	0.105826	4.91952	8.67584e-07	8.78716e-06
ABCB10	1315.91	-0.433547	0.0881423	-4.91871	8.71167e-07	8.81713e-06
DUSP4	278.425	1.15996	0.235836	4.9185	8.72115e-07	8.82041e-06
ZMAT1	344.065	-0.877532	0.178482	-4.91664	8.80407e-07	8.89791e-06
B3GALT2	37.5294	1.47889	0.300858	4.91559	8.85172e-07	8.93967e-06
BCL2L13	2356.39	-0.307803	0.0626283	-4.91476	8.88901e-07	8.97091e-06
GPR183	184.097	0.961428	0.195628	4.91457	8.89781e-07	8.97339e-06
WASHC4	1852.78	-0.383646	0.0780864	-4.9131	8.96486e-07	9.02169e-06
NUDT6	208.006	-0.785934	0.159959	-4.91333	8.95403e-07	9.02169e-06
RBIS	1576.27	0.604252	0.122985	4.91322	8.95942e-07	9.02169e-06
HRH1	77.1933	0.710698	0.14468	4.91221	9.00548e-07	9.05612e-06
SMS	2039.61	0.416392	0.0848095	4.90973	9.12023e-07	9.16499e-06
FNDC3A	3082.05	-0.594873	0.121187	-4.90871	9.16774e-07	9.20619e-06
FBXO28	1258.88	-0.344802	0.0702591	-4.90757	9.22098e-07	9.25307e-06
ERRFI1	13195.1	-0.840419	0.171275	-4.90685	9.25514e-07	9.28075e-06
ZNRF2	1237.43	-0.433881	0.0885209	-4.90145	9.51301e-07	9.53258e-06
WDR54	209.965	0.773426	0.15786	4.89945	9.61029e-07	9.62323e-06
GALNT17	27.8586	-1.77736	0.362847	-4.89837	9.66353e-07	9.66969e-06
ANKRD44	352.797	0.521635	0.106525	4.89682	9.74005e-07	9.72559e-06
FAM160B1	1308.91	-0.387851	0.0792036	-4.89688	9.73691e-07	9.72559e-06
CERT1	1257.32	-0.35424	0.072338	-4.89701	9.7304e-07	9.72559e-06
RPL30	35114.3	0.630598	0.128797	4.89605	9.77823e-07	9.75683e-06
MTURN	391.759	-0.69006	0.140984	-4.89459	9.85131e-07	9.82281e-06
APRT	5020.09	0.606252	0.123948	4.89119	1.00227e-06	9.97961e-06
CTDNEP1	2115.53	0.403044	0.0824009	4.89126	1.00192e-06	9.97961e-06
MN1	134.619	-1.07118	0.219051	-4.89011	1.00778e-06	1.00274e-05
NOP10	2951.01	0.468784	0.0958771	4.88943	1.01128e-06	1.00552e-05
PPM1B	2055.65	-0.369137	0.0755194	-4.88797	1.0188e-06	1.01228e-05
KHDRBS1	4235.93	0.240826	0.0492712	4.88777	1.01985e-06	1.01261e-05
NAA10	1988.68	0.596594	0.122077	4.88702	1.02371e-06	1.01573e-05
NPY1R	125.814	-1.2475	0.255287	-4.88667	1.02556e-06	1.01685e-05
MMD	844.596	0.703314	0.143938	4.88624	1.02778e-06	1.01834e-05
DEPDC5	812.809	-0.493489	0.101005	-4.8858	1.03008e-06	1.01919e-05
PPP1R15B	3769.61	-0.386209	0.0790465	-4.88585	1.02986e-06	1.01919e-05
SECISBP2L	1342.38	-0.462488	0.0946657	-4.88549	1.03172e-06	1.02009e-05
SEC13	5132.65	0.356386	0.0729705	4.88397	1.03971e-06	1.02656e-05
TMOD1	523.992	-1.12276	0.229882	-4.88408	1.03914e-06	1.02656e-05
MAPKAPK5-AS1	437.937	0.490542	0.100449	4.8835	1.04217e-06	1.02827e-05
PPP1R18	1869.74	0.620445	0.12707	4.88269	1.04648e-06	1.0318e-05
DCTPP1	1131.67	0.476227	0.0975828	4.88024	1.05959e-06	1.044e-05
CPEB3	518.398	-0.795554	0.163055	-4.87904	1.06602e-06	1.0496e-05
FAM50A	4315.37	0.588457	0.120655	4.87718	1.07611e-06	1.0588e-05
UBE2M	2788.94	0.459457	0.094279	4.87337	1.09708e-06	1.07868e-05
PRRC2B	2459.26	-0.550038	0.112887	-4.87246	1.10217e-06	1.08293e-05
F5	24335.5	-0.740072	0.151965	-4.87002	1.11587e-06	1.09563e-05
CHN2	1608.33	-0.691826	0.142079	-4.8693	1.11995e-06	1.09888e-05
KLHDC2	2103.8	-0.487771	0.100192	-4.86836	1.12528e-06	1.10334e-05
DOCK11	247.266	0.83182	0.170948	4.86592	1.13926e-06	1.11627e-05
MTND4P20	464.685	-1.34256	0.275959	-4.86506	1.14423e-06	1.11959e-05
HAUS8	255.272	0.43506	0.0894251	4.86508	1.14411e-06	1.11959e-05
ERMAP	638.485	-0.497654	0.102305	-4.8644	1.14803e-06	1.12252e-05
MT1G	4596.4	-1.82958	0.376341	-4.8615	1.16497e-06	1.13831e-05
CFAP221	112.527	-1.46972	0.302389	-4.86037	1.17164e-06	1.14403e-05
MICAL2	1579.34	-0.623945	0.128436	-4.85802	1.18565e-06	1.15691e-05
PRMT1	3024.67	0.470991	0.0969643	4.85737	1.18958e-06	1.15994e-05
FLRT2	179.941	-1.31376	0.270493	-4.85693	1.19221e-06	1.16171e-05
STK11IP	554.904	0.412688	0.0849948	4.85544	1.20118e-06	1.16964e-05
CDC20	936.733	1.01247	0.208594	4.8538	1.21117e-06	1.17855e-05
RPS27	25919.3	0.59657	0.122927	4.85302	1.21594e-06	1.18239e-05
NUMB	2181.82	-0.332434	0.0685266	-4.85117	1.22737e-06	1.19268e-05
ATG2B	1328.17	-0.446481	0.0920619	-4.84979	1.2359e-06	1.19932e-05
FOXS1	122.92	0.998696	0.205923	4.84986	1.23547e-06	1.19932e-05
MTA2	2406.57	0.258697	0.0533442	4.84959	1.23717e-06	1.19972e-05
TLCD1	647.051	0.719957	0.148477	4.84893	1.24128e-06	1.20288e-05
ZNF148	1325.94	-0.330187	0.0681162	-4.84741	1.25086e-06	1.21134e-05
MYO18A	4246.93	-0.556725	0.114861	-4.84695	1.25371e-06	1.21327e-05
SEM1	6848.49	0.582757	0.120253	4.84609	1.25917e-06	1.21771e-05
TRAF6	312.59	-0.324357	0.0669356	-4.8458	1.261e-06	1.21865e-05
IGLV10-54	18.6935	2.07086	0.427376	4.84553	1.26275e-06	1.21951e-05
NSFL1C	3872.15	0.346608	0.0715378	4.8451	1.26548e-06	1.22048e-05
PTTG1	844.942	0.917826	0.189432	4.84515	1.26518e-06	1.22048e-05
KBTBD11	256.531	-1.2897	0.266214	-4.84459	1.2687e-06	1.22275e-05
TRMU	1129.23	0.470899	0.0972212	4.84358	1.27521e-06	1.22819e-05
CREBRF	863.95	-0.418914	0.0864953	-4.8432	1.27763e-06	1.22884e-05
CLINT1	3770.64	-0.397615	0.0820963	-4.84327	1.27717e-06	1.22884e-05
ETV5	739.599	0.698177	0.144166	4.84287	1.2798e-06	1.23008e-05
KCNH2	67.6006	-1.7504	0.361564	-4.84119	1.29062e-06	1.23965e-05
PRDX3	10339.4	-0.428028	0.0884218	-4.84075	1.29347e-06	1.24154e-05
KIF21A	1468.89	-0.456686	0.0943787	-4.83886	1.30585e-06	1.25257e-05
KRCC1	1098.76	-0.429487	0.0887879	-4.83722	1.31665e-06	1.26207e-05
RPA2	1200.38	0.357876	0.0739949	4.8365	1.32144e-06	1.2658e-05
VSIR	1158.24	0.612625	0.12667	4.83637	1.32234e-06	1.26581e-05
ATP5MF	6283.74	0.562196	0.116297	4.83415	1.33717e-06	1.27914e-05
KIAA0355	889.142	-0.421753	0.0872688	-4.8328	1.34624e-06	1.28695e-05
ATIC	3483.74	0.433575	0.0897345	4.83176	1.35333e-06	1.29284e-05
PSMB1	7611.8	0.519314	0.107489	4.83133	1.35626e-06	1.29477e-05
TIMM17B	2092.11	0.446886	0.092516	4.83037	1.36282e-06	1.30015e-05
ATP1B1	15864	-0.713046	0.147623	-4.83018	1.3641e-06	1.3005e-05
FAM83A	41.4094	-1.62147	0.335709	-4.82999	1.36542e-06	1.30088e-05
SLCO1A2	297.671	-1.17417	0.243157	-4.82887	1.37311e-06	1.30733e-05
SMG9	1081.63	0.50621	0.104838	4.82851	1.3756e-06	1.30882e-05
ZC3H11A	3962.98	-0.373652	0.0773936	-4.82794	1.37949e-06	1.31163e-05
ENTPD5	9289.43	-0.738279	0.153018	-4.82478	1.40159e-06	1.33175e-05
OAT	3431.4	-1.42884	0.296203	-4.82385	1.40815e-06	1.33708e-05
KLHDC4	1059.65	0.470479	0.0975366	4.82361	1.4098e-06	1.33775e-05
PHF8	1838.07	-0.539686	0.111903	-4.82282	1.41546e-06	1.34142e-05
ABLIM1	3045.16	-0.517708	0.107346	-4.8228	1.41557e-06	1.34142e-05
MAP7D1	1752.74	0.450666	0.0934647	4.82177	1.42287e-06	1.34653e-05
RPL29	22255.8	0.582887	0.120886	4.82181	1.42265e-06	1.34653e-05
CSGALNACT1	380.788	-0.811387	0.168363	-4.81927	1.44087e-06	1.36265e-05
THOC6	1011.36	0.432555	0.0897715	4.8184	1.44715e-06	1.36768e-05
FAM83F	52.1873	-1.74499	0.362188	-4.81792	1.45066e-06	1.36916e-05
NAXD	2812.55	-0.48997	0.101696	-4.81797	1.45024e-06	1.36916e-05
SDHAF2	803.494	0.485653	0.100813	4.81735	1.45478e-06	1.37214e-05
IGFN1	20.3387	-1.8884	0.392063	-4.81656	1.46055e-06	1.37666e-05
SLCO1B3	999.282	-2.04043	0.423688	-4.81589	1.46549e-06	1.37947e-05
SFT2D1	548.632	0.428493	0.0889741	4.81593	1.46515e-06	1.37947e-05
KIDINS220	1682.54	-0.449903	0.0934423	-4.81477	1.47372e-06	1.3863e-05
PYCARD	788.294	0.995422	0.206783	4.81386	1.48041e-06	1.39167e-05
ANXA7	6131.67	-0.310943	0.0645982	-4.8135	1.48308e-06	1.39324e-05
GOLGA1	997.766	-0.336877	0.0699965	-4.81277	1.4885e-06	1.39741e-05
PRR11	295.689	0.846133	0.175836	4.81207	1.49376e-06	1.40142e-05
DSG1	436.936	-1.49885	0.311496	-4.81177	1.49597e-06	1.40256e-05
ZRANB1	720.579	-0.666477	0.138542	-4.81063	1.50453e-06	1.40965e-05
ELK4	2408.68	-0.452131	0.0939973	-4.81004	1.50897e-06	1.41287e-05
CYBA	3192.15	1.1025	0.229217	4.80983	1.51059e-06	1.41345e-05
STX8	906.716	0.516595	0.107442	4.80813	1.52352e-06	1.42461e-05
VAMP4	692.741	-0.378136	0.0786584	-4.80732	1.52969e-06	1.42943e-05
TMEM160	354.414	0.690683	0.143709	4.80614	1.53873e-06	1.43693e-05
DCAF8	4360.33	-0.373396	0.0776986	-4.8057	1.54211e-06	1.43914e-05
MRPL51	4235.27	0.463569	0.0964675	4.80544	1.5441e-06	1.44004e-05
INPP5E	506.877	-0.429486	0.0893811	-4.80511	1.54665e-06	1.44146e-05
SLC3A1	487.69	-1.75974	0.366241	-4.80485	1.54864e-06	1.44237e-05
RPL18AP3	301.139	0.775086	0.161354	4.80363	1.55812e-06	1.45024e-05
ZNF680	459.856	-0.654564	0.136289	-4.80277	1.56482e-06	1.45552e-05
ANKRD17	2497.31	-0.448772	0.0934844	-4.8005	1.58268e-06	1.47117e-05
MTHFD1L	585	0.634483	0.132186	4.79993	1.5872e-06	1.4744e-05
SLC8A1	141.785	0.763016	0.158998	4.7989	1.59536e-06	1.481e-05
CCDC124	2798.37	0.486398	0.101392	4.79721	1.60895e-06	1.49263e-05
G6PC	25411.7	-1.15527	0.240876	-4.79612	1.61768e-06	1.49975e-05
XRCC6	10073.4	0.313506	0.065374	4.79558	1.62202e-06	1.50279e-05
RPL22L1	2193.06	0.891177	0.185918	4.79339	1.63986e-06	1.51832e-05
ZNF385D	151.598	-1.66952	0.348411	-4.79181	1.65284e-06	1.52933e-05
IFI27L2	379.467	0.921186	0.192271	4.79109	1.65878e-06	1.53383e-05
RBPJ	1640.46	0.324351	0.0677047	4.79067	1.66227e-06	1.53605e-05
ESYT2	2868.59	-0.382597	0.0798669	-4.79043	1.66421e-06	1.53684e-05
SLC35A3	1449.19	-0.525384	0.109686	-4.78991	1.66859e-06	1.53988e-05
NCBP2AS2	614.124	0.515361	0.107644	4.78765	1.68747e-06	1.55629e-05
ZSCAN29	611.938	-0.337872	0.0705757	-4.78736	1.68988e-06	1.55749e-05
MRPL47	1407.7	0.432676	0.0904113	4.78564	1.70442e-06	1.56986e-05
NBDY	383.948	0.644282	0.134633	4.78546	1.70596e-06	1.57026e-05
SVBP	471.551	0.584637	0.122173	4.78532	1.70717e-06	1.57035e-05
TEK	276.761	-0.947129	0.197953	-4.78462	1.71308e-06	1.57476e-05
PRKAG2	1072.19	-0.6106	0.127628	-4.78422	1.71657e-06	1.57694e-05
MRGBP	931.496	0.408739	0.0854489	4.78343	1.72327e-06	1.58207e-05
SH3YL1	583.895	-1.03762	0.21693	-4.7832	1.72528e-06	1.58289e-05
CCND2	445.293	0.79522	0.166319	4.78128	1.74185e-06	1.59705e-05
SIK3	1593.49	-0.389189	0.0814044	-4.78094	1.74479e-06	1.59871e-05
MT1H	344.347	-1.90159	0.397795	-4.78032	1.75014e-06	1.60257e-05
UBXN4	5125.18	-0.350311	0.0732861	-4.78005	1.75255e-06	1.60375e-05
RALY	5309.7	0.40297	0.0843139	4.7794	1.75816e-06	1.60783e-05
AL355987.4	53.3307	1.199	0.250928	4.77826	1.76819e-06	1.61492e-05
TSC22D2	1116.17	-0.421202	0.0881489	-4.7783	1.76785e-06	1.61492e-05
RPS5	24636.9	0.62338	0.130475	4.77777	1.77253e-06	1.61784e-05
NABP2	1385.58	0.41988	0.0878938	4.77712	1.7782e-06	1.62196e-05
AGL	1600.78	-0.646133	0.135294	-4.77577	1.79018e-06	1.63184e-05
LRRC2	492.61	-0.853521	0.178729	-4.7755	1.79264e-06	1.63302e-05
LMBR1	1282.49	-0.368912	0.0772759	-4.77396	1.80637e-06	1.64447e-05
NTRK2	102.123	-1.53922	0.322498	-4.77282	1.81668e-06	1.65279e-05
CUL5	1182.13	-0.290233	0.0608133	-4.77253	1.81923e-06	1.65404e-05
DCUN1D5	561.129	0.419775	0.0879685	4.77187	1.82519e-06	1.6584e-05
IGLV7-43	48.3727	2.02702	0.425068	4.7687	1.8542e-06	1.68368e-05
SEC24B	1680.43	-0.527681	0.110727	-4.76558	1.88307e-06	1.70879e-05
RHOB	23908.1	-0.712311	0.14951	-4.7643	1.89508e-06	1.71859e-05
SLC1A1	1797.27	-1.1552	0.242493	-4.76385	1.89938e-06	1.72045e-05
GOLIM4	3097.78	-0.537967	0.112928	-4.76383	1.89957e-06	1.72045e-05
MRPS12	2257.24	0.570827	0.119848	4.76294	1.90797e-06	1.72695e-05
MTATP8P1	14.3406	-1.03229	0.216849	-4.7604	1.93213e-06	1.7477e-05
BBS10	440.008	-0.467897	0.0982952	-4.76012	1.93475e-06	1.74895e-05
DLC1	1492.92	-0.599805	0.126037	-4.75897	1.94581e-06	1.75782e-05
METTL1	720.721	0.483318	0.101598	4.75716	1.96337e-06	1.77256e-05
ADPGK	1257.63	0.30897	0.0649609	4.75624	1.97237e-06	1.77727e-05
UGT1A4	3019.21	-1.62354	0.341346	-4.75629	1.97182e-06	1.77727e-05
CDCA3	373.439	0.821996	0.172816	4.75648	1.96993e-06	1.77727e-05
BIRC7	18.8226	1.61847	0.340304	4.75595	1.97511e-06	1.77747e-05
FKBP11	2974.38	0.684924	0.144012	4.75601	1.97457e-06	1.77747e-05
ADCY8	36.1093	-2.67991	0.563612	-4.75488	1.9856e-06	1.78577e-05
OXR1	1406.36	-0.531108	0.11171	-4.75433	1.99106e-06	1.78841e-05
ATAD3A	1129.03	0.517612	0.108871	4.75435	1.99083e-06	1.78841e-05
AP5M1	1103.88	-0.404934	0.0851856	-4.75355	1.99875e-06	1.79417e-05
BACE1	1851.44	-0.417976	0.0879808	-4.75076	2.0265e-06	1.81793e-05
TRIM28	8947.5	0.448738	0.0944625	4.75044	2.02976e-06	1.8197e-05
ZSWIM8	2232.91	-0.427359	0.0899935	-4.74877	2.04656e-06	1.83243e-05
CNIH3	130.671	0.791204	0.166611	4.74881	2.04613e-06	1.83243e-05
MFSD5	1273.91	0.401361	0.0845361	4.74781	2.05629e-06	1.83999e-05
ROBO2	74.1563	-1.71372	0.361	-4.74715	2.06305e-06	1.84409e-05
PTDSS2	1235.24	0.522095	0.109982	4.7471	2.0635e-06	1.84409e-05
SNRPA1	1056.73	0.441415	0.0930473	4.74398	2.09555e-06	1.87156e-05
POLR2L	5531.66	0.572715	0.120836	4.73962	2.14124e-06	1.91116e-05
TOPORS	740.596	-0.375463	0.0792439	-4.73806	2.15774e-06	1.92466e-05
LAMA2	484.677	-1.27053	0.268236	-4.73663	2.17306e-06	1.93711e-05
LARGE1	1058.52	-0.537961	0.113579	-4.73645	2.1749e-06	1.93753e-05
MYO10	730.351	-1.04194	0.220005	-4.73597	2.18011e-06	1.94095e-05
LMBRD1	2608.26	-0.437433	0.0923862	-4.73483	2.19236e-06	1.95062e-05
PJA2	3980.16	-0.400258	0.084618	-4.73017	2.24334e-06	1.99465e-05
WDR46	2449.21	0.422602	0.089344	4.73005	2.24467e-06	1.99465e-05
EFTUD2	3654.17	0.30536	0.0645727	4.72894	2.25698e-06	2.00433e-05
PLEKHJ1	2428.64	0.535745	0.113304	4.72837	2.26329e-06	2.00867e-05
GPHN	1273.63	-0.671075	0.142008	-4.72561	2.29424e-06	2.03486e-05
PHF19	592.444	0.625095	0.132344	4.72328	2.32076e-06	2.0558e-05
ANP32B	4709.52	0.418476	0.0885979	4.72331	2.32034e-06	2.0558e-05
H2AX	1338.71	0.644403	0.136454	4.72251	2.32956e-06	2.0623e-05
ZNF510	261.927	-0.479444	0.101528	-4.72228	2.3321e-06	2.06326e-05
CENPH	213.318	0.602554	0.127675	4.71944	2.365e-06	2.09106e-05
MARCHF8	2027.11	-0.448352	0.0950112	-4.71894	2.37079e-06	2.09486e-05
RBMX2	713.639	0.388211	0.0823274	4.71545	2.41177e-06	2.12974e-05
SORL1	4274.78	-0.771748	0.163679	-4.71503	2.4168e-06	2.13286e-05
HCFC2	591.497	-0.407968	0.0865318	-4.71466	2.42114e-06	2.13535e-05
MT-ND1	228578	-0.594401	0.126079	-4.71451	2.42289e-06	2.13556e-05
GIMAP7	401.665	0.649049	0.137681	4.71414	2.4273e-06	2.13811e-05
PCDHB3	35.4167	1.37906	0.292593	4.71323	2.43817e-06	2.14582e-05
PSMB3	7760.02	0.560056	0.118828	4.71316	2.43909e-06	2.14582e-05
TERT	264.597	-1.79664	0.381215	-4.71293	2.44175e-06	2.14682e-05
GEMIN7	745.36	0.531691	0.112846	4.71164	2.45728e-06	2.15913e-05
CPHL1P	48.5022	1.38753	0.294577	4.71026	2.47405e-06	2.17252e-05
TOGARAM1	371.261	-0.43438	0.0922392	-4.70928	2.48592e-06	2.18159e-05
RPS17	28598.9	0.564045	0.119799	4.70826	2.49837e-06	2.19115e-05
CREBZF	1271.82	-0.414102	0.0879865	-4.70643	2.52095e-06	2.20822e-05
TSR3	2230.06	0.466243	0.0990646	4.70646	2.52058e-06	2.20822e-05
PDZD2	128.033	-0.838697	0.178233	-4.70561	2.53105e-06	2.21431e-05
RNF14	2209	-0.325153	0.0690986	-4.70565	2.53064e-06	2.21431e-05
SLC4A4	1313.33	-1.0706	0.227595	-4.70396	2.55163e-06	2.23094e-05
CCDC186	355.956	-0.454551	0.0966877	-4.70122	2.58607e-06	2.25836e-05
SEZ6	150.861	-2.05029	0.436119	-4.70121	2.58619e-06	2.25836e-05
TRMT10A	277.816	-0.411518	0.087586	-4.69844	2.62156e-06	2.28783e-05
CGAS	96.3766	0.836126	0.177994	4.6975	2.63366e-06	2.29698e-05
CKAP4	5737.48	0.549468	0.116976	4.69727	2.63666e-06	2.29817e-05
TSC22D3	4872.33	-0.929448	0.197898	-4.6966	2.64528e-06	2.30426e-05
CLIC3	62.4304	1.25529	0.26735	4.69531	2.662e-06	2.3174e-05
ALDH2	36218.8	-0.70511	0.150205	-4.69433	2.67485e-06	2.32715e-05
ZNF580	526.418	0.596992	0.127257	4.69122	2.71585e-06	2.36137e-05
RAB3GAP2	1503.1	-0.352601	0.075177	-4.69028	2.72833e-06	2.37076e-05
ALDH6A1	9741.89	-0.820444	0.174932	-4.69009	2.73088e-06	2.37152e-05
MTND2P28	9548.62	-0.893242	0.190461	-4.68988	2.73362e-06	2.37244e-05
SACM1L	1327.5	-0.283173	0.0603817	-4.68971	2.73594e-06	2.373e-05
TXNDC17	2190.84	0.587762	0.125353	4.68884	2.74759e-06	2.38164e-05
CCNQ	744.46	0.484673	0.103448	4.6852	2.79685e-06	2.42285e-05
ERGIC3	9930.29	0.379056	0.0809127	4.68476	2.80291e-06	2.42661e-05
STXBP3	1149.95	-0.369797	0.0789429	-4.68436	2.80835e-06	2.42983e-05
ELF4	274.796	0.853185	0.182161	4.68369	2.81759e-06	2.43634e-05
MINDY3	461.985	-0.394347	0.0841981	-4.68356	2.81936e-06	2.43638e-05
CXXC1	1592.47	0.343546	0.073381	4.68168	2.8453e-06	2.45729e-05
GPAT2	117.175	1.1199	0.239218	4.68151	2.84765e-06	2.45782e-05
RNF11	2535.1	-0.379471	0.0810646	-4.68109	2.85356e-06	2.46104e-05
SNX11	961.288	0.322703	0.068939	4.68099	2.85487e-06	2.46104e-05
PRRG1	351.387	-0.525599	0.112314	-4.67973	2.87252e-06	2.47475e-05
RPL18	27977.2	0.611528	0.130753	4.67696	2.91166e-06	2.50694e-05
ALAS1	12933.7	-0.784733	0.167797	-4.67668	2.91558e-06	2.50878e-05
PLBD1	423.39	1.11678	0.238828	4.67608	2.92407e-06	2.51456e-05
MRTFB	786.729	-0.459636	0.0983148	-4.67514	2.93748e-06	2.52455e-05
SNRPE	2786.99	0.495499	0.106021	4.67359	2.95976e-06	2.54215e-05
NUMA1	4395.99	-0.399094	0.0853984	-4.67332	2.96376e-06	2.54404e-05
RCOR3	1157.09	-0.389991	0.0834706	-4.67219	2.98004e-06	2.55646e-05
CENPB	4186.99	0.35332	0.0756257	4.67196	2.98341e-06	2.5578e-05
COPE	7074.86	0.457163	0.0979021	4.6696	3.01793e-06	2.58583e-05
CUL3	1772.39	-0.288221	0.0617453	-4.6679	3.04298e-06	2.60488e-05
RALGPS2	2704.05	-0.537299	0.115107	-4.66784	3.04385e-06	2.60488e-05
CEP131	711.862	0.516728	0.110704	4.66767	3.04641e-06	2.60549e-05
ZFYVE9	755.894	-0.372925	0.079922	-4.6661	3.06964e-06	2.62377e-05
OPN3	510.862	-0.748691	0.160498	-4.6648	3.08921e-06	2.6389e-05
PGRMC1	18629.2	-0.626212	0.134261	-4.66413	3.09928e-06	2.64271e-05
PIH1D1	2969.95	0.450546	0.0965951	4.66427	3.09712e-06	2.64271e-05
CRBN	1189.39	-0.287795	0.0617031	-4.66419	3.09836e-06	2.64271e-05
FAM136A	1838.24	0.392941	0.0842792	4.66238	3.1258e-06	2.66371e-05
FRMD3	236.119	-1.11443	0.23904	-4.6621	3.12998e-06	2.66567e-05
PFKFB4	206.528	0.8588	0.184236	4.6614	3.14066e-06	2.67316e-05
SELENOM	2053.38	1.10693	0.237483	4.66109	3.14544e-06	2.67561e-05
MCTS1	1731.8	0.439306	0.0943165	4.65779	3.19627e-06	2.71722e-05
MYL6B	1214.71	0.632106	0.135724	4.6573	3.2039e-06	2.72206e-05
ZXDC	1155.51	-0.305014	0.065501	-4.65664	3.21419e-06	2.72916e-05
IRF4	103.033	1.45518	0.312643	4.65445	3.24845e-06	2.75494e-05
NUP37	534.777	0.369206	0.0793221	4.65451	3.2475e-06	2.75494e-05
CMTM4	611.51	-0.682795	0.146739	-4.65312	3.2695e-06	2.77114e-05
ST6GAL2	50.8728	-1.5145	0.325554	-4.65207	3.2862e-06	2.78361e-05
GFOD2	1352.74	-0.45839	0.098546	-4.65154	3.29466e-06	2.78911e-05
CARD11	179.834	0.923332	0.198537	4.65068	3.30839e-06	2.79906e-05
FAM126B	510.21	-0.38749	0.0833306	-4.65004	3.31876e-06	2.80615e-05
RNASEH2C	1364.28	0.557976	0.120011	4.64939	3.32917e-06	2.81327e-05
ZNF627	369.319	-0.332861	0.0716058	-4.64852	3.3432e-06	2.82343e-05
ARHGEF4	58.8856	-1.58261	0.340479	-4.64818	3.34881e-06	2.82649e-05
AC093673.1	233.213	0.648598	0.139558	4.64753	3.35937e-06	2.8337e-05
COG3	1783.01	-0.491115	0.105691	-4.6467	3.37291e-06	2.84143e-05
KAT2B	1540.83	-0.607766	0.130797	-4.64662	3.37411e-06	2.84143e-05
NFE2L1	15174.9	-0.44961	0.0967612	-4.6466	3.37456e-06	2.84143e-05
ZNF800	566.255	-0.335668	0.072265	-4.64496	3.4014e-06	2.86219e-05
LRRC37A16P	161.584	-0.613722	0.13213	-4.64485	3.40327e-06	2.86219e-05
TRAM2-AS1	366.876	-0.587308	0.12646	-4.64422	3.41364e-06	2.8692e-05
PPP2R2B	66.326	1.27831	0.275274	4.64378	3.42098e-06	2.87366e-05
HLA-G	249.766	0.833373	0.179484	4.64315	3.43134e-06	2.88065e-05
FUT8	196.099	0.760825	0.163872	4.6428	3.43716e-06	2.88382e-05
C11orf95	800.887	-0.45802	0.0986546	-4.64266	3.43953e-06	2.8841e-05
CLDND2	104.554	0.887873	0.191263	4.64216	3.44784e-06	2.88935e-05
SMOX	567.208	0.84044	0.181068	4.64156	3.45787e-06	2.89605e-05
MAPK9	1522.09	-0.311975	0.0672296	-4.64044	3.47666e-06	2.91005e-05
DTD2	460.208	-0.328023	0.0706901	-4.6403	3.47899e-06	2.91029e-05
ONECUT1	505.702	-0.84039	0.181179	-4.63845	3.5104e-06	2.93482e-05
PSMA1	2591.39	0.297226	0.0641147	4.63585	3.5548e-06	2.97018e-05
IGHD	99.0209	1.67795	0.361963	4.63571	3.55711e-06	2.97035e-05
DMD	1521.06	-0.706926	0.152538	-4.63442	3.57941e-06	2.98705e-05
DYNLT1	1846.25	0.425251	0.0917616	4.63431	3.58133e-06	2.98705e-05
SARS2	276.681	0.50141	0.108206	4.63386	3.58902e-06	2.9917e-05
KLF15	4378.25	-0.717759	0.154907	-4.63349	3.59559e-06	2.99364e-05
BTN3A2	1638.16	0.562238	0.121341	4.63354	3.59457e-06	2.99364e-05
EHMT1	1682.64	-0.316582	0.068363	-4.63089	3.6409e-06	3.02958e-05
SHKBP1	1910.55	0.435883	0.0941318	4.63055	3.64689e-06	3.03278e-05
KLK4	27.6262	-2.98317	0.644459	-4.62895	3.67516e-06	3.05449e-05
VPS16	1612.19	0.325117	0.0702379	4.62879	3.67803e-06	3.05508e-05
ATAD3B	736.826	0.580385	0.125408	4.62796	3.69279e-06	3.06193e-05
MARCKSL1	3381.04	0.740379	0.159977	4.62805	3.69126e-06	3.06193e-05
IL17RA	1040.73	0.311012	0.0672006	4.62811	3.69021e-06	3.06193e-05
RNF103	2845.28	-0.372322	0.080469	-4.6269	3.7118e-06	3.0759e-05
RPL10P9	344.547	1.40102	0.302893	4.62546	3.73764e-06	3.0955e-05
KLHL8	645.746	-0.471094	0.101862	-4.6248	3.74953e-06	3.10352e-05
PTH1R	149.589	-1.04449	0.225858	-4.62456	3.75399e-06	3.10539e-05
ARMC7	798.571	0.464504	0.100452	4.62415	3.76145e-06	3.10792e-05
PRR13	3040.58	0.388688	0.0840559	4.62416	3.76118e-06	3.10792e-05
FAM122A	646.365	-0.342167	0.0740154	-4.62291	3.78387e-06	3.12462e-05
SQOR	2283.99	0.470737	0.101854	4.6217	3.80607e-06	3.14025e-05
ZYX	6548.09	0.486703	0.10531	4.62164	3.80724e-06	3.14025e-05
ZBTB18	2082.54	-0.570801	0.123581	-4.61885	3.85874e-06	3.18087e-05
SLC52A2	1461.65	0.634963	0.137501	4.6179	3.87647e-06	3.19362e-05
TLR2	295.043	0.921565	0.199633	4.6163	3.90649e-06	3.21648e-05
TOR1AIP2	7965.41	-0.479305	0.103844	-4.61561	3.91942e-06	3.22524e-05
LRRC40	524.308	-0.443984	0.0962029	-4.61508	3.92946e-06	3.22975e-05
CASP10	610.591	0.374796	0.0812098	4.61515	3.92803e-06	3.22975e-05
AF117829.1	142.614	0.611758	0.132562	4.61487	3.93345e-06	3.23115e-05
KLHDC7B	99.6113	0.972236	0.210688	4.61457	3.93912e-06	3.23392e-05
KLHL36	1020.73	-0.410603	0.088993	-4.61387	3.95232e-06	3.24287e-05
TMEM150C	917.611	-0.827077	0.179278	-4.61338	3.96172e-06	3.2487e-05
LYSMD3	1049.21	-0.418743	0.0907708	-4.61319	3.96537e-06	3.24981e-05
SIAE	2299.94	-0.6468	0.14022	-4.61275	3.97384e-06	3.25486e-05
JMY	911.432	-0.437038	0.0947516	-4.61246	3.97926e-06	3.25741e-05
ABHD18	401.241	-0.387997	0.0841244	-4.61218	3.98461e-06	3.2599e-05
SAE1	3286.33	0.364477	0.0790374	4.61145	3.99864e-06	3.26949e-05
C16orf58	1926.63	-0.592443	0.128513	-4.60997	4.02719e-06	3.29093e-05
SPNS2	542.674	-1.04254	0.226203	-4.60885	4.04903e-06	3.30686e-05
FAM168A	1938.63	-0.350237	0.0760198	-4.60718	4.08171e-06	3.33162e-05
MRPL33	1300.63	0.432482	0.093874	4.60704	4.08439e-06	3.33189e-05
SUN1	3209.1	-0.383137	0.0831795	-4.60615	4.10192e-06	3.34334e-05
PPIL1	1242.62	0.418023	0.0907545	4.60609	4.10316e-06	3.34334e-05
APLP2	26660.8	-0.38048	0.0826135	-4.60553	4.11408e-06	3.35031e-05
GNL1	2721.5	0.376909	0.0818609	4.60425	4.13948e-06	3.36905e-05
TUBB	24797.1	0.45229	0.0982479	4.60356	4.1533e-06	3.37835e-05
SALL1	2089.22	-0.603137	0.13102	-4.6034	4.15651e-06	3.37901e-05
PHLPP1	1552.49	-0.519046	0.112793	-4.60177	4.18908e-06	3.40354e-05
GOLPH3	5912.34	-0.375201	0.0815483	-4.60097	4.20537e-06	3.41481e-05
GAS7	314.502	0.869469	0.18902	4.59989	4.22721e-06	3.43057e-05
PGLS	2569.24	0.537138	0.116776	4.59973	4.23042e-06	3.43121e-05
NIPSNAP3A	958.309	-0.481974	0.104793	-4.59929	4.23934e-06	3.43647e-05
CLEC4G	52.2968	-1.57625	0.34278	-4.59844	4.25676e-06	3.44861e-05
WNT3	379.351	-0.587232	0.127721	-4.59776	4.2706e-06	3.45784e-05
LARP4	3337.76	-0.362697	0.0789117	-4.59624	4.30179e-06	3.48105e-05
LLPH	777.914	0.275676	0.0599801	4.59613	4.30419e-06	3.48105e-05
AOX1	34346	-1.10138	0.239655	-4.59569	4.31329e-06	3.48641e-05
AC024293.1	285.501	0.755836	0.164482	4.59524	4.32252e-06	3.49187e-05
REV3L	530.681	-0.481567	0.104847	-4.59305	4.36817e-06	3.52674e-05
TNXB	387.271	-1.03794	0.226057	-4.59151	4.40061e-06	3.5509e-05
UBA52	22229.4	0.52604	0.114649	4.58827	4.4694e-06	3.60229e-05
TMEM256	1758.15	0.654586	0.142663	4.58832	4.4682e-06	3.60229e-05
MPDZ	2339.84	-0.801114	0.174618	-4.58781	4.47916e-06	3.60674e-05
ASPN	711.385	-0.966923	0.210761	-4.58777	4.48003e-06	3.60674e-05
BRWD1	1781.22	-0.354862	0.077362	-4.58703	4.4959e-06	3.61746e-05
VTCN1	80.3613	-1.97412	0.430393	-4.58679	4.50108e-06	3.61957e-05
ZC3H14	1378.2	-0.370369	0.0807608	-4.58599	4.51831e-06	3.63136e-05
GOT2	12562.8	-0.602107	0.131304	-4.5856	4.52691e-06	3.63566e-05
TCF7L2	1122.58	-0.364237	0.0794322	-4.58551	4.52881e-06	3.63566e-05
PTPN21	554.441	-0.513857	0.112129	-4.58274	4.5893e-06	3.68213e-05
POLD1	1039.67	0.474053	0.103454	4.58226	4.59987e-06	3.68851e-05
TRAIP	188.263	0.715166	0.156099	4.58149	4.61677e-06	3.69997e-05
DELE1	2857.25	-0.329617	0.0719495	-4.58123	4.62254e-06	3.70249e-05
GNB2	7311.61	0.368822	0.0805232	4.58032	4.64264e-06	3.71648e-05
ACOX1	10990.5	-0.578544	0.12634	-4.57927	4.66593e-06	3.73301e-05
CENPC	404.949	-0.389562	0.0850937	-4.57804	4.69351e-06	3.75295e-05
VPS33A	983.265	0.354585	0.0774576	4.57779	4.69905e-06	3.75525e-05
DLG1	1764.61	-0.324262	0.0708417	-4.57727	4.71074e-06	3.76247e-05
SMIM4	795.301	0.676489	0.147804	4.57694	4.71838e-06	3.76644e-05
SBF2	1082.59	-0.493155	0.107766	-4.57617	4.7357e-06	3.77813e-05
TMEM245	4321.74	-0.57492	0.125643	-4.57582	4.7436e-06	3.7823e-05
SPRTN	361.614	-0.300376	0.0656549	-4.57507	4.76059e-06	3.7937e-05
MTARC2	4680.88	-0.567603	0.12407	-4.57485	4.76555e-06	3.79552e-05
STAT5B	2470.83	-0.321488	0.0702789	-4.57446	4.77443e-06	3.79831e-05
C8orf76	502.509	0.546697	0.119511	4.57447	4.77438e-06	3.79831e-05
GALNTL6	14.7107	-2.35358	0.514649	-4.57317	4.80401e-06	3.81539e-05
USP6NL	1012.53	-0.397264	0.0868662	-4.57328	4.80141e-06	3.81539e-05
USP47	2888.55	-0.269806	0.0589952	-4.57335	4.79996e-06	3.81539e-05
ABCA6	3465.76	-0.919622	0.201195	-4.57081	4.85844e-06	3.85396e-05
SNHG9	282.616	0.876504	0.19177	4.57059	4.86348e-06	3.85396e-05
LMBRD2	1005.39	-0.486831	0.106513	-4.57062	4.86294e-06	3.85396e-05
EIF4E2	3178.32	0.339308	0.0742334	4.57082	4.85809e-06	3.85396e-05
RPL24	21317.7	0.545957	0.119469	4.56987	4.88038e-06	3.86519e-05
TIMM22	589.06	0.429736	0.0940505	4.5692	4.89591e-06	3.87531e-05
THRB	1408.38	-0.47801	0.104669	-4.56686	4.95074e-06	3.91652e-05
MON2	1384.64	-0.34026	0.0745137	-4.56641	4.96149e-06	3.92282e-05
LONP2	5922.68	-0.505183	0.110658	-4.56528	4.98835e-06	3.94186e-05
DNAJC8	2961.14	0.287164	0.062908	4.56483	4.99903e-06	3.94809e-05
SNRPG	1501.34	0.363691	0.079697	4.56342	5.03265e-06	3.97242e-05
CLK4	559.018	-0.365625	0.0801248	-4.56319	5.03812e-06	3.97452e-05
APOLD1	1279.66	-0.72641	0.159203	-4.56279	5.04777e-06	3.9799e-05
EIF5A	14062.4	0.439451	0.0963168	4.56256	5.05339e-06	3.9799e-05
AC018647.2	479.385	-0.475121	0.104134	-4.56257	5.05302e-06	3.9799e-05
ARFGEF2	2768.4	-0.446238	0.097818	-4.56193	5.06865e-06	3.98969e-05
NWD2	42.0349	-2.175	0.476878	-4.56092	5.09312e-06	4.00672e-05
DST	5823.44	-0.503448	0.110389	-4.56068	5.09883e-06	4.00898e-05
LAMP3	150.211	0.968922	0.2125	4.55963	5.12428e-06	4.02675e-05
PPP1CA	6813.3	0.332833	0.0730282	4.55759	5.17444e-06	4.06164e-05
SLC26A9	22.0846	-1.73584	0.380861	-4.55767	5.17251e-06	4.06164e-05
KIAA1217	1519.76	-0.439464	0.096433	-4.5572	5.18401e-06	4.06465e-05
NAGPA	1053.62	0.426175	0.0935155	4.55726	5.18242e-06	4.06465e-05
SURF2	801.308	0.617589	0.135592	4.55475	5.24469e-06	4.10994e-05
PLIN3	1733.44	0.432501	0.0949629	4.55443	5.25289e-06	4.11408e-05
PTPRM	1624.5	-0.703958	0.154619	-4.55286	5.29204e-06	4.14245e-05
NME1	3044.25	0.621733	0.136616	4.55096	5.34008e-06	4.17774e-05
CIB1	5613.28	0.448189	0.0985115	4.54961	5.37451e-06	4.20235e-05
FAM107B	4564.63	-0.42838	0.0941678	-4.54911	5.38737e-06	4.21008e-05
SAMHD1	3024.68	0.518368	0.114021	4.54625	5.46091e-06	4.26514e-05
RAB21	2221.34	-0.238103	0.0523749	-4.54614	5.46387e-06	4.26514e-05
ECE2	809.247	0.512095	0.112659	4.54553	5.47983e-06	4.27322e-05
SDR39U1	310.338	-0.390138	0.0858292	-4.54551	5.48027e-06	4.27322e-05
C5orf24	2086.04	-0.385685	0.0848567	-4.54513	5.49009e-06	4.27852e-05
ARHGEF1	2992.67	0.32381	0.0712536	4.54448	5.50713e-06	4.28943e-05
EXPH5	278.769	-1.24496	0.273963	-4.54427	5.51262e-06	4.29009e-05
ARSK	277.266	-0.496575	0.109276	-4.54421	5.51406e-06	4.29009e-05
SDHAF1	744.497	0.538751	0.118657	4.54042	5.61422e-06	4.36562e-05
SEC62	5936.69	-0.322371	0.0710083	-4.53991	5.62786e-06	4.37055e-05
AASDHPPT	1254.51	-0.317981	0.0700425	-4.53983	5.62984e-06	4.37055e-05
LYAR	544.247	0.410366	0.0903916	4.53987	5.62888e-06	4.37055e-05
ARHGAP29	1658.56	-0.532302	0.117276	-4.53887	5.65572e-06	4.38823e-05
SELENBP1	12235.7	-0.762974	0.168111	-4.53852	5.66498e-06	4.393e-05
PARP12	2156.86	0.457344	0.100779	4.53809	5.67648e-06	4.3995e-05
GAR1	567.172	0.362835	0.0799691	4.53718	5.70108e-06	4.41615e-05
SLC25A16	1254.7	-0.418345	0.0922242	-4.53617	5.72849e-06	4.43495e-05
LINGO4	86.3414	-1.2487	0.275286	-4.53602	5.73244e-06	4.43558e-05
KCNS3	239.209	-1.05102	0.231874	-4.53272	5.823e-06	4.50318e-05
RASAL2	737.99	-0.57293	0.126406	-4.53247	5.82969e-06	4.50589e-05
BTN2A2	530.516	0.486112	0.107275	4.53145	5.858e-06	4.5253e-05
ARL4C	1050.56	0.803211	0.177259	4.53128	5.86277e-06	4.52651e-05
PSAP	60935.6	0.342244	0.0755447	4.53035	5.88847e-06	4.54387e-05
FAM8A1	5568.59	-0.617844	0.136392	-4.52993	5.90044e-06	4.55062e-05
ARHGAP21	1529.07	-0.420194	0.0927782	-4.52902	5.92581e-06	4.56769e-05
GRIN2A	55.5678	-1.79383	0.396158	-4.52806	5.95272e-06	4.58593e-05
HIPK3	2194.48	-0.340643	0.075234	-4.52777	5.9608e-06	4.58965e-05
IRS2	4384.11	-0.701647	0.154971	-4.5276	5.96568e-06	4.59091e-05
BIN1	2875.61	0.537756	0.118808	4.52627	6.00325e-06	4.6173e-05
LIN7C	1484.07	-0.292218	0.0645729	-4.5254	6.02824e-06	4.63401e-05
GARNL3	152.378	-0.783968	0.173273	-4.52446	6.05511e-06	4.65213e-05
IVD	7509.39	-0.515654	0.113975	-4.52427	6.06046e-06	4.65371e-05
MED27	469.217	0.408024	0.0901953	4.52378	6.07444e-06	4.66191e-05
GABARAPL1	4343.05	-0.716253	0.158338	-4.52357	6.0804e-06	4.66395e-05
LGALS1	5793.08	0.743107	0.164305	4.52274	6.10456e-06	4.67994e-05
GGA1	2170.57	0.347822	0.0769218	4.52176	6.13273e-06	4.69899e-05
RPRD2	2138.53	-0.376817	0.083358	-4.52046	6.1705e-06	4.72537e-05
MARCHF5	1390.49	-0.265339	0.058724	-4.51841	6.2306e-06	4.7688e-05
FERMT2	2466.82	-0.437585	0.0968515	-4.51811	6.23952e-06	4.77048e-05
MORC3	799.787	-0.427578	0.0946367	-4.51811	6.23955e-06	4.77048e-05
CPEB1	10.6605	-1.57127	0.347858	-4.51698	6.27279e-06	4.79331e-05
AMMECR1L	880.628	-0.283835	0.0628507	-4.51602	6.30136e-06	4.81254e-05
TUBE1	459.889	-0.605016	0.133986	-4.5155	6.31661e-06	4.82157e-05
AC023024.1	103.576	-0.79388	0.175852	-4.51447	6.3475e-06	4.84254e-05
SH3BGRL2	3150.11	-0.624589	0.138358	-4.5143	6.35254e-06	4.84377e-05
ATXN1L	1086.27	-0.425545	0.094275	-4.51387	6.36552e-06	4.85105e-05
PPTC7	1325.77	-0.418491	0.0927343	-4.5128	6.39776e-06	4.87299e-05
EFNB2	679.564	-0.58195	0.128968	-4.51236	6.41114e-06	4.88055e-05
DNAJC25	927.317	-0.530627	0.117667	-4.50958	6.49555e-06	4.94214e-05
SOS2	858.247	-0.386004	0.0856135	-4.50868	6.52336e-06	4.96064e-05
LRRK1	168.566	0.770346	0.170893	4.50777	6.55131e-06	4.97386e-05
YAF2	537.237	-0.29668	0.0658141	-4.50785	6.54864e-06	4.97386e-05
IL15RA	899.565	0.623639	0.138343	4.50793	6.5463e-06	4.97386e-05
NCLN	4789.36	0.378184	0.0839109	4.50698	6.5758e-06	4.98977e-05
TIE1	1127.12	-0.602159	0.133653	-4.50541	6.62464e-06	5.02413e-05
CLN3	1790.6	0.514438	0.11419	4.50512	6.63356e-06	5.0282e-05
C12orf57	2967.25	0.594234	0.131933	4.50406	6.66672e-06	5.04969e-05
ANO1	3165.56	-1.12603	0.250007	-4.50399	6.66907e-06	5.04969e-05
CELF1	4444.24	-0.213611	0.0474372	-4.50302	6.69945e-06	5.0696e-05
TRIP11	1185.01	-0.352576	0.0782993	-4.50292	6.70253e-06	5.0696e-05
GPT2	9471.31	-0.898749	0.199605	-4.50264	6.71152e-06	5.07368e-05
PCDHGA4	61.2113	-1.2697	0.282046	-4.50174	6.74003e-06	5.09222e-05
MTRNR2L12	69.3593	-0.845792	0.187886	-4.50164	6.74326e-06	5.09222e-05
RBM18	852.774	-0.339519	0.0754355	-4.50079	6.77028e-06	5.1099e-05
IFNLR1	413.649	-0.928811	0.206382	-4.50044	6.78125e-06	5.11545e-05
BPHL	2769.33	-0.561894	0.124884	-4.49933	6.8168e-06	5.13952e-05
POP4	1481.79	0.357025	0.0793537	4.49916	6.82224e-06	5.14075e-05
EPHB3	117.851	1.20578	0.268007	4.49905	6.82571e-06	5.14075e-05
VPS36	1374.41	-0.412695	0.0917552	-4.49778	6.86651e-06	5.16872e-05
CRYZ	7250.49	-0.592534	0.13175	-4.4974	6.879e-06	5.17537e-05
ADCY7	107.022	0.861428	0.191553	4.49708	6.88931e-06	5.18037e-05
RAPGEF2	1539.49	-0.504971	0.112296	-4.49677	6.89921e-06	5.18505e-05
PPM1A	2681.44	-0.336482	0.0748343	-4.49637	6.91245e-06	5.18993e-05
TIMM10	1674.84	0.507351	0.112836	4.49635	6.91305e-06	5.18993e-05
GNB1L	278.153	0.524102	0.116589	4.49528	6.94782e-06	5.20773e-05
TBCEL	853.711	-0.43822	0.0974805	-4.49546	6.94197e-06	5.20773e-05
KLF12	1099.92	-0.583277	0.12975	-4.49538	6.94469e-06	5.20773e-05
RRP9	986.884	0.424172	0.0944295	4.49195	7.05747e-06	5.28711e-05
NCKAP1	3727.95	-0.35997	0.0801851	-4.48923	7.14799e-06	5.35209e-05
POM121	1030.71	-0.53729	0.119699	-4.48867	7.16701e-06	5.36349e-05
KLF3	2684.23	-0.328203	0.0731271	-4.48812	7.18554e-06	5.37451e-05
ZNF638	3070.12	-0.220602	0.0491546	-4.48793	7.19196e-06	5.37647e-05
SCTR	122.756	-1.3181	0.293837	-4.4858	7.26409e-06	5.42751e-05
FOXD2-AS1	182.735	0.811216	0.180853	4.48549	7.27452e-06	5.43243e-05
TMC6	1085.91	0.910938	0.20312	4.48472	7.30113e-06	5.44943e-05
ARL15	762.967	-0.372707	0.0831117	-4.48441	7.31165e-06	5.4544e-05
KRIT1	771.137	-0.407018	0.090798	-4.48268	7.37123e-06	5.49595e-05
RAB5A	1782.84	-0.250575	0.0559006	-4.48251	7.37687e-06	5.49725e-05
SYT8	101.203	-1.71345	0.382472	-4.47993	7.46671e-06	5.56126e-05
CNKSR3	1694.99	-0.504692	0.112667	-4.4795	7.48172e-06	5.56951e-05
PIK3C2A	1379.25	-0.391498	0.0874071	-4.47902	7.49866e-06	5.57641e-05
RNF123	1575.05	-0.466523	0.104158	-4.47901	7.49889e-06	5.57641e-05
DNAAF2	598.038	-0.362598	0.0809574	-4.47887	7.50405e-06	5.57731e-05
AIP	2345.22	0.390526	0.0872299	4.47697	7.57082e-06	5.62398e-05
FMO3	16625.9	-1.00844	0.225257	-4.47686	7.57499e-06	5.62412e-05
SPPL2A	4268.86	-0.356485	0.0796456	-4.47589	7.60934e-06	5.64666e-05
EIF3G	6463.04	0.428998	0.0958802	4.47431	7.6658e-06	5.68557e-05
DNMBP	930.089	-0.462208	0.103314	-4.4738	7.6841e-06	5.69522e-05
NFIC	7769.11	-0.472964	0.10572	-4.47372	7.68688e-06	5.69522e-05
GYS2	2057.82	-1.27108	0.284135	-4.4735	7.69502e-06	5.69827e-05
ARSD	2900.29	-0.578155	0.129251	-4.47311	7.70913e-06	5.70572e-05
USP30	1128.88	-0.371365	0.0830649	-4.47078	7.79357e-06	5.7652e-05
MZT2A	1681.2	0.581768	0.130133	4.47055	7.80181e-06	5.76828e-05
SLC30A1	5045.01	-0.61696	0.138034	-4.46961	7.83617e-06	5.79065e-05
FMO5	12831	-0.772566	0.172872	-4.469	7.8586e-06	5.80419e-05
TPD52L2	3621.74	0.357284	0.0799505	4.46881	7.8655e-06	5.80625e-05
SLC31A1	4982	-0.456447	0.102152	-4.4683	7.88445e-06	5.8172e-05
RNPC3	297.807	-0.50789	0.113688	-4.46742	7.91676e-06	5.83799e-05
HERC2	1705.42	-0.327108	0.0732307	-4.46682	7.93911e-06	5.85142e-05
MED8	2023.63	0.305522	0.0684061	4.4663	7.95833e-06	5.8598e-05
KANK2	3721.49	-0.495392	0.110918	-4.46629	7.95877e-06	5.8598e-05
NT5DC1	1546.43	-0.482034	0.10795	-4.46536	7.99333e-06	5.88217e-05
DDX27	2070.8	0.300716	0.0673522	4.46483	8.01307e-06	5.89363e-05
ESRP1	318.664	-2.29281	0.513596	-4.46423	8.03569e-06	5.90719e-05
TNFRSF14	2801.22	0.463891	0.103918	4.46399	8.04481e-06	5.91082e-05
NMB	238.067	0.83499	0.187081	4.46326	8.07203e-06	5.92774e-05
CHD9	984.343	-0.433089	0.0970514	-4.46247	8.10192e-06	5.9466e-05
EIF3F	5308.13	0.358328	0.0803031	4.46219	8.11265e-06	5.95043e-05
AASDH	300.936	-0.340997	0.0764205	-4.46211	8.11557e-06	5.95043e-05
SH3GL3	28.0536	-3.17976	0.712734	-4.46136	8.14429e-06	5.9684e-05
COMMD4	4031.98	0.4652	0.104285	4.46084	8.16402e-06	5.97975e-05
EIF3K	7991.73	0.494347	0.110824	4.46065	8.17129e-06	5.98198e-05
TFF1	75.3838	2.69395	0.604001	4.46018	8.18914e-06	5.98574e-05
RPL21P16	178.898	0.87218	0.195543	4.4603	8.18444e-06	5.98574e-05
BIRC6	2402.95	-0.360673	0.0808639	-4.46024	8.18668e-06	5.98574e-05
RPL27	23473.5	0.536302	0.120281	4.45874	8.24417e-06	6.02285e-05
CCDC12	1677.51	0.4496	0.100838	4.45862	8.2489e-06	6.02319e-05
MYRF	2818.71	-0.693757	0.155616	-4.45813	8.26768e-06	6.03379e-05
LEPROT	4036.24	-0.35414	0.07945	-4.4574	8.29603e-06	6.05135e-05
GOLGA4	3619.26	-0.406148	0.091131	-4.45675	8.32108e-06	6.06649e-05
ATF7	914.329	-0.301881	0.0677402	-4.45645	8.33268e-06	6.07181e-05
ACSM3	1195.9	-0.918896	0.20622	-4.4559	8.35418e-06	6.08434e-05
GATAD2B	1292.76	-0.308407	0.0692191	-4.45551	8.36921e-06	6.09214e-05
CCDC146	220.956	-0.76652	0.172076	-4.45455	8.40693e-06	6.11645e-05
TMEM234	307.858	0.417837	0.09381	4.45408	8.42549e-06	6.12365e-05
SNRK	1433.9	-0.388766	0.0872829	-4.45409	8.42481e-06	6.12365e-05
KCNJ16	40.8702	-2.02097	0.453976	-4.45172	8.51863e-06	6.18816e-05
FARP1	3123.29	-0.476497	0.107042	-4.4515	8.52713e-06	6.19115e-05
MAP7	1118.47	-0.601326	0.135098	-4.45103	8.54578e-06	6.20151e-05
ARNT	3305.45	-0.396402	0.0890765	-4.45013	8.58176e-06	6.22442e-05
MAD2L2	1652.64	0.513214	0.115339	4.44961	8.60258e-06	6.23554e-05
TAF5L	1167.5	-0.298113	0.0669987	-4.44953	8.60592e-06	6.23554e-05
FIS1	6859.05	0.550768	0.123852	4.44699	8.70806e-06	6.30632e-05
PUM3	801.094	0.422499	0.0950175	4.44654	8.72656e-06	6.31647e-05
CYRIB	1672.3	0.472418	0.10625	4.4463	8.73624e-06	6.32024e-05
PIMREG	84.0983	1.11767	0.251392	4.44593	8.75142e-06	6.32799e-05
SPEG	57.6579	-1.10273	0.248042	-4.44574	8.75909e-06	6.33029e-05
KCNJ6	23.1769	-1.84845	0.415793	-4.44561	8.76447e-06	6.33094e-05
MAGED1	8276.94	0.622997	0.140175	4.44441	8.8132e-06	6.35964e-05
MCEE	661.699	-0.460715	0.103661	-4.44446	8.81147e-06	6.35964e-05
SS18L1	1509.35	-0.533081	0.11995	-4.4442	8.82203e-06	6.36276e-05
RFC4	759.429	0.534752	0.120355	4.44314	8.86573e-06	6.39101e-05
ZCCHC17	797.619	0.321955	0.0724805	4.44195	8.91478e-06	6.4231e-05
SPRY1	855.509	-0.601795	0.135527	-4.44042	8.97853e-06	6.46573e-05
IPO4	280.592	0.536356	0.120799	4.44005	8.99361e-06	6.47329e-05
EHBP1	2427.38	-0.458053	0.103167	-4.43991	8.99964e-06	6.47434e-05
CCDC82	596.274	-0.375485	0.0845765	-4.43959	9.01296e-06	6.48062e-05
ERLIN2	2482.98	-0.497014	0.111956	-4.43935	9.02292e-06	6.48448e-05
PPP1R14BP3	452.56	0.623613	0.140487	4.43892	9.04095e-06	6.49413e-05
DUS2	491.961	0.415518	0.0936157	4.43855	9.05681e-06	6.50222e-05
STARD3	2292.89	0.331843	0.0747793	4.43764	9.09524e-06	6.52402e-05
ORAI2	424.876	0.708245	0.159601	4.43761	9.09641e-06	6.52402e-05
NUTF2	3146.41	0.433305	0.0976819	4.43588	9.16974e-06	6.57328e-05
PLA2G12A	1364.22	-0.394735	0.0890111	-4.43467	9.22123e-06	6.60683e-05
HIPK2	3400.32	-0.550703	0.124188	-4.43442	9.23212e-06	6.61129e-05
RPL13P12	448.313	0.83102	0.18741	4.43423	9.24011e-06	6.61366e-05
SLC26A6	1174.45	0.595955	0.134405	4.43403	9.24891e-06	6.6166e-05
SLC37A2	281.576	0.732912	0.165401	4.43113	9.37396e-06	6.69927e-05
PROX1-AS1	363.818	-0.644005	0.145334	-4.43121	9.37072e-06	6.69927e-05
SAP30BP	2282.93	0.335467	0.0757183	4.43045	9.40348e-06	6.71697e-05
PTPN11	4001.69	-0.398748	0.090005	-4.43029	9.41077e-06	6.71878e-05
ANKRD28	1560.14	-0.320549	0.0723585	-4.43001	9.42282e-06	6.72399e-05
REV1	702.289	-0.345135	0.0779308	-4.42874	9.47843e-06	6.76026e-05
RIDA	13571.4	-0.790801	0.178599	-4.4278	9.52e-06	6.78648e-05
S100A11	3367.86	0.885506	0.200055	4.42631	9.58573e-06	6.82989e-05
ETV3	768.881	-0.382429	0.0864056	-4.42598	9.60061e-06	6.83705e-05
BANF1	5039.12	0.373026	0.0843044	4.42475	9.65537e-06	6.87258e-05
ACAT1	13504.7	-0.589909	0.13333	-4.42444	9.66915e-06	6.87892e-05
MARS2	399.196	-0.478084	0.108106	-4.42234	9.76359e-06	6.94056e-05
PDZD8	1750.8	-0.484176	0.109485	-4.4223	9.76561e-06	6.94056e-05
UCHL5	1831.82	-0.362174	0.0819006	-4.42211	9.77394e-06	6.94299e-05
TECPR2	615.405	-0.346379	0.0783704	-4.41976	9.88098e-06	7.01549e-05
PELP1	2465.1	0.418938	0.0948019	4.41909	9.91186e-06	7.03388e-05
BAZ2B	652.881	-0.457788	0.103597	-4.41893	9.91906e-06	7.03546e-05
FBXO8	975.582	-0.462911	0.104824	-4.41609	1.00501e-05	7.12484e-05
DSCC1	191.106	0.575395	0.130327	4.41501	1.01006e-05	7.15703e-05
HMGB1P6	239.452	0.418087	0.0947012	4.4148	1.01103e-05	7.16035e-05
ZNF236	300.589	-0.457923	0.103743	-4.41402	1.01467e-05	7.18249e-05
NXPE3	172.619	0.772611	0.175045	4.41378	1.01581e-05	7.187e-05
TVP23B	638.487	-0.415995	0.0942541	-4.41355	1.01688e-05	7.19097e-05
USF1	2601.45	0.362575	0.0821548	4.41331	1.01801e-05	7.19529e-05
[truncated: 12,130 more rows]

## Sheet: C3_vs_Other
id	baseMean	log2FC	lfcSE	stat	PValue	FDR
GIMAP1	263.909	-1.42915	0.0765338	-18.6734	8.14743e-78	1.15115e-73
GIMAP8	479.703	-1.27415	0.0747762	-17.0395	4.18132e-65	2.95389e-61
CLEC3B	436.708	-1.99713	0.126062	-15.8424	1.58704e-56	7.47443e-53
GIMAP4	837.339	-1.25212	0.0792944	-15.7907	3.60436e-56	1.27315e-52
ENG	4008.9	-1.337	0.0850803	-15.7146	1.20226e-55	3.18143e-52
LMO2	455.213	-1.13321	0.0721462	-15.7072	1.35102e-55	3.18143e-52
RAMP3	652.022	-1.75369	0.111906	-15.6711	2.38392e-55	4.81178e-52
CLEC14A	885.008	-1.26445	0.0829228	-15.2485	1.68539e-52	2.97661e-49
COLEC10	99.3179	-3.01247	0.198511	-15.1753	5.15278e-52	8.08929e-49
CRHBP	192.627	-3.14303	0.209254	-15.0201	5.42068e-51	7.65888e-48
CLEC4G	82.5523	-3.70603	0.24725	-14.989	8.66798e-51	1.11336e-47
GIMAP6	476.909	-1.26064	0.0841376	-14.983	9.47886e-51	1.11606e-47
MMRN2	1059.02	-1.13578	0.0773166	-14.69	7.47285e-49	8.12184e-46
FBLN2	1139.8	-2.53334	0.17355	-14.5972	2.92678e-48	2.95375e-45
ELN	1577.27	-2.57418	0.17655	-14.5805	3.73982e-48	3.52266e-45
INMT	424.213	-2.3355	0.160525	-14.5492	5.91319e-48	5.22171e-45
C7	3746.42	-3.11032	0.214299	-14.5139	9.88929e-48	8.21916e-45
TMEM204	632.857	-1.24964	0.0864385	-14.457	2.26618e-47	1.77883e-44
TEK	276.761	-1.82373	0.126592	-14.4064	4.71893e-47	3.50915e-44
PDE2A	409.386	-1.50769	0.106159	-14.2022	8.87392e-46	6.26898e-43
GJA4	656.21	-1.28043	0.0904736	-14.1525	1.80118e-45	1.21185e-42
LDB2	539.233	-1.29532	0.0916659	-14.1309	2.44983e-45	1.57334e-42
CYYR1	392.841	-1.15434	0.0820664	-14.066	6.14554e-45	3.77523e-42
PECAM1	4151.32	-0.967486	0.0690003	-14.0215	1.15192e-44	6.78145e-42
MYCT1	281.151	-1.12685	0.0804761	-14.0023	1.50831e-44	8.52439e-42
GZMK	109.442	-2.26434	0.162489	-13.9353	3.86565e-44	2.10068e-41
EMCN	482.138	-1.32805	0.0957334	-13.8724	9.30855e-44	4.87113e-41
IGLL5	587.89	-3.60544	0.260261	-13.8532	1.21694e-43	6.14077e-41
FXYD6	558.23	-1.29814	0.0937295	-13.8499	1.27384e-43	6.20623e-41
KANK3	256.906	-1.20142	0.0871446	-13.7865	3.0715e-43	1.44657e-40
IGKC	17926.3	-3.57692	0.259792	-13.7684	3.94932e-43	1.8e-40
ARHGEF15	418.312	-1.04994	0.076644	-13.6989	1.03108e-42	4.55256e-40
ZNF521	94.5835	-1.63745	0.11957	-13.6945	1.09447e-42	4.68599e-40
IGFBP7	11161.2	-1.32489	0.0967977	-13.6872	1.21079e-42	5.03153e-40
ERG	356.478	-1.11365	0.0817455	-13.6234	2.90776e-42	1.17382e-39
ITGA9	529.996	-1.49688	0.110123	-13.5928	4.41911e-42	1.73438e-39
SH2D3C	572.197	-0.957449	0.0704583	-13.5889	4.66157e-42	1.78009e-39
CMKLR1	349.347	-1.41005	0.10399	-13.5594	6.96829e-42	2.59092e-39
CFP	205.327	-1.87571	0.138369	-13.5559	7.3144e-42	2.64988e-39
COL14A1	1241.99	-2.27079	0.167629	-13.5465	8.30957e-42	2.93515e-39
ABI3	363.261	-1.12597	0.0837196	-13.4493	3.10969e-41	1.07163e-38
NRROS	174.069	-1.12353	0.0840033	-13.3749	8.47862e-41	2.85225e-38
CD48	327.698	-1.64056	0.12342	-13.2925	2.55815e-40	8.40562e-38
GGT5	1256.81	-1.91863	0.144443	-13.2829	2.90774e-40	9.33715e-38
SYNPO2	455.618	-1.64344	0.123801	-13.2748	3.24073e-40	1.01752e-37
SHISA3	76.2024	-2.81458	0.21237	-13.2532	4.32278e-40	1.32775e-37
ADCY4	285.805	-1.11555	0.0842133	-13.2467	4.71538e-40	1.41752e-37
OGN	131.773	-3.12719	0.236856	-13.203	8.43637e-40	2.48328e-37
GMFG	618.752	-1.21883	0.0923582	-13.1968	9.15571e-40	2.64002e-37
FLT4	667.49	-1.09843	0.0834229	-13.167	1.35835e-39	3.76316e-37
CD34	2137.91	-0.997503	0.075751	-13.1682	1.33774e-39	3.76316e-37
ROBO4	873.125	-1.0849	0.08258	-13.1376	2.00592e-39	5.45031e-37
JAM2	272.639	-1.44859	0.110521	-13.1069	3.00526e-39	8.01156e-37
IL16	358.463	-1.23112	0.0939865	-13.0989	3.33919e-39	8.73693e-37
CCL19	459.955	-3.15038	0.240765	-13.0849	4.01763e-39	1.03209e-36
PRKCH	449.462	-1.05781	0.080855	-13.0828	4.12743e-39	1.04137e-36
IGKV3-11	975.287	-3.54198	0.271397	-13.0509	6.27826e-39	1.55397e-36
FCN3	476.257	-2.64073	0.202359	-13.0497	6.37911e-39	1.55397e-36
FAM167B	250.057	-1.17379	0.0899777	-13.0454	6.75286e-39	1.61714e-36
HCLS1	1177.71	-1.22806	0.094261	-13.0283	8.44859e-39	1.9895e-36
GIMAP7	401.665	-1.16504	0.0895365	-13.0119	1.04698e-38	2.42504e-36
CETP	287.962	-1.76397	0.13573	-12.9961	1.28694e-38	2.93276e-36
GNG11	1007.23	-1.09128	0.0840527	-12.9833	1.52195e-38	3.30825e-36
TIE1	1127.12	-1.11858	0.086141	-12.9854	1.47974e-38	3.30825e-36
ARHGAP15	232.677	-1.33676	0.102954	-12.9841	1.50607e-38	3.30825e-36
CST7	192.023	-1.72225	0.133744	-12.8772	6.05031e-38	1.29522e-35
RGCC	554.884	-1.09622	0.0851664	-12.8715	6.51356e-38	1.37358e-35
CCL5	1104.36	-1.86972	0.145441	-12.8555	8.01114e-38	1.66455e-35
STAB2	60.3276	-2.51574	0.195735	-12.8528	8.29744e-38	1.69905e-35
DNASE1L3	806.966	-1.97448	0.154517	-12.7784	2.16483e-37	4.36956e-35
FYN	966.603	-1.04266	0.0816215	-12.7743	2.28246e-37	4.5421e-35
IGHM	2745.13	-2.83368	0.222086	-12.7594	2.76496e-37	5.35153e-35
MEF2C	592.453	-0.955807	0.0749095	-12.7595	2.76055e-37	5.35153e-35
IGHA1	4820.93	-2.81179	0.22039	-12.7583	2.80407e-37	5.35388e-35
APLNR	1047.74	-1.68483	0.132144	-12.7499	3.12025e-37	5.87814e-35
SLAMF6	102.982	-1.77417	0.14051	-12.6267	1.505e-36	2.79791e-34
MARCO	188.611	-3.07152	0.243278	-12.6256	1.52643e-36	2.8009e-34
PDCD1LG2	64.2479	-1.78362	0.141298	-12.6231	1.57426e-36	2.85163e-34
CD52	508.75	-1.66308	0.132029	-12.5963	2.21347e-36	3.95875e-34
LRRC32	1304.93	-1.335	0.106045	-12.5889	2.42952e-36	4.29083e-34
CD247	166.066	-1.3927	0.110669	-12.5844	2.57297e-36	4.48808e-34
IGKV1-9	87.9099	-3.52562	0.280238	-12.5808	2.69343e-36	4.64091e-34
ARHGDIB	2788.51	-0.983919	0.0783553	-12.5571	3.63201e-36	6.18272e-34
CCBE1	45.4074	-2.66513	0.212506	-12.5414	4.429e-36	7.44969e-34
TCF4	866.43	-1.06618	0.0851381	-12.523	5.59074e-36	9.29312e-34
ESAM	1132.37	-0.892484	0.0714257	-12.4953	7.92251e-36	1.3016e-33
CALHM5	108.038	-1.1579	0.0928195	-12.4748	1.02486e-35	1.6644e-33
LCK	237.563	-1.63445	0.131282	-12.45	1.39884e-35	2.24593e-33
CTSW	171.8	-1.70316	0.137203	-12.4134	2.20967e-35	3.50791e-33
PCDH12	741.84	-0.914559	0.0737796	-12.3958	2.75302e-35	4.32193e-33
VEGFC	228.767	-1.08386	0.0877067	-12.3578	4.42302e-35	6.86735e-33
PTGIR	130.826	-1.54417	0.125222	-12.3314	6.13445e-35	9.42105e-33
KLRB1	156.806	-1.5709	0.127539	-12.3171	7.32874e-35	1.11342e-32
GGTA1P	333.242	-1.14698	0.0932077	-12.3056	8.44979e-35	1.27008e-32
RASAL3	315.553	-1.18693	0.0964857	-12.3016	8.87506e-35	1.31996e-32
GALNT16	122.427	-1.71712	0.139626	-12.298	9.28954e-35	1.36721e-32
CCDC80	1516.83	-2.32936	0.189453	-12.2952	9.61317e-35	1.40025e-32
CCL21	1044.15	-2.72004	0.221252	-12.2938	9.77674e-35	1.40955e-32
EMILIN1	1515.68	-1.79264	0.145961	-12.2817	1.13595e-34	1.62119e-32
NGFR	501.459	-2.04428	0.166552	-12.2741	1.24706e-34	1.76197e-32
ST6GALNAC3	83.3997	-1.28487	0.10484	-12.2555	1.5689e-34	2.19475e-32
DCN	3342.55	-2.44094	0.199491	-12.2359	1.99932e-34	2.76944e-32
EFEMP1	1409.2	-2.45716	0.200945	-12.228	2.20228e-34	3.02097e-32
GASK1B	689.145	-1.12986	0.0925122	-12.2131	2.6475e-34	3.59678e-32
IGHG2	3328.97	-3.08089	0.252531	-12.2	3.10794e-34	4.1821e-32
ACKR1	119.704	-2.59747	0.213123	-12.1876	3.61756e-34	4.82194e-32
ADGRL4	590.493	-0.938044	0.0769796	-12.1856	3.70856e-34	4.89703e-32
CD79A	155.533	-2.70901	0.222944	-12.1511	5.66218e-34	7.40749e-32
HSPA12B	254.097	-1.0353	0.0852676	-12.1418	6.33995e-34	8.21808e-32
ETS1	1925.26	-1.02469	0.0848207	-12.0806	1.33715e-33	1.71751e-31
GZMA	225.837	-1.67486	0.138666	-12.0784	1.37396e-33	1.74889e-31
SLIT3	418.378	-1.61086	0.133456	-12.0704	1.51432e-33	1.89344e-31
FCN1	158.091	-1.62374	0.134522	-12.0705	1.51294e-33	1.89344e-31
TNXB	387.271	-1.8307	0.151714	-12.0668	1.58103e-33	1.95951e-31
IGHV3-33	87.2665	-3.47365	0.287963	-12.0628	1.65964e-33	2.03905e-31
WFDC1	85.637	-1.72492	0.143217	-12.0441	2.08439e-33	2.53882e-31
SLAMF7	348.374	-1.94324	0.161515	-12.0313	2.43189e-33	2.93677e-31
TAGLN	3030.34	-1.32737	0.110628	-11.9985	3.61704e-33	4.33094e-31
P2RY8	337.601	-1.35393	0.113058	-11.9755	4.77405e-33	5.66828e-31
IL7R	431.423	-2.02485	0.169403	-11.9528	6.27403e-33	7.38714e-31
KLF2	525.759	-1.19426	0.100054	-11.9361	7.67097e-33	8.95728e-31
TRBV28	160.43	-1.82809	0.153436	-11.9144	9.96138e-33	1.15364e-30
NKG7	412.999	-1.80403	0.151559	-11.9032	1.1392e-32	1.3086e-30
CRISPLD2	832.439	-1.77492	0.149129	-11.9019	1.15737e-32	1.31875e-30
MFAP4	793.927	-2.51945	0.212094	-11.8789	1.52363e-32	1.72218e-30
CD3E	425.144	-1.65621	0.139447	-11.877	1.55927e-32	1.74848e-30
PRF1	321.559	-1.47336	0.124265	-11.8565	1.99022e-32	2.21416e-30
SRPX	164.3	-2.16403	0.182676	-11.8463	2.24876e-32	2.48224e-30
MRVI1	276.62	-1.49761	0.126538	-11.8353	2.56574e-32	2.81018e-30
FGL2	750.596	-1.31648	0.111248	-11.8338	2.60939e-32	2.836e-30
CDH5	1562.61	-1.00695	0.0852249	-11.8152	3.2567e-32	3.51251e-30
C1QA	5729.84	-1.49923	0.126941	-11.8104	3.44868e-32	3.6914e-30
HAMP	2203.51	-3.23125	0.274159	-11.7861	4.60636e-32	4.89348e-30
ACVRL1	639.716	-0.870682	0.0738975	-11.7823	4.81664e-32	5.07868e-30
SVEP1	287.035	-2.15977	0.183576	-11.765	5.91325e-32	6.18876e-30
IGLV2-11	184.644	-3.18136	0.271151	-11.7328	8.65537e-32	8.99204e-30
ARHGAP25	347.168	-1.001	0.0854659	-11.7123	1.10269e-31	1.13721e-29
ITPKB	484.823	-1.01133	0.0864242	-11.702	1.24547e-31	1.27517e-29
CD6	229.53	-1.60123	0.136869	-11.699	1.28968e-31	1.31093e-29
IGLV3-19	279.553	-3.20009	0.273674	-11.6931	1.3832e-31	1.39595e-29
GZMH	105.295	-1.59054	0.136136	-11.6834	1.54882e-31	1.55201e-29
PLA2G2D	132.27	-2.91497	0.249557	-11.6806	1.60154e-31	1.59353e-29
MPEG1	1126.17	-1.17802	0.101012	-11.6622	1.98954e-31	1.96574e-29
BCL6B	539.573	-0.944302	0.0810268	-11.6542	2.18443e-31	2.14332e-29
GLT8D2	81.1954	-1.48753	0.127813	-11.6383	2.63089e-31	2.56357e-29
CD79B	164.535	-1.27811	0.109923	-11.6273	2.9942e-31	2.89761e-29
IGHV3-49	78.9711	-3.3809	0.290881	-11.623	3.15046e-31	3.02809e-29
IGLV4-69	100.949	-3.35144	0.288444	-11.619	3.29921e-31	3.14963e-29
NLRC3	118.752	-1.11966	0.0965971	-11.591	4.57609e-31	4.3393e-29
IGKV1-5	591.151	-3.17164	0.273648	-11.5902	4.62028e-31	4.35199e-29
CCR7	80.9115	-1.79617	0.155185	-11.5744	5.55494e-31	5.19773e-29
PLN	43.6045	-1.88503	0.16304	-11.5618	6.43695e-31	5.9834e-29
IGHG1	50598.1	-3.25102	0.281312	-11.5567	6.83117e-31	6.30834e-29
PEBP4	39.5071	-3.48461	0.301601	-11.5537	7.0729e-31	6.48916e-29
CNRIP1	161.285	-1.06398	0.0923333	-11.5232	1.00776e-30	9.18626e-29
CPXM2	205.758	-1.77404	0.1541	-11.5123	1.1442e-30	1.03631e-28
LILRB5	280.71	-1.35404	0.117783	-11.4961	1.38064e-30	1.24249e-28
TRAF3IP3	136.514	-1.35964	0.118384	-11.485	1.56921e-30	1.40325e-28
CD2	338.463	-1.63073	0.14229	-11.4606	2.08105e-30	1.84925e-28
HEPH	216.927	-1.40118	0.122381	-11.4494	2.36904e-30	2.09201e-28
JAM3	416.337	-0.939951	0.0821031	-11.4484	2.39459e-30	2.10144e-28
HCST	192.325	-1.43556	0.125482	-11.4404	2.6258e-30	2.29012e-28
IGLV2-14	379.093	-3.06599	0.268084	-11.4367	2.74155e-30	2.37641e-28
MAP4K1	206.804	-1.28961	0.112802	-11.4325	2.87695e-30	2.47857e-28
CD27	109.709	-1.90435	0.166774	-11.4187	3.37226e-30	2.88767e-28
CD72	180.48	-1.45619	0.127585	-11.4135	3.58183e-30	3.04866e-28
PODN	451.227	-2.10964	0.185383	-11.3799	5.2631e-30	4.45283e-28
HLA-DQA1	2257.11	-1.52769	0.134399	-11.3668	6.11676e-30	5.14427e-28
MMP2	1933.53	-1.90733	0.167866	-11.3622	6.44861e-30	5.39127e-28
ADAMTSL1	144.257	-1.55357	0.136764	-11.3595	6.65605e-30	5.53196e-28
CALCRL	828.929	-1.26975	0.112066	-11.3303	9.28682e-30	7.6733e-28
IGKV4-1	938.484	-3.2206	0.284439	-11.3227	1.0136e-29	8.32622e-28
PRELP	942.354	-2.10953	0.186373	-11.3189	1.05831e-29	8.64329e-28
LRRC15	44.4338	-2.68581	0.237655	-11.3013	1.29285e-29	1.04981e-27
IGLV1-51	292.684	-2.70689	0.239807	-11.2878	1.50742e-29	1.21704e-27
CHGA	31.0684	3.11849	0.276328	11.2855	1.5482e-29	1.23844e-27
SLCO2A1	632.87	-1.70203	0.150819	-11.2853	1.55144e-29	1.23844e-27
IKZF1	246.539	-1.35408	0.12001	-11.2831	1.59093e-29	1.26282e-27
GPM6A	63.2375	-2.27846	0.20232	-11.2617	2.02857e-29	1.60121e-27
TRAC	580.523	-1.64233	0.145903	-11.2563	2.15663e-29	1.69283e-27
PLVAP	5136.71	-0.995895	0.088531	-11.2491	2.33936e-29	1.82612e-27
CD5	143.597	-1.56156	0.138873	-11.2446	2.46237e-29	1.91158e-27
SGCA	71.3902	-2.01152	0.17901	-11.2369	2.68714e-29	2.07468e-27
GAS1	75.2939	-1.92289	0.171409	-11.2182	3.32091e-29	2.55006e-27
CALHM2	262.441	-1.0227	0.0913051	-11.2009	4.03524e-29	3.08183e-27
IGHV1-24	77.9138	-3.38707	0.302509	-11.1966	4.23683e-29	3.2184e-27
GPBAR1	94.1759	-1.74723	0.156132	-11.1907	4.52758e-29	3.42086e-27
IGKV3-20	1049.14	-3.10908	0.278319	-11.1709	5.65948e-29	4.25334e-27
ACAP1	310.54	-1.2064	0.108122	-11.1578	6.55732e-29	4.90203e-27
SELPLG	476.299	-1.24311	0.11159	-11.14	8.01545e-29	5.96054e-27
SASH3	349.39	-1.30718	0.117439	-11.1307	8.88995e-29	6.57624e-27
RCSD1	308.575	-1.07809	0.0970073	-11.1135	1.07806e-28	7.93327e-27
FBLN5	1227.49	-1.64131	0.147753	-11.1085	1.14101e-28	8.35303e-27
CLEC2B	271.394	-1.22457	0.110249	-11.1073	1.15587e-28	8.41819e-27
GVINP1	80.8368	-1.33573	0.120337	-11.0999	1.25528e-28	9.0953e-27
ADGRF5	877.305	-0.960717	0.0865564	-11.0993	1.26403e-28	9.112e-27
SRGN	1506.45	-1.16293	0.104848	-11.0916	1.37778e-28	9.88153e-27
C1orf54	235.699	-0.896812	0.080903	-11.085	1.48297e-28	1.05823e-26
ARHGAP31	416.622	-1.01476	0.091599	-11.0783	1.59858e-28	1.12932e-26
TRBC2	532.206	-1.6826	0.151881	-11.0784	1.59761e-28	1.12932e-26
FLI1	430.999	-0.907653	0.0819352	-11.0777	1.60948e-28	1.13136e-26
MS4A7	653.904	-1.22744	0.110927	-11.0653	1.84818e-28	1.29272e-26
AEBP1	3721.53	-1.88643	0.17061	-11.057	2.02788e-28	1.41142e-26
IGLV1-40	325.697	-3.02936	0.27413	-11.0508	2.17289e-28	1.4976e-26
IGHG3	3422.89	-2.8348	0.256518	-11.0511	2.16507e-28	1.4976e-26
IGKV1-17	92.1086	-3.38386	0.306245	-11.0495	2.20351e-28	1.51133e-26
RSPO3	29.854	-2.53856	0.22985	-11.0444	2.33274e-28	1.59224e-26
ITK	112.429	-1.5871	0.143933	-11.0267	2.84251e-28	1.93086e-26
GJA5	384.479	-1.32914	0.120577	-11.0232	2.95337e-28	1.99656e-26
FCMR	143.099	-1.44728	0.131362	-11.0175	3.14555e-28	2.11635e-26
THBD	498.943	-1.28407	0.116632	-11.0096	3.43579e-28	2.30068e-26
EXOC3L1	240.848	-0.775205	0.070574	-10.9843	4.54848e-28	3.03139e-26
CD69	111.163	-1.5393	0.14022	-10.9778	4.88829e-28	3.24257e-26
IRF4	73.339	-2.17247	0.197957	-10.9745	5.06903e-28	3.34674e-26
CD96	161.313	-1.43468	0.130754	-10.9724	5.18655e-28	3.40841e-26
DOK2	309.558	-1.22704	0.112002	-10.9555	6.25127e-28	4.08908e-26
BASP1	400.858	-1.83671	0.167771	-10.9477	6.81395e-28	4.43661e-26
C1QB	5642.49	-1.42719	0.130493	-10.9368	7.68308e-28	4.97955e-26
CXCR6	138.637	-1.60917	0.147269	-10.9268	8.58514e-28	5.53878e-26
STING1	676.984	-1.11917	0.103091	-10.8562	1.8641e-27	1.19718e-25
C1orf162	343.201	-1.15547	0.106489	-10.8506	1.98075e-27	1.26633e-25
IGHV4-39	322.211	-3.1207	0.287705	-10.8469	2.06307e-27	1.31302e-25
CCDC146	220.956	-1.25972	0.116375	-10.8246	2.63204e-27	1.66763e-25
DIPK2B	490.989	-0.810344	0.0748867	-10.8209	2.73944e-27	1.72793e-25
DPT	287.412	-2.58951	0.239546	-10.8101	3.0844e-27	1.93687e-25
ZEB2	580.404	-1.13249	0.104897	-10.7961	3.5898e-27	2.24426e-25
AOAH	252.686	-1.29562	0.120063	-10.7911	3.79146e-27	2.35989e-25
FOXF1	89.6679	-1.45076	0.134564	-10.7812	4.22546e-27	2.61849e-25
IGHV1-58	9.91909	-3.69298	0.343331	-10.7563	5.53237e-27	3.4134e-25
LILRB2	247.679	-1.14949	0.107054	-10.7375	6.78402e-27	4.16745e-25
IGLV2-8	66.7097	-2.92964	0.273199	-10.7235	7.89749e-27	4.83046e-25
PCED1B-AS1	148.027	-1.39256	0.129899	-10.7203	8.17263e-27	4.9772e-25
CCDC3	656.179	-1.33766	0.124817	-10.717	8.47091e-27	5.13672e-25
HLA-DPB1	6296.66	-1.29303	0.120741	-10.7091	9.22514e-27	5.57017e-25
SMOC2	487.731	-1.59855	0.149429	-10.6977	1.04353e-26	6.27407e-25
GNG2	287.022	-0.942293	0.0881214	-10.6931	1.09617e-26	6.56265e-25
TRAT1	28.1339	-1.77225	0.165974	-10.6779	1.29144e-26	7.69906e-25
TMEM119	225.205	-1.99549	0.186956	-10.6736	1.35277e-26	8.0308e-25
RASSF2	413.287	-1.22588	0.114987	-10.661	1.54887e-26	9.15649e-25
KDR	1270.45	-1.11424	0.104536	-10.6589	1.58532e-26	9.33291e-25
PLAC9	164.027	-1.41529	0.133057	-10.6368	2.00935e-26	1.17801e-24
MS4A6A	960.117	-1.19452	0.112495	-10.6185	2.44558e-26	1.42784e-24
IGKV1-6	68.7638	-3.08447	0.290586	-10.6147	2.54724e-26	1.48107e-24
IGHD	96.9875	-2.69553	0.254075	-10.6092	2.70043e-26	1.5637e-24
JCHAIN	849.666	-2.37586	0.224184	-10.5978	3.04994e-26	1.75888e-24
IGKV2-24	35.5688	-3.03868	0.287581	-10.5663	4.26926e-26	2.45205e-24
MYH11	1101.63	-1.65375	0.156579	-10.5618	4.48051e-26	2.56296e-24
LAMA2	484.677	-1.95961	0.185546	-10.5613	4.50258e-26	2.5652e-24
IGLC3	1136.98	-2.78215	0.263456	-10.5602	4.55717e-26	2.57845e-24
IFI44L	549.222	-1.87118	0.177194	-10.5601	4.56233e-26	2.57845e-24
IGLC7	23.9179	-3.14083	0.298118	-10.5355	5.92421e-26	3.33479e-24
GBP5	482.862	-1.75746	0.166822	-10.5349	5.96269e-26	3.34313e-24
IGHGP	453.14	-2.79087	0.265207	-10.5234	6.74152e-26	3.76486e-24
CXCR3	91.2793	-1.5379	0.146223	-10.5176	7.17105e-26	3.98896e-24
ACTA2	4833.73	-1.08931	0.103625	-10.512	7.6035e-26	4.21293e-24
HTR2B	140.119	-2.14928	0.204678	-10.5008	8.56689e-26	4.72819e-24
EMP1	1274.86	-1.25965	0.120062	-10.4916	9.43995e-26	5.18977e-24
IGKV1-27	53.96	-3.07668	0.293265	-10.4911	9.48867e-26	5.19633e-24
BOC	98.2991	-1.58896	0.151525	-10.4865	9.97044e-26	5.43909e-24
IGHV4-59	254.478	-3.06646	0.292448	-10.4855	1.00741e-25	5.47448e-24
SPN	201.942	-1.27647	0.121788	-10.481	1.05576e-25	5.71524e-24
TRIM45	197.761	1.13986	0.108911	10.4659	1.23831e-25	6.67789e-24
FBN1	1311.39	-1.35438	0.129685	-10.4436	1.5676e-25	8.40952e-24
ELK3	933.381	-0.803611	0.0769494	-10.4434	1.57132e-25	8.40952e-24
IGHV3-53	34.2703	-3.05004	0.292779	-10.4176	2.06192e-25	1.09935e-23
ARHGAP30	527.232	-1.07108	0.10286	-10.413	2.16205e-25	1.1484e-23
CD93	1836.87	-0.907869	0.0872144	-10.4096	2.24105e-25	1.18591e-23
HECW2	373.072	-1.02299	0.098324	-10.4042	2.37175e-25	1.25039e-23
BIN2	210.589	-1.09933	0.105705	-10.4001	2.47771e-25	1.30139e-23
RAMP2	628.241	-1.03576	0.099719	-10.3868	2.84739e-25	1.49003e-23
CCL4	221.797	-1.39353	0.134355	-10.372	3.32606e-25	1.73409e-23
EPHA3	242.301	-1.83714	0.17726	-10.3641	3.61081e-25	1.87563e-23
KLRD1	81.3624	-1.38549	0.133711	-10.3618	3.69855e-25	1.91417e-23
SHROOM4	175.317	-0.983944	0.0950646	-10.3503	4.1731e-25	2.15189e-23
SCARA5	66.3442	-2.86535	0.276993	-10.3445	4.43299e-25	2.27759e-23
IGLV3-21	437.63	-2.99734	0.289912	-10.3388	4.70555e-25	2.40886e-23
IGHV1-2	103.082	-3.26085	0.315822	-10.325	5.4341e-25	2.77178e-23
KCTD12	1050.95	-1.12823	0.109289	-10.3233	5.52709e-25	2.80907e-23
USHBP1	158.495	-0.883667	0.0856969	-10.3115	6.24902e-25	3.1646e-23
GPSM3	533.101	-1.0053	0.0975874	-10.3016	6.93203e-25	3.49795e-23
IGHA2	505.013	-2.2504	0.218508	-10.299	7.12228e-25	3.58116e-23
CDC42EP3	414.619	-0.976327	0.0948045	-10.2983	7.17055e-25	3.59265e-23
IL10RA	671.775	-1.13372	0.110129	-10.2945	7.46308e-25	3.726e-23
SELP	96.1304	-1.74862	0.170202	-10.2738	9.25081e-25	4.60228e-23
RBMS3	168.426	-1.13086	0.110306	-10.252	1.15878e-24	5.7447e-23
HLA-DRB1	11103.3	-1.39276	0.135937	-10.2456	1.23846e-24	6.11826e-23
CORO1A	1208.04	-1.25545	0.122775	-10.2256	1.52259e-24	7.49568e-23
WAS	376.925	-0.942093	0.0921937	-10.2186	1.63647e-24	8.02837e-23
TSHZ3	97.4484	-1.17999	0.115593	-10.2081	1.82417e-24	8.91825e-23
COX7A1	179.642	-1.35433	0.132817	-10.197	2.04497e-24	9.96322e-23
IGLV3-25	242.391	-2.93967	0.288656	-10.184	2.33793e-24	1.13514e-22
MZB1	280.34	-2.46279	0.241916	-10.1804	2.42667e-24	1.17419e-22
EVI2B	257.268	-1.18167	0.116231	-10.1666	2.79625e-24	1.3484e-22
CD37	408.679	-1.15844	0.114032	-10.1589	3.02465e-24	1.45358e-22
RIPOR2	169.036	-1.29252	0.127489	-10.1383	3.73551e-24	1.78912e-22
LHFPL6	684.818	-1.20189	0.118596	-10.1343	3.88972e-24	1.85668e-22
GLIPR2	388.771	-1.15477	0.114011	-10.1286	4.1233e-24	1.96155e-22
CD4	2178.83	-1.08896	0.107531	-10.1269	4.19678e-24	1.98981e-22
PTPRB	851.966	-1.063	0.10507	-10.1171	4.63897e-24	2.19211e-22
IGHV3-15	176.09	-3.02133	0.298766	-10.1127	4.85389e-24	2.28602e-22
CALHM6	202.813	-1.52108	0.150565	-10.1025	5.38644e-24	2.52007e-22
HLA-DQB1	3126.33	-1.46161	0.144678	-10.1025	5.38653e-24	2.52007e-22
ZAP70	210.935	-1.30899	0.129646	-10.0966	5.71856e-24	2.66659e-22
NOTCH4	980.326	-0.774104	0.0768109	-10.0781	6.90822e-24	3.21073e-22
CD8A	317.957	-1.73219	0.17191	-10.0762	7.04202e-24	3.26218e-22
MS4A1	60.4285	-2.29695	0.228135	-10.0684	7.62183e-24	3.51924e-22
RHOJ	255.813	-0.853359	0.0847602	-10.0679	7.65818e-24	3.52451e-22
AIF1	816.87	-1.15684	0.114929	-10.0657	7.83211e-24	3.59285e-22
CCR5	160.3	-1.3736	0.136468	-10.0654	7.8576e-24	3.59288e-22
FERMT3	699.686	-1.0324	0.102635	-10.0589	8.39472e-24	3.82609e-22
IGKV3-15	256.064	-2.95095	0.293398	-10.0578	8.48407e-24	3.85439e-22
MGP	2027.59	-1.5444	0.153571	-10.0566	8.59424e-24	3.89192e-22
IGHV3-74	107.136	-2.66122	0.264808	-10.0496	9.22259e-24	4.16313e-22
PPFIA4	36.9826	2.04976	0.204098	10.0431	9.85695e-24	4.43531e-22
CD53	739.004	-1.18087	0.117806	-10.0238	1.19761e-23	5.37177e-22
IGHV5-51	250.158	-2.82319	0.281899	-10.0149	1.3109e-23	5.86128e-22
LY86	152.322	-1.14203	0.114246	-9.99627	1.58253e-23	7.0535e-22
KIF26A	103.509	-1.33941	0.134086	-9.98921	1.69929e-23	7.55009e-22
SELL	235.679	-1.30042	0.130446	-9.96904	2.08231e-23	9.22287e-22
IGKV2D-29	16.7061	-3.03645	0.304669	-9.96641	2.13822e-23	9.44092e-22
RUNX3	231.893	-1.20458	0.120949	-9.95944	2.2935e-23	1.0095e-21
LAMC3	848.763	-1.58085	0.15879	-9.95562	2.38327e-23	1.04575e-21
SNX20	139.636	-1.27257	0.12799	-9.94276	2.71214e-23	1.18637e-21
SLA	400.323	-1.19696	0.120472	-9.93561	2.91376e-23	1.27063e-21
IGHV4-31	54.9174	-2.98329	0.300418	-9.93047	3.0682e-23	1.33387e-21
CACNA1C	154.006	-1.2773	0.128785	-9.91808	3.47359e-23	1.50547e-21
LCP2	563.939	-1.01274	0.102272	-9.90241	4.06352e-23	1.75577e-21
IGLV1-44	342.649	-2.8382	0.287061	-9.8871	4.73548e-23	2.03987e-21
BTK	139.405	-1.13383	0.114968	-9.86213	6.07447e-23	2.6087e-21
SCARF1	426.416	-0.63771	0.0646773	-9.85988	6.21248e-23	2.65988e-21
IL18BP	554.792	-0.960718	0.097456	-9.85796	6.33199e-23	2.70286e-21
TGFB1I1	405.667	-0.842404	0.0854717	-9.85594	6.46081e-23	2.74954e-21
TSPAN18	520.42	-0.936955	0.0951124	-9.85103	6.78447e-23	2.87861e-21
PILRA	166.191	-0.948219	0.0963092	-9.84557	7.1631e-23	3.03016e-21
FMO2	117.143	-1.61868	0.164534	-9.83796	7.72606e-23	3.25855e-21
PPP1R14A	242.923	-1.16781	0.119023	-9.81168	1.00289e-22	4.21722e-21
GDF2	30.3935	-4.60486	0.46998	-9.798	1.14839e-22	4.81471e-21
COL6A2	7194.57	-1.28964	0.131706	-9.7918	1.22097e-22	5.10389e-21
IGLV1-47	244.599	-2.82867	0.289018	-9.78717	1.27821e-22	5.32737e-21
GFRA2	110.812	-1.33518	0.13659	-9.77513	1.4397e-22	5.98282e-21
FOLR2	729.496	-1.26176	0.129129	-9.77127	1.49571e-22	6.19732e-21
RASIP1	542.503	-0.807122	0.0826863	-9.76125	1.65103e-22	6.82087e-21
IGKV1D-17	5.56885	-3.90569	0.400778	-9.74527	1.93273e-22	7.96139e-21
C1QC	4355.78	-1.20386	0.123566	-9.74265	1.9832e-22	8.14555e-21
LILRB1	162.25	-1.20241	0.123458	-9.73944	2.04688e-22	8.38271e-21
SLC15A3	1009.94	-0.924928	0.0950767	-9.72823	2.28534e-22	9.33225e-21
CTSG	44.1543	-2.4646	0.254208	-9.6952	3.16005e-22	1.2867e-20
SPARC	20311	-0.917309	0.0946542	-9.69116	3.28769e-22	1.33482e-20
TAGAP	109.341	-1.28914	0.133135	-9.68294	3.56314e-22	1.44251e-20
PRDM1	223.775	-1.00698	0.104196	-9.66436	4.273e-22	1.72495e-20
GPR4	310.334	-0.764707	0.0791804	-9.65778	4.55614e-22	1.83401e-20
KLHL6	148.96	-1.17994	0.12228	-9.64948	4.94039e-22	1.98303e-20
CBFA2T3	146.987	-1.27037	0.13179	-9.63938	5.45151e-22	2.18199e-20
MYO1F	607.016	-0.89577	0.092956	-9.6365	5.60692e-22	2.23786e-20
THEMIS2	488.653	-1.07075	0.111154	-9.63301	5.80048e-22	2.30859e-20
KCNN3	167.491	-0.971727	0.100961	-9.62482	6.28145e-22	2.493e-20
FSTL1	2950.91	-1.20176	0.124969	-9.61642	6.81644e-22	2.69775e-20
LGMN	4530.13	-0.646088	0.0672686	-9.60459	7.64611e-22	3.01765e-20
IGFN1	25.7622	-2.75099	0.286624	-9.59787	8.161e-22	3.21189e-20
COTL1	1980.6	-1.08838	0.113424	-9.59574	8.33199e-22	3.27008e-20
PPP1R16B	248.867	-1.08524	0.113144	-9.59167	8.6673e-22	3.39225e-20
IGHV1-69D	138.055	-3.05556	0.31877	-9.58549	9.2023e-22	3.59169e-20
GALNT15	178.694	-1.37941	0.143931	-9.58386	9.34816e-22	3.63857e-20
MS4A4A	375.727	-1.11201	0.116327	-9.55939	1.18452e-21	4.59781e-20
NCKAP1L	586.548	-1.11036	0.116215	-9.55434	1.24374e-21	4.81445e-20
CCND2	423.281	-1.04831	0.109883	-9.54023	1.42522e-21	5.50188e-20
SIGLEC1	503.762	-1.13798	0.119315	-9.5376	1.46178e-21	5.62764e-20
KCNN2	85.7069	-1.98447	0.208657	-9.51068	1.89421e-21	7.27264e-20
FABP4	691.149	-2.05251	0.216176	-9.4946	2.2105e-21	8.46401e-20
NAPSB	182.89	-1.3381	0.141049	-9.48679	2.38262e-21	9.09838e-20
IL3RA	329.323	-0.740992	0.078181	-9.47791	2.59425e-21	9.87984e-20
PMP22	585.418	-1.13418	0.119679	-9.47686	2.62042e-21	9.95268e-20
HAPLN3	162.037	-1.3579	0.143305	-9.47555	2.65369e-21	1.0052e-19
TLR8	58.4991	-1.53628	0.162632	-9.44638	3.50748e-21	1.32506e-19
CNN1	246.397	-1.34011	0.141892	-9.44456	3.56903e-21	1.34471e-19
IL12RB1	119.458	-1.14239	0.121111	-9.43262	3.99984e-21	1.50302e-19
PRKG1	117.477	-1.17279	0.124502	-9.41983	4.51826e-21	1.69333e-19
VIM	11676	-0.864323	0.0917928	-9.41602	4.68519e-21	1.75125e-19
SOX18	468.898	-0.899526	0.0955501	-9.41418	4.76808e-21	1.77753e-19
IGHV3-73	39.5277	-2.98492	0.317273	-9.40803	5.05506e-21	1.87955e-19
ADGRE1	35.3817	-1.60969	0.171103	-9.40773	5.06955e-21	1.87999e-19
APOLD1	1279.66	-1.03717	0.110344	-9.39936	5.48951e-21	2.0304e-19
CLEC10A	202.753	-1.12172	0.119344	-9.39904	5.50632e-21	2.0313e-19
LTBP2	1461.96	-1.36116	0.144827	-9.39857	5.53106e-21	2.03511e-19
DOCK2	354.414	-1.15935	0.123404	-9.39479	5.73336e-21	2.10407e-19
CD3G	77.356	-1.43152	0.152444	-9.39048	5.97299e-21	2.18633e-19
PSTPIP1	154.555	-1.26385	0.134625	-9.38792	6.11966e-21	2.23423e-19
IGHV3-43	20.5684	-2.78241	0.296431	-9.38636	6.21104e-21	2.26175e-19
PLAC4	6.25919	3.33846	0.355961	9.37873	6.67702e-21	2.42518e-19
PARVG	312.007	-1.02587	0.109397	-9.37754	6.75327e-21	2.44659e-19
IGHV3-23	392.181	-2.60084	0.277441	-9.3744	6.95709e-21	2.51398e-19
CXCL12	2121.92	-1.44798	0.154538	-9.3697	7.27357e-21	2.62164e-19
PIK3CD	340.48	-1.08439	0.115988	-9.34909	8.84051e-21	3.17831e-19
CD163	1287.04	-1.19536	0.127944	-9.34289	9.37404e-21	3.36157e-19
COL15A1	1202.85	-1.21492	0.130154	-9.33448	1.01489e-20	3.63022e-19
GZMB	96.0706	-1.44029	0.154453	-9.32508	1.10896e-20	3.95667e-19
IGHV3-11	104.323	-2.80304	0.300648	-9.32333	1.12745e-20	4.01254e-19
HVCN1	125.684	-0.882662	0.0947047	-9.32015	1.16177e-20	4.12429e-19
LST1	358.93	-1.08225	0.11621	-9.31286	1.24433e-20	4.40631e-19
TRDC	61.3683	-1.48881	0.159958	-9.30751	1.30869e-20	4.62263e-19
GPSM2	246.689	0.867344	0.09325	9.30128	1.38771e-20	4.88953e-19
IGLV3-9	28.9646	-2.91308	0.31332	-9.29747	1.43834e-20	5.0553e-19
NRP2	755.175	-1.02946	0.110759	-9.29457	1.47803e-20	5.18192e-19
FAM78A	226.425	-0.871887	0.093906	-9.28467	1.6221e-20	5.67294e-19
IGLV2-23	359.416	-2.60919	0.28106	-9.28337	1.64208e-20	5.72864e-19
CACNA2D1	90.5647	-1.37775	0.148447	-9.28109	1.67747e-20	5.83767e-19
DMBT1	56.2343	2.96226	0.319229	9.27942	1.70398e-20	5.91536e-19
IGSF6	451.556	-1.01331	0.109315	-9.26966	1.86749e-20	6.46709e-19
SLAMF8	337.576	-1.26698	0.136721	-9.26694	1.91556e-20	6.61736e-19
PTPN7	218.26	-1.23104	0.132878	-9.26439	1.96187e-20	6.76081e-19
KHDC4	1283.68	0.615151	0.0664369	9.25917	2.06024e-20	7.08252e-19
PTPRC	763.989	-1.29828	0.140483	-9.24155	2.42953e-20	8.33174e-19
CD5L	597.369	-2.2417	0.242632	-9.23907	2.48641e-20	8.50616e-19
FPR3	358.58	-1.09545	0.118741	-9.22551	2.82211e-20	9.6313e-19
IGLV10-54	18.2865	-2.83223	0.307127	-9.22167	2.92505e-20	9.95855e-19
CD180	101.082	-1.13119	0.122899	-9.20419	3.44245e-20	1.16919e-18
TPSB2	117.731	-2.04341	0.222057	-9.2022	3.50706e-20	1.18828e-18
SYT11	227.943	-0.918688	0.0998704	-9.1988	3.61964e-20	1.22349e-18
IKZF3	295.725	-1.34638	0.146373	-9.19826	3.63808e-20	1.22679e-18
IGLV8-61	62.8402	-2.76783	0.301102	-9.19235	3.84355e-20	1.29299e-18
LRRC17	89.6176	-1.09108	0.118967	-9.17122	4.677e-20	1.56963e-18
KNTC1	605.662	0.96995	0.105926	9.1569	5.34098e-20	1.78822e-18
IGKV3D-20	24.0526	-2.73842	0.29908	-9.15615	5.37803e-20	1.79636e-18
NFAM1	212.759	-1.0899	0.119136	-9.14834	5.78168e-20	1.92663e-18
FAM107A	335.89	-1.09875	0.120155	-9.14442	5.99531e-20	1.99312e-18
C11orf96	802.278	-1.41481	0.154828	-9.13797	6.36383e-20	2.11067e-18
SHISAL1	13.6019	-1.87777	0.205669	-9.13009	6.84406e-20	2.26463e-18
DCLK1	54.3567	-1.46938	0.161023	-9.12527	7.15601e-20	2.36232e-18
TNFAIP8L2	142.563	-1.02756	0.112811	-9.10868	8.33927e-20	2.74652e-18
EVI2A	130.74	-1.0348	0.113643	-9.10569	8.57195e-20	2.81658e-18
ID3	985.137	-0.910775	0.100284	-9.08197	1.06624e-19	3.49533e-18
F2R	994.286	-1.03059	0.113758	-9.05954	1.31007e-19	4.28472e-18
ABI3BP	206.469	-1.5139	0.167398	-9.0437	1.51454e-19	4.94202e-18
ITGB2	2048.19	-1.06753	0.118084	-9.04043	1.56063e-19	5.08066e-18
COL6A1	6926.98	-1.11999	0.12392	-9.038	1.59558e-19	5.18251e-18
HS3ST2	92.226	-1.38491	0.153246	-9.03718	1.60764e-19	5.20973e-18
MOXD1	222.106	-1.78846	0.198269	-9.02037	1.87457e-19	6.06084e-18
IGHV1-69	41.5819	-3.16883	0.351454	-9.01633	1.94495e-19	6.27401e-18
HLA-DRB5	3582.95	-1.40137	0.155476	-9.01343	1.99713e-19	6.42767e-18
ARHGAP9	253.12	-1.08382	0.120284	-9.01046	2.05203e-19	6.58935e-18
MAP1B	733.365	-1.09359	0.121454	-9.00412	2.17396e-19	6.96506e-18
PLAT	610.23	-1.19037	0.132432	-8.98853	2.50562e-19	8.00948e-18
LOXL1	241.021	-1.46413	0.163094	-8.97721	2.77723e-19	8.85766e-18
PLEKHO2	1008.64	-0.746982	0.08322	-8.976	2.80799e-19	8.93561e-18
CXCL14	155.052	-2.41231	0.268997	-8.9678	3.02492e-19	9.60429e-18
NFASC	442.779	-1.13125	0.12618	-8.96537	3.09235e-19	9.79637e-18
EDNRB	978.799	-0.946586	0.105745	-8.95157	3.50469e-19	1.10778e-17
EGFLAM	178.278	-0.836579	0.0935139	-8.94603	3.68481e-19	1.16211e-17
AOC3	811.725	-0.811235	0.0907626	-8.93799	3.96302e-19	1.24707e-17
IGHV3-21	135.199	-2.5878	0.289591	-8.93607	4.0326e-19	1.26615e-17
SMIM22	77.5194	2.63439	0.295154	8.9255	4.43684e-19	1.38998e-17
AXL	532.932	-0.958298	0.107484	-8.91572	4.84664e-19	1.515e-17
MYO19	1385.1	0.588269	0.0660685	8.90392	5.39072e-19	1.68136e-17
IGKV1-8	28.0188	-2.76421	0.310525	-8.90173	5.49825e-19	1.71112e-17
PTH1R	139.645	-1.35703	0.152486	-8.89936	5.6171e-19	1.74426e-17
ATP2A3	590.117	-1.11928	0.125846	-8.89405	5.89202e-19	1.82562e-17
CELF2	315.358	-1.14033	0.128228	-8.89301	5.94748e-19	1.83877e-17
DBF4B	224.138	0.680224	0.076556	8.88532	6.37397e-19	1.96633e-17
RNASE6	287.251	-1.01519	0.114267	-8.88438	6.42788e-19	1.97864e-17
CCN5	77.94	-1.99243	0.224608	-8.87071	7.26823e-19	2.23245e-17
THBS2	1956.77	-1.64539	0.185694	-8.86074	7.94832e-19	2.43605e-17
MXRA5	384.245	-1.52904	0.17259	-8.85938	8.04619e-19	2.4607e-17
THY1	2508.24	-0.933006	0.10544	-8.84873	8.852e-19	2.70129e-17
CAVIN1	3955.62	-0.819687	0.0926725	-8.84499	9.1538e-19	2.78737e-17
PLCB2	367.93	-0.901714	0.102002	-8.84015	9.55921e-19	2.90456e-17
CHIT1	110.5	-2.11798	0.239623	-8.8388	9.67502e-19	2.93344e-17
LAPTM5	3999.57	-0.964797	0.109298	-8.82718	1.07352e-18	3.24791e-17
TYROBP	1583.61	-0.984388	0.111645	-8.8171	1.17457e-18	3.54606e-17
HLA-DOA	540.14	-1.26659	0.14393	-8.80009	1.36708e-18	4.11844e-17
RFLNB	406.784	-0.699563	0.079523	-8.79699	1.40533e-18	4.22466e-17
PAMR1	144.642	-1.18503	0.134741	-8.79487	1.43213e-18	4.2961e-17
IL2RB	343.106	-1.17761	0.134444	-8.7591	1.9682e-18	5.89168e-17
CCL18	197.127	-1.59505	0.182166	-8.75601	2.02286e-18	6.0425e-17
PKP3	148.174	2.56912	0.293962	8.73964	2.33845e-18	6.97045e-17
CLEC11A	254.202	-1.10508	0.126581	-8.73021	2.54207e-18	7.56146e-17
IGFBP5	3847.52	-1.29691	0.148565	-8.72956	2.55665e-18	7.58883e-17
SLC8A1	141.785	-0.982695	0.11262	-8.72575	2.64411e-18	7.832e-17
IGHV3-66	21.7578	-2.81592	0.322885	-8.72113	2.75443e-18	8.1417e-17
LSP1	1149.55	-1.04057	0.119376	-8.71675	2.86301e-18	8.44499e-17
SAA2	17689.6	-2.5234	0.289501	-8.7164	2.87175e-18	8.45312e-17
ADA2	1492.58	-0.993738	0.114081	-8.71083	3.01669e-18	8.8613e-17
CXCR2P1	112.253	-1.58467	0.182822	-8.66785	4.40348e-18	1.29081e-16
TCL1A	15.2387	-2.10771	0.243483	-8.65648	4.86544e-18	1.42327e-16
VWF	4072.98	-1.0608	0.12273	-8.64336	5.45833e-18	1.5934e-16
GUCY1A2	203.148	-0.937536	0.108553	-8.63663	5.78939e-18	1.68656e-16
HIC1	242.978	-0.893244	0.10351	-8.62953	6.16068e-18	1.79103e-16
MFNG	354.555	-0.684615	0.0793865	-8.62382	6.47587e-18	1.8788e-16
EHD3	262.754	-0.934447	0.10852	-8.61083	7.25354e-18	2.10011e-16
SLC9A9	185.076	-0.956765	0.111187	-8.60502	7.63033e-18	2.20468e-16
ARHGAP33	287.98	0.772562	0.0898762	8.59584	8.26547e-18	2.38332e-16
HCK	407.778	-1.00069	0.116521	-8.58806	8.84538e-18	2.54534e-16
TNFSF13B	190.463	-1.04807	0.122117	-8.58252	9.28182e-18	2.6655e-16
VAV1	230.789	-1.04108	0.121319	-8.58135	9.37678e-18	2.68731e-16
CD86	226.461	-0.991648	0.115656	-8.57411	9.98599e-18	2.85612e-16
CRTAC1	25.9794	-2.22773	0.25991	-8.57116	1.02443e-17	2.92409e-16
PCAT19	137.57	-0.947525	0.110652	-8.56314	1.09838e-17	3.12885e-16
TPSAB1	86.5623	-1.90316	0.22235	-8.55929	1.13563e-17	3.21549e-16
RIPOR3	90.9219	-1.30947	0.152984	-8.55952	1.13338e-17	3.21549e-16
PIK3R5	187.734	-0.905668	0.105808	-8.55952	1.13337e-17	3.21549e-16
CD84	262.451	-1.06815	0.124834	-8.55657	1.16275e-17	3.2857e-16
ITPRIP	815.316	-0.772695	0.0903934	-8.54814	1.25088e-17	3.52769e-16
ADAMTS2	815.78	-1.32311	0.15488	-8.54282	1.3099e-17	3.68676e-16
MEIS3	88.125	-1.16227	0.136075	-8.54142	1.32588e-17	3.72432e-16
CTNNA3	60.8663	-1.76539	0.206744	-8.53901	1.35377e-17	3.79512e-16
HLA-DRA	15150.1	-1.13353	0.132787	-8.53647	1.3838e-17	3.87163e-16
PIK3R3	604.131	-0.647286	0.075868	-8.53175	1.44153e-17	4.02518e-16
SFRP4	263.572	-1.67915	0.196926	-8.52677	1.50487e-17	4.19374e-16
HLA-DPA1	5410.83	-1.15552	0.135573	-8.52322	1.55171e-17	4.31578e-16
LILRB4	313.024	-1.16279	0.136538	-8.51629	1.64747e-17	4.5731e-16
AC005332.5	222.151	0.692877	0.0813781	8.51429	1.67613e-17	4.64355e-16
IGHV1-18	270.34	-2.61168	0.306856	-8.5111	1.72298e-17	4.76398e-16
CYTIP	203.748	-1.17695	0.138678	-8.48694	2.12147e-17	5.85436e-16
TACR1	12.8127	-1.62727	0.191917	-8.47903	2.27073e-17	6.25401e-16
ADAMTS1	1192.09	-1.05917	0.125008	-8.47282	2.39532e-17	6.58433e-16
FCRL3	37.7909	-1.63084	0.19269	-8.46355	2.59362e-17	7.1156e-16
ADAMDEC1	82.6101	-1.91342	0.226146	-8.46099	2.65127e-17	7.25964e-16
GRASP	280.51	-0.848466	0.100347	-8.45532	2.78331e-17	7.60646e-16
HAND2	99.5017	-2.05095	0.242943	-8.4421	3.11693e-17	8.50176e-16
POU2F2	113.929	-1.04554	0.123866	-8.44089	3.14935e-17	8.57363e-16
LXN	151.306	-1.07187	0.127069	-8.43538	3.30115e-17	8.96959e-16
CXCL9	1606.33	-1.59789	0.189518	-8.43132	3.418e-17	9.26927e-16
CENPJ	252.741	0.671368	0.0796357	8.43049	3.44234e-17	9.31739e-16
LGALS14	23.2157	5.7866	0.686954	8.42356	3.65225e-17	9.86665e-16
ATAD5	149.218	0.798865	0.0950539	8.40434	4.30274e-17	1.16018e-15
STK10	983.68	-0.555704	0.0663056	-8.38095	5.25015e-17	1.41294e-15
PDE1A	127.789	-1.25868	0.15026	-8.37673	5.4418e-17	1.46173e-15
LRMP	118.407	-0.83131	0.0992951	-8.37211	5.65941e-17	1.5173e-15
SCMH1	765.161	0.532123	0.0636683	8.35774	6.39296e-17	1.71072e-15
ASPN	711.385	-1.24694	0.149204	-8.35733	6.41558e-17	1.71353e-15
SPATS2	815.476	0.564704	0.0677476	8.3354	7.72371e-17	2.05902e-15
SAPCD2	159.922	1.32532	0.159014	8.33461	7.77512e-17	2.06883e-15
NCF4	269.086	-0.94608	0.113739	-8.31798	8.94766e-17	2.37634e-15
DNA2	185.428	0.769261	0.0925881	8.30843	9.69793e-17	2.57077e-15
DSE	316.285	-0.948259	0.114355	-8.29221	1.11166e-16	2.94132e-15
ISLR	691.886	-1.81528	0.219073	-8.28619	1.16932e-16	3.0881e-15
TIGIT	129.336	-1.42576	0.172132	-8.28292	1.20187e-16	3.16813e-15
CD200	159.732	-0.910792	0.109996	-8.28021	1.22957e-16	3.22411e-15
MMRN1	136.478	-1.19297	0.144069	-8.28056	1.226e-16	3.22411e-15
MYL9	3180.31	-1.05714	0.127671	-8.28017	1.22995e-16	3.22411e-15
MRNIP	572.936	0.685323	0.0827762	8.27923	1.23969e-16	3.24363e-15
IL21R	58.403	-1.45694	0.176083	-8.27417	1.29351e-16	3.37818e-15
PTGER3	57.3963	-1.39594	0.168882	-8.2658	1.38765e-16	3.61737e-15
FLT1	1702.63	-0.696706	0.0842952	-8.26507	1.39611e-16	3.6327e-15
GTF3C2	1334.37	0.349928	0.0424093	8.2512	1.5681e-16	4.07273e-15
P2RX2	8.06613	-2.83254	0.34347	-8.24682	1.62666e-16	4.21707e-15
FGD2	206.693	-0.89894	0.109026	-8.24522	1.64859e-16	4.26609e-15
RNF150	68.6178	-1.63217	0.198162	-8.23654	1.77263e-16	4.57871e-15
COL3A1	15553.2	-1.43872	0.174745	-8.23326	1.82189e-16	4.69734e-15
ALDH1A3	129.963	-1.55227	0.188554	-8.23251	1.83323e-16	4.71799e-15
F2RL3	211.416	-1.35181	0.164247	-8.23033	1.86695e-16	4.79602e-15
FGF7	61.8493	-1.79462	0.218078	-8.22924	1.88402e-16	4.83109e-15
FRMD3	222.689	-1.36549	0.166088	-8.2215	2.00971e-16	5.14405e-15
MYO1G	212.786	-1.01162	0.123153	-8.21434	2.13342e-16	5.44099e-15
VIPR1	152.182	-1.43464	0.174649	-8.21441	2.13202e-16	5.44099e-15
RASGRP1	81.3872	-1.15712	0.140895	-8.21261	2.16438e-16	5.51e-15
PTN	107.35	-1.3316	0.16232	-8.20355	2.33381e-16	5.93065e-15
EBI3	116.487	-1.01577	0.124087	-8.18589	2.70309e-16	6.85673e-15
TNNT3	5.90903	-1.44197	0.176367	-8.17599	2.93434e-16	7.42999e-15
LUM	2002.78	-1.85215	0.226605	-8.17347	2.99645e-16	7.57367e-15
GRK5	647.433	-0.566535	0.0693181	-8.17298	3.00875e-16	7.5912e-15
IGLV3-1	147.817	-2.49426	0.305554	-8.16307	3.26621e-16	8.22608e-15
CIT	363.076	0.851199	0.104288	8.16199	3.29539e-16	8.28479e-15
STAT5A	855.461	-0.635197	0.0778544	-8.15879	3.38405e-16	8.49258e-15
B2M	104511	-0.698365	0.0856006	-8.15841	3.39453e-16	8.50377e-15
FBXO46	870.152	0.638951	0.0783247	8.15772	3.414e-16	8.53741e-15
IGLC2	1830.61	-2.1135	0.259109	-8.15679	3.44047e-16	8.58842e-15
ANLN	573.696	1.09214	0.134051	8.1472	3.72447e-16	9.28095e-15
IGLV3-10	74.3264	-2.51273	0.308728	-8.13895	3.98714e-16	9.91802e-15
ADAM33	43.5201	-1.3626	0.167468	-8.13647	4.06963e-16	1.01054e-14
IGKV1-16	76.7932	-2.55629	0.314204	-8.13577	4.09325e-16	1.01462e-14
SPOCK2	785.484	-0.932912	0.114963	-8.11488	4.86272e-16	1.20325e-14
TMC8	369.378	-0.966429	0.119148	-8.11116	5.01394e-16	1.2385e-14
IGHV2-26	22.8721	-2.64332	0.326007	-8.10817	5.13863e-16	1.26708e-14
SSC5D	136.774	-1.37458	0.169736	-8.09833	5.57174e-16	1.37142e-14
GEM	395.241	-1.31618	0.162529	-8.09813	5.5812e-16	1.37142e-14
PRKCB	177.837	-1.11918	0.138424	-8.08513	6.20957e-16	1.52318e-14
CENPL	212.887	0.751432	0.0930459	8.07593	6.69644e-16	1.63976e-14
SASS6	168.566	0.665687	0.0824393	8.07487	6.75496e-16	1.65122e-14
HLA-DMB	989.366	-1.02738	0.127367	-8.0663	7.24633e-16	1.76828e-14
MIAT	69.6324	-1.36038	0.168744	-8.06178	7.5193e-16	1.83173e-14
IGLV3-27	24.278	-2.6778	0.332236	-8.05993	7.63371e-16	1.8564e-14
SMPD4	1823.23	0.377448	0.046902	8.0476	8.44359e-16	2.04982e-14
PTGIS	264.312	-1.60551	0.199731	-8.03834	9.10612e-16	2.20687e-14
IGHV4-34	94.6871	-2.13876	0.266343	-8.0301	9.73956e-16	2.35634e-14
JAK3	375.068	-1.08183	0.134792	-8.02595	1.00745e-15	2.43321e-14
SFRP1	56.5747	-1.66814	0.208047	-8.01806	1.07427e-15	2.59017e-14
PEAR1	218.31	-0.814403	0.101618	-8.01432	1.10751e-15	2.66575e-14
FMNL3	699.321	-0.66576	0.0832675	-7.99544	1.29111e-15	3.1024e-14
EME1	115.999	0.966883	0.120964	7.99317	1.31517e-15	3.15484e-14
CD8B	85.7475	-1.55071	0.194025	-7.99233	1.32413e-15	3.17096e-14
IGHV3-20	8.67493	-2.79822	0.350253	-7.98913	1.35898e-15	3.2489e-14
FNBP1L	1378.24	0.603483	0.07565	7.9773	1.49567e-15	3.56965e-14
CCL3	175.667	-1.05991	0.132907	-7.97481	1.52617e-15	3.63629e-14
GPNMB	2484.98	-1.12423	0.141045	-7.97071	1.57767e-15	3.75268e-14
CARD16	215.775	-0.852391	0.106953	-7.9698	1.58926e-15	3.77388e-14
XRCC2	118.969	0.972891	0.122141	7.96529	1.64839e-15	3.90774e-14
MIR210HG	152.637	1.21666	0.152758	7.96463	1.6572e-15	3.92205e-14
ENTPD1	992.77	-0.496454	0.0623602	-7.96106	1.70569e-15	4.03005e-14
MAPK15	25.7725	1.78859	0.224719	7.95921	1.73135e-15	4.08385e-14
NUF2	315.801	1.07305	0.134956	7.95113	1.84813e-15	4.35203e-14
WIPF1	896.712	-0.838373	0.105445	-7.9508	1.85303e-15	4.35633e-14
SLC44A4	72.5163	1.42818	0.179636	7.95042	1.85884e-15	4.36271e-14
SOX7	161.443	-0.977576	0.123042	-7.94508	1.94062e-15	4.54709e-14
NPHS1	8.56146	2.34304	0.295068	7.9407	2.01036e-15	4.7027e-14
GBP1P1	68.3696	-1.17269	0.147686	-7.94039	2.01547e-15	4.70687e-14
IGHG4	1473.7	-2.19357	0.276316	-7.93864	2.04416e-15	4.76598e-14
ANTXR1	815.682	-1.19624	0.150712	-7.93725	2.0672e-15	4.81177e-14
LTBP4	1753.62	-1.05709	0.133225	-7.93466	2.11072e-15	4.905e-14
BMP5	29.6038	-2.08937	0.263582	-7.92681	2.24852e-15	5.21664e-14
IGHV3-30	203.033	-2.40496	0.303801	-7.91623	2.44828e-15	5.67079e-14
DPYSL3	763.422	-1.07906	0.13638	-7.91213	2.53015e-15	5.85081e-14
PLEKHO1	1212.07	-0.852353	0.107869	-7.90172	2.75074e-15	6.35052e-14
FOXS1	122.92	-1.17185	0.14839	-7.89709	2.85479e-15	6.57999e-14
CDH13	456.298	-0.713108	0.0906015	-7.87082	3.52324e-15	8.10748e-14
LAG3	239.56	-1.30644	0.166005	-7.86986	3.55024e-15	8.15632e-14
RILPL2	532.932	-0.531172	0.0675414	-7.86439	3.70892e-15	8.50704e-14
HK1	987.115	-0.94861	0.120676	-7.86079	3.81721e-15	8.74123e-14
COL8A1	340.983	-1.22217	0.155654	-7.85183	4.10004e-15	9.37371e-14
GNB4	314.793	-0.752445	0.0958458	-7.85057	4.14136e-15	9.45286e-14
HHIP-AS1	10.4365	-1.66776	0.212446	-7.85029	4.15083e-15	9.45921e-14
ITGA11	227.415	-1.09306	0.139327	-7.84528	4.32e-15	9.82887e-14
CSF2RB	190.38	-0.977805	0.124723	-7.8398	4.51255e-15	1.02504e-13
CCN4	82.1256	-1.28311	0.163914	-7.82793	4.95952e-15	1.12477e-13
SPRY1	855.509	-0.749269	0.0959616	-7.80801	5.80998e-15	1.31553e-13
ESR1	406.484	-1.55852	0.1998	-7.80038	6.17187e-15	1.39524e-13
SEPTIN1	338.952	-0.764478	0.0982399	-7.78175	7.15307e-15	1.61447e-13
IGLV6-57	127.037	-2.19424	0.282071	-7.77904	7.30789e-15	1.64678e-13
LY6K	19.1949	1.89054	0.24311	7.77648	7.45684e-15	1.67767e-13
ARHGEF6	389.86	-0.762153	0.0981137	-7.76806	7.96996e-15	1.79026e-13
ADARB1	485.755	-0.549778	0.0708836	-7.75607	8.76039e-15	1.96469e-13
PABPC1L	1077.86	0.818772	0.105712	7.74532	9.53396e-15	2.13479e-13
UCP2	1366.59	-0.906733	0.117268	-7.73214	1.05757e-14	2.3643e-13
PLEKHG1	426.12	-0.684492	0.0887426	-7.71324	1.22667e-14	2.73802e-13
NAA40	558.811	0.509838	0.0662068	7.70069	1.35329e-14	3.01588e-13
SYT8	88.5337	2.03702	0.264595	7.69866	1.375e-14	3.05942e-13
RASGRP2	303.014	-1.07526	0.139767	-7.69325	1.43444e-14	3.18667e-13
FOSB	995.237	-1.58936	0.20681	-7.68515	1.5282e-14	3.38964e-13
KIAA1841	200.494	0.589407	0.0767197	7.68261	1.55883e-14	3.45215e-13
MAMDC2	30.0108	-1.38324	0.180053	-7.68241	1.56128e-14	3.45216e-13
TCERG1	1145.82	0.42201	0.0549402	7.68127	1.57522e-14	3.47755e-13
PODXL	1918.28	-0.78519	0.102248	-7.67925	1.60028e-14	3.52737e-13
ENPP6	65.541	2.12712	0.27713	7.67555	1.6471e-14	3.62491e-13
DES	59.8357	-1.80297	0.234905	-7.67533	1.64994e-14	3.62551e-13
SPI1	581.645	-0.844291	0.11012	-7.66703	1.76028e-14	3.86196e-13
EFNB2	679.564	-0.701357	0.0915101	-7.66426	1.7986e-14	3.93991e-13
ITGBL1	205.768	-1.62982	0.212702	-7.66244	1.82427e-14	3.98996e-13
ELFN1	937.685	-1.47364	0.192431	-7.658	1.88846e-14	4.12396e-13
STAB1	2578.61	-0.758594	0.0990625	-7.65773	1.89245e-14	4.1263e-13
APOBEC3G	261.698	-0.929065	0.121587	-7.64117	2.15256e-14	4.68622e-13
SAA1	51364	-2.13317	0.279193	-7.64047	2.16437e-14	4.70468e-13
HLA-DRB6	767.046	-1.21794	0.159491	-7.63641	2.23368e-14	4.84788e-13
FYB1	382.462	-1.0256	0.134418	-7.62993	2.34884e-14	5.08998e-13
EGR2	135.243	-1.17837	0.154486	-7.62771	2.38957e-14	5.17033e-13
CENPI	102.625	0.935187	0.122641	7.62539	2.4329e-14	5.25604e-13
HELLS	366.256	0.92033	0.120696	7.62516	2.43729e-14	5.25748e-13
OSBP2	220.587	1.011	0.132652	7.6214	2.50934e-14	5.40465e-13
SGO2	209.627	0.823144	0.108029	7.61966	2.54346e-14	5.46979e-13
LIN9	202.494	0.679769	0.0892931	7.61279	2.6825e-14	5.76003e-13
CRIP2	2524.27	-0.74958	0.0985528	-7.60587	2.82984e-14	6.06719e-13
C3AR1	281.674	-0.865703	0.113958	-7.59666	3.03874e-14	6.5052e-13
IGLV7-46	25.5099	-2.06494	0.271954	-7.59299	3.12603e-14	6.68195e-13
AL355987.4	49.7493	1.33209	0.175504	7.59006	3.19764e-14	6.82469e-13
DEPDC1	249.285	1.07637	0.141909	7.58491	3.32707e-14	7.09022e-13
MXRA8	670.451	-1.09695	0.144802	-7.57551	3.57719e-14	7.61176e-13
MRC1	1367.79	-1.37001	0.180903	-7.57318	3.64199e-14	7.738e-13
CXCR4	1270.05	-0.869378	0.114811	-7.57228	3.66717e-14	7.77979e-13
ADGRA2	591.913	-1.05242	0.139033	-7.56955	3.74512e-14	7.93325e-13
UCK2	1544.8	0.591135	0.078158	7.56334	3.92847e-14	8.30918e-13
SLIT2	177.973	-1.32235	0.1749	-7.56059	4.01245e-14	8.47412e-13
FRZB	420.839	-1.06387	0.14076	-7.55801	4.09277e-14	8.63086e-13
ANGPTL2	891.534	-0.992902	0.131441	-7.55397	4.22191e-14	8.88992e-13
ATP1A2	111.423	-1.43842	0.190506	-7.55056	4.33402e-14	9.1124e-13
ZNF142	552.095	0.386908	0.0512623	7.54761	4.43329e-14	9.30727e-13
IGHV1-46	117.755	-2.26743	0.300684	-7.54091	4.66711e-14	9.78362e-13
LAP3	5731.57	-0.68521	0.0908713	-7.54045	4.68353e-14	9.80351e-13
SAMSN1	149.334	-0.985067	0.130716	-7.53592	4.84906e-14	1.0135e-12
CD300A	246.148	-0.855448	0.113549	-7.53372	4.93154e-14	1.02921e-12
CSF1R	1284.39	-0.882879	0.117225	-7.53148	5.01702e-14	1.04551e-12
HJURP	392.451	0.979552	0.130076	7.53064	5.04933e-14	1.05069e-12
ARHGAP23	482.279	-0.741381	0.0986597	-7.51452	5.71191e-14	1.18682e-12
TOP2A	2109.27	1.03108	0.137243	7.51284	5.78598e-14	1.20044e-12
SMARCD1	1689.15	0.372634	0.049628	7.50853	5.97958e-14	1.23879e-12
MCM8	396.819	0.688037	0.0917926	7.49555	6.60192e-14	1.36572e-12
CENPF	1157.4	0.975918	0.130332	7.48793	6.99697e-14	1.44528e-12
DACT1	128.849	-1.1467	0.153143	-7.48774	7.00698e-14	1.44528e-12
MT1H	326.224	-2.12683	0.284083	-7.48665	7.06563e-14	1.45525e-12
POLQ	138.529	0.971482	0.129868	7.48053	7.40262e-14	1.52023e-12
EPB41L3	253.046	-1.00003	0.133683	-7.48066	7.39482e-14	1.52023e-12
CCDC14	825.816	0.594247	0.0795136	7.47352	7.80778e-14	1.6011e-12
ANO2	52.9155	-1.49933	0.200835	-7.46547	8.30055e-14	1.69756e-12
HAND2-AS1	36.9515	-1.85521	0.248507	-7.46544	8.30217e-14	1.69756e-12
KIF11	403.514	0.822684	0.110267	7.46085	8.59643e-14	1.75519e-12
CCDC102B	161.966	-0.850674	0.114054	-7.4585	8.75137e-14	1.78424e-12
ANGPTL7	8.33864	-3.26621	0.438163	-7.45432	9.0334e-14	1.83909e-12
NSD2	1634.33	0.55674	0.0747168	7.45134	9.23958e-14	1.87782e-12
CTSV	158.762	1.63821	0.219859	7.45119	9.25023e-14	1.87782e-12
CD74	63670.9	-0.950002	0.127663	-7.44148	9.95643e-14	2.01828e-12
IGKV1D-42	2.47616	-3.10644	0.418921	-7.41533	1.21323e-13	2.45583e-12
KRT12	17.556	3.05184	0.411578	7.41496	1.21662e-13	2.45918e-12
TUBA1A	1323.94	-0.826889	0.111536	-7.41368	1.22838e-13	2.47941e-12
OLFML2A	526.316	-0.838446	0.113186	-7.40768	1.28525e-13	2.59049e-12
CBFA2T2	887.23	0.464863	0.0628019	7.40205	1.34098e-13	2.69896e-12
GAS2L3	273.039	0.811052	0.109579	7.40153	1.34626e-13	2.70573e-12
CABYR	315.852	1.67186	0.226034	7.39649	1.39832e-13	2.80638e-12
LCAT	2412.12	-1.15186	0.155754	-7.39536	1.41023e-13	2.82627e-12
S1PR1	1011.33	-0.694685	0.093984	-7.39153	1.45149e-13	2.90484e-12
CCR1	216.117	-0.914396	0.12374	-7.38967	1.47194e-13	2.94159e-12
PREX1	1257.46	-0.663931	0.0898864	-7.38634	1.50923e-13	3.01184e-12
CHST2	185.696	-0.716223	0.0969752	-7.38563	1.51734e-13	3.02377e-12
TSC1	972.863	0.451616	0.0612269	7.37611	1.62986e-13	3.23886e-12
PTBP2	424.719	0.534672	0.072486	7.37621	1.62853e-13	3.23886e-12
RACGAP1	722.848	0.703528	0.0953828	7.37584	1.63315e-13	3.24084e-12
SNHG1	1021.3	0.625557	0.0848177	7.37532	1.63955e-13	3.24897e-12
GOT2	12562.8	-0.690691	0.0937553	-7.36696	1.74566e-13	3.4544e-12
IGLV7-43	29.374	-2.09302	0.28417	-7.36537	1.76655e-13	3.49084e-12
INPP4B	186.474	-0.951362	0.129206	-7.36317	1.79595e-13	3.544e-12
CYBB	800.815	-1.04159	0.14147	-7.36263	1.80316e-13	3.55326e-12
PIK3CG	55.3603	-1.00263	0.13623	-7.35987	1.84088e-13	3.62254e-12
NEMP1	624.383	0.603975	0.0820767	7.35867	1.85746e-13	3.65008e-12
PROM1	232.274	2.39756	0.326381	7.34588	2.04406e-13	4.01118e-12
KIF14	220.524	0.928503	0.126426	7.34423	2.0694e-13	4.05527e-12
FGR	232.323	-0.814441	0.110921	-7.34251	2.09629e-13	4.10229e-12
PDPN	71.6025	-1.85768	0.253115	-7.33925	2.14792e-13	4.19697e-12
CAD	1604.27	0.510442	0.0695512	7.33908	2.15062e-13	4.19697e-12
CFD	302.799	-1.1103	0.15131	-7.33791	2.16952e-13	4.22219e-12
BUB3	2686.34	0.309971	0.0422417	7.33804	2.1674e-13	4.22219e-12
GBP4	1294.96	-0.833053	0.113619	-7.33201	2.26719e-13	4.4062e-12
CD19	31.3521	-1.53069	0.209087	-7.32083	2.4645e-13	4.78309e-12
CLK2	1508.29	0.441143	0.060312	7.31434	2.58647e-13	5.01292e-12
GIPC3	216.464	-0.665031	0.0909596	-7.31128	2.64609e-13	5.12146e-12
ITM2A	339.545	-1.00986	0.138143	-7.31026	2.66619e-13	5.1533e-12
CD70	13.6101	-1.31015	0.179356	-7.30477	2.77732e-13	5.36076e-12
NUSAP1	1089.23	0.793166	0.108788	7.29094	3.07805e-13	5.93312e-12
CPSF6	1857.64	0.308449	0.0424335	7.269	3.62154e-13	6.97122e-12
AL390728.4	357.962	0.842009	0.115856	7.26769	3.65675e-13	7.02941e-12
STIL	216.888	0.779105	0.107243	7.26484	3.73474e-13	7.16958e-12
WIPF2	1557.74	0.341212	0.0469796	7.26299	3.78617e-13	7.25845e-12
NEK2	392.313	0.954492	0.131453	7.26108	3.84011e-13	7.35189e-12
PRC1	889.452	0.832585	0.114691	7.25941	3.88786e-13	7.43322e-12
GTPBP2	1663.24	0.489521	0.0675001	7.25214	4.10229e-13	7.82734e-12
DTL	541.93	0.909142	0.125363	7.25205	4.10508e-13	7.82734e-12
TTK	253.868	1.00711	0.138879	7.2517	4.11559e-13	7.83681e-12
VSIR	1158.24	-0.661332	0.091297	-7.24375	4.36462e-13	8.29982e-12
HAVCR2	314.49	-0.927305	0.12823	-7.2316	4.77326e-13	9.0647e-12
CYTH4	429.369	-0.771411	0.106676	-7.23132	4.7832e-13	9.07139e-12
MAST2	1417.45	0.458108	0.0633611	7.23012	4.82554e-13	9.13941e-12
SAA2-SAA4	1923.76	-2.06523	0.285687	-7.229	4.86561e-13	9.20298e-12
RNASE1	2854.5	-0.925142	0.128094	-7.22238	5.10866e-13	9.64977e-12
DIO2	163.199	-2.01885	0.27957	-7.22126	5.15073e-13	9.71624e-12
KPNB1	6592.45	0.328178	0.0454501	7.22061	5.17565e-13	9.75024e-12
EPSTI1	513.604	-1.02477	0.142147	-7.20923	5.62699e-13	1.05864e-11
IL2RA	62.1644	-1.22124	0.169414	-7.20858	5.65378e-13	1.06226e-11
LSM14B	1382.51	0.42518	0.0589907	7.20757	5.69574e-13	1.06873e-11
CENPE	256.063	0.889022	0.123496	7.19878	6.07555e-13	1.13848e-11
PCDH7	48.3297	-1.37893	0.191809	-7.18906	6.52376e-13	1.22085e-11
RAPGEF3	308.014	-0.676873	0.0942462	-7.18196	6.87179e-13	1.28428e-11
LRRC37BP1	196.06	0.448174	0.0624662	7.17466	7.24852e-13	1.3529e-11
RBPJL	2.48536	2.10534	0.294055	7.1597	8.08567e-13	1.50716e-11
ITGA8	99.0046	-0.911307	0.127309	-7.1582	8.17407e-13	1.52085e-11
CEP95	788.081	0.402265	0.0561972	7.15809	8.18066e-13	1.52085e-11
ANKRD27	846.27	0.508465	0.0710517	7.15628	8.28987e-13	1.53913e-11
EXO1	230.68	0.896071	0.125263	7.15349	8.46006e-13	1.56866e-11
LCP1	3412.47	-0.846073	0.11829	-7.15254	8.51839e-13	1.57741e-11
WARS1	3109.22	-0.601165	0.0840595	-7.15166	8.57317e-13	1.58449e-11
FANCD2	366.814	0.783299	0.109528	7.15157	8.57905e-13	1.58449e-11
CH25H	97.5498	-1.42696	0.199556	-7.1507	8.63377e-13	1.59251e-11
IGLV5-45	14.8662	-2.19059	0.306357	-7.15045	8.64951e-13	1.59334e-11
ORC6	157.877	0.898977	0.125947	7.13773	9.48844e-13	1.7456e-11
G6PD	2150.43	1.07564	0.150758	7.13486	9.68832e-13	1.78006e-11
BGN	10783.5	-1.05938	0.148548	-7.13153	9.9262e-13	1.82139e-11
LINC02870	17.5541	2.64243	0.370721	7.12782	1.01971e-12	1.86868e-11
CKAP2L	234.244	0.914257	0.128294	7.12627	1.03126e-12	1.8874e-11
MRC2	686.177	-1.06032	0.148795	-7.12603	1.03304e-12	1.8882e-11
POGK	2197.91	0.467833	0.0656819	7.1227	1.0583e-12	1.93188e-11
ARL15	762.967	-0.421909	0.0592608	-7.11952	1.08302e-12	1.97445e-11
GOLGA2P5	707.428	0.767445	0.107953	7.10909	1.16807e-12	2.12676e-11
CNTN4	76.0262	-1.11793	0.157348	-7.10485	1.20456e-12	2.19037e-11
TFEC	93.7656	-0.949654	0.133677	-7.10411	1.21103e-12	2.19931e-11
CDCA8	410.74	0.85357	0.120273	7.09691	1.27576e-12	2.31389e-11
AL390728.6	221.566	0.756768	0.106658	7.09528	1.29093e-12	2.33841e-11
RSAD2	273.856	-1.04172	0.146906	-7.09112	1.33033e-12	2.40669e-11
LINC01480	27.6166	-1.49099	0.210433	-7.08537	1.38675e-12	2.50556e-11
FCGR3A	1420.75	-0.970634	0.136998	-7.085	1.39043e-12	2.50899e-11
PLAAT4	2329.04	-0.895669	0.126431	-7.08423	1.39823e-12	2.51984e-11
HAUS5	676.236	0.429624	0.0607147	7.07611	1.4826e-12	2.6685e-11
LBH	1195.44	-0.759419	0.107339	-7.07494	1.49509e-12	2.68756e-11
ANKRD52	1535.38	0.482896	0.0682719	7.07313	1.51483e-12	2.71956e-11
SCARF2	179.914	-0.805907	0.11403	-7.06749	1.57764e-12	2.82875e-11
PROSER3	167.351	0.570393	0.0807499	7.0637	1.62128e-12	2.9033e-11
HEYL	615.899	-1.00531	0.142527	-7.05345	1.74532e-12	3.1178e-11
RGS5	4907.9	-0.805891	0.114257	-7.05333	1.74692e-12	3.1178e-11
LPXN	413.25	-0.484278	0.0686618	-7.05309	1.74989e-12	3.1178e-11
POLG2	322.664	0.43698	0.0619549	7.05319	1.74866e-12	3.1178e-11
ISG20	923.066	-0.839543	0.119146	-7.04634	1.8369e-12	3.26871e-11
CDC6	647.53	0.891651	0.126633	7.04123	1.90544e-12	3.38642e-11
SPDL1	320.712	0.570565	0.0810448	7.04012	1.92077e-12	3.40937e-11
KCNK17	27.0432	-1.36794	0.19447	-7.03421	2.00386e-12	3.55239e-11
CCDC18-AS1	224.371	0.624465	0.0889024	7.02416	2.15355e-12	3.81297e-11
GAS6	2923.18	-0.823077	0.117183	-7.02385	2.1584e-12	3.81677e-11
CENPK	129.672	0.852508	0.121404	7.02207	2.18612e-12	3.86096e-11
ECM1	396.985	-0.961775	0.137046	-7.01787	2.2527e-12	3.97358e-11
SFMBT2	171.73	-0.866837	0.123639	-7.01105	2.36532e-12	4.16703e-11
CAMK1G	15.9154	-1.25494	0.179253	-7.00096	2.5421e-12	4.47289e-11
PROCR	241.189	-0.844257	0.120719	-6.99359	2.67945e-12	4.7087e-11
RHOH	107.117	-1.02415	0.146485	-6.9915	2.71963e-12	4.77337e-11
CERKL	171.511	-0.768816	0.109985	-6.99018	2.74531e-12	4.81246e-11
GSTM5	48.1064	-1.52273	0.217916	-6.98769	2.7945e-12	4.89263e-11
PKNOX2	36.8784	-1.22872	0.175948	-6.98346	2.8799e-12	5.0359e-11
ATP8B4	124.269	-0.70974	0.101666	-6.98111	2.92848e-12	5.11452e-11
MCM6	1499.01	0.631973	0.0905849	6.97658	3.02455e-12	5.27579e-11
BUB1B	302.065	0.941382	0.134974	6.97456	3.06838e-12	5.34563e-11
NCAPG	472.468	0.905912	0.129962	6.97058	3.15634e-12	5.49212e-11
ITGA4	156.228	-0.957438	0.137375	-6.96953	3.18011e-12	5.52666e-11
KCNE4	231.398	-1.19845	0.172106	-6.9634	3.3216e-12	5.76547e-11
GTF3C3	825.834	0.298462	0.0428639	6.96302	3.33054e-12	5.7739e-11
UNK	1057.85	0.36932	0.0530491	6.96185	3.35833e-12	5.81493e-11
MATK	141.998	-0.8583	0.12333	-6.95936	3.41813e-12	5.91124e-11
MT1M	465.28	-1.78075	0.256039	-6.95499	3.52589e-12	6.09013e-11
U2SURP	2357.76	0.364053	0.0523473	6.95457	3.53628e-12	6.10062e-11
ZWINT	826.911	0.770064	0.110831	6.94808	3.70284e-12	6.3724e-11
ARHGEF39	251.14	0.706669	0.101706	6.94814	3.70134e-12	6.3724e-11
DCHS1	365.309	-0.71767	0.103311	-6.94672	3.73873e-12	6.42634e-11
FCN2	113.327	-1.85347	0.266821	-6.94648	3.74509e-12	6.42945e-11
UST	122.356	-1.36392	0.196394	-6.94481	3.78978e-12	6.49827e-11
COL9A2	211.86	1.31028	0.188679	6.94449	3.7982e-12	6.50482e-11
ECT2	627.581	0.816547	0.117592	6.94392	3.81357e-12	6.52323e-11
TGFB3	522.73	-0.892843	0.128585	-6.94358	3.82297e-12	6.53141e-11
ZNF207	3582.08	0.242122	0.0348715	6.94326	3.83155e-12	6.53815e-11
E2F6	349.375	0.364916	0.0525948	6.93826	3.96968e-12	6.7657e-11
SOCS7	445.634	0.546568	0.0787826	6.93767	3.98628e-12	6.7858e-11
LHFPL3-AS2	49.4515	2.26429	0.326616	6.93257	4.13253e-12	7.02629e-11
CPA3	86.27	-1.60038	0.2309	-6.93107	4.17683e-12	7.09308e-11
NR4A3	166.941	-1.15288	0.166354	-6.93027	4.20046e-12	7.12465e-11
CFAP44	209.73	0.662758	0.0956461	6.92928	4.23002e-12	7.16618e-11
HK3	159.132	-0.976321	0.140925	-6.92794	4.27013e-12	7.22547e-11
WDR75	1134.37	0.321524	0.0464506	6.92185	4.45789e-12	7.53415e-11
POU2F1	775.821	0.354113	0.0511966	6.91674	4.62164e-12	7.80157e-11
H2BC20P	283.582	0.698026	0.101087	6.9052	5.01323e-12	8.4525e-11
OMG	7.5991	-1.05007	0.152173	-6.90053	5.18082e-12	8.72464e-11
SST	4.96535	4.72765	0.685547	6.89617	5.34239e-12	8.98602e-11
CCDC93	952.53	0.384541	0.0557744	6.89458	5.40252e-12	9.07636e-11
LY75	98.4704	-0.859019	0.124665	-6.89061	5.55552e-12	9.32232e-11
GINS4	141.517	0.886488	0.128666	6.88985	5.58494e-12	9.36056e-11
CCN1	2376.58	-0.884718	0.128438	-6.8883	5.64616e-12	9.45197e-11
ASPM	956.202	0.895209	0.129999	6.88629	5.72674e-12	9.57551e-11
PCDH17	328.03	-0.709638	0.103059	-6.88574	5.74895e-12	9.60129e-11
CLEC7A	127.022	-0.90392	0.131297	-6.88456	5.79656e-12	9.66938e-11
IFT80	284.383	0.639977	0.0930931	6.87459	6.21706e-12	1.03586e-10
CPT1C	89.5319	-0.788895	0.114786	-6.87272	6.29872e-12	1.04823e-10
HLA-E	30542.6	-0.571211	0.0831657	-6.86834	6.49512e-12	1.07964e-10
PDE10A	76.1532	-1.00812	0.146905	-6.86244	6.76918e-12	1.12388e-10
RBL1	272.619	0.632669	0.0922437	6.85867	6.95043e-12	1.15261e-10
KIF4A	541.973	0.926952	0.135198	6.85627	7.06805e-12	1.17074e-10
STON1	139.784	-0.948203	0.138318	-6.85523	7.11983e-12	1.17794e-10
BARD1	182.626	0.688441	0.100562	6.84596	7.59631e-12	1.2553e-10
ASF1B	457.526	0.879788	0.128525	6.84529	7.63233e-12	1.2595e-10
GARS1-DT	546.795	0.499324	0.0729457	6.84515	7.63955e-12	1.2595e-10
MKI67	1531.35	0.900491	0.131675	6.83875	7.98895e-12	1.31557e-10
CDK1	730.205	0.862797	0.126221	6.83561	8.16572e-12	1.34311e-10
RAD51AP1	192.811	0.809315	0.11842	6.83428	8.24158e-12	1.35401e-10
NEIL3	92.634	1.05195	0.154082	6.82718	8.66004e-12	1.42111e-10
ACE	335.376	-0.726411	0.106404	-6.82691	8.6761e-12	1.42209e-10
AC015813.1	211.827	0.755942	0.110744	6.82601	8.73081e-12	1.42941e-10
PYGO2	2570.77	0.405073	0.0593725	6.82256	8.94294e-12	1.46244e-10
FCGR1A	82.4222	-1.13448	0.16635	-6.81982	9.11532e-12	1.48891e-10
TAF4	799.871	0.37553	0.0550693	6.81922	9.15368e-12	1.49344e-10
THUMPD3-AS1	422.13	0.542916	0.0796294	6.81804	9.22936e-12	1.50406e-10
C12orf75	641.709	1.25442	0.184013	6.817	9.29616e-12	1.5132e-10
PLEKHG5	227.274	-0.622076	0.0912566	-6.81678	9.31038e-12	1.51377e-10
CAMKK1	90.537	-0.786697	0.115433	-6.81516	9.41588e-12	1.52916e-10
WDFY4	192.42	-0.970518	0.142582	-6.80675	9.98306e-12	1.61941e-10
DDX55	646.082	0.344824	0.0506612	6.80647	1.00022e-11	1.62065e-10
RCBTB2	267.392	-0.494582	0.0727087	-6.80224	1.03004e-11	1.66705e-10
ORC2	609.27	0.374083	0.0550072	6.80062	1.04173e-11	1.68405e-10
ST8SIA4	222.258	-0.751023	0.110438	-6.80042	1.04317e-11	1.68446e-10
MAP1A	156.701	-1.02987	0.151478	-6.79883	1.05471e-11	1.70114e-10
RPS6KA2	770.407	-0.788536	0.116126	-6.79036	1.11856e-11	1.80081e-10
KIF15	178.17	0.9659	0.142247	6.79029	1.11905e-11	1.80081e-10
CD3D	230.982	-1.11764	0.164694	-6.78618	1.1514e-11	1.85076e-10
KIAA0319	15.688	1.04395	0.153858	6.78514	1.15974e-11	1.86204e-10
COL1A2	12466.1	-1.12591	0.165974	-6.78363	1.17192e-11	1.87946e-10
SNRK	1433.9	-0.424586	0.0626016	-6.78234	1.18243e-11	1.89417e-10
LARP4B	1986.59	0.305475	0.045042	6.782	1.18522e-11	1.89649e-10
SGO1	145.171	0.862093	0.127276	6.77344	1.25758e-11	2.01e-10
TRMT13	323.172	0.40327	0.0595435	6.7727	1.26401e-11	2.01799e-10
PLAC8	91.7868	-1.23585	0.182537	-6.77041	1.28419e-11	2.04789e-10
ADAMTS15	76.9462	-1.00989	0.149171	-6.77001	1.28776e-11	2.05128e-10
FILIP1L	603.952	-0.778568	0.115116	-6.76332	1.34863e-11	2.14581e-10
SLC4A11	100.676	1.41337	0.209077	6.76001	1.37978e-11	2.1929e-10
PRCP	3777.78	-0.494213	0.0731622	-6.75503	1.42803e-11	2.26703e-10
ILF3	6557.81	0.311413	0.0461206	6.75214	1.45685e-11	2.31019e-10
GPIHBP1	201.964	-0.886443	0.131393	-6.74648	1.51479e-11	2.39937e-10
CIP2A	160.969	0.844204	0.125242	6.74058	1.57755e-11	2.496e-10
FPR1	108.324	-1.11953	0.166223	-6.73512	1.63792e-11	2.58861e-10
BCL11B	87.7937	-1.00779	0.149649	-6.73434	1.64677e-11	2.59969e-10
MCM10	186.271	0.934177	0.138736	6.73347	1.65658e-11	2.61226e-10
CCNE2	108.252	0.86393	0.128334	6.73187	1.67502e-11	2.63838e-10
ANXA1	1308.59	-0.794025	0.118007	-6.72862	1.71278e-11	2.69487e-10
HPX	111826	-1.03389	0.153696	-6.72688	1.73334e-11	2.72418e-10
LRRC8C	293.299	-0.628223	0.0934449	-6.72293	1.78112e-11	2.79616e-10
PNCK	104.815	2.40137	0.357228	6.72225	1.78942e-11	2.80607e-10
NOS1	5.51858	-1.70396	0.253498	-6.72179	1.795e-11	2.8117e-10
MSH2	799.004	0.451344	0.0671539	6.72104	1.80429e-11	2.82313e-10
FXYD3	307.359	1.81228	0.270157	6.70825	1.96966e-11	3.07847e-10
RCAN1	2339.44	-0.732603	0.10925	-6.70575	2.0037e-11	3.1282e-10
UBAP2L	5146.44	0.366532	0.0546818	6.703	2.04178e-11	3.18414e-10
CD209	226.629	-0.922161	0.137588	-6.70235	2.05096e-11	3.19493e-10
HYAL2	2211.93	-0.367786	0.0548782	-6.70187	2.05776e-11	3.20199e-10
CENPU	473.485	0.74583	0.111317	6.70008	2.08308e-11	3.23783e-10
EFEMP2	648.963	-0.823673	0.123043	-6.69418	2.16885e-11	3.36744e-10
ZMYM1	262.731	0.427466	0.0638846	6.69122	2.21312e-11	3.4324e-10
NUP107	1100.58	0.376594	0.056305	6.68847	2.25519e-11	3.49381e-10
CCDC84	460.498	0.503342	0.0752576	6.68825	2.2585e-11	3.49511e-10
TUBG1	1754.53	0.476521	0.0712662	6.68649	2.28587e-11	3.53359e-10
HMMR	426.36	0.81134	0.121396	6.6834	2.33462e-11	3.60501e-10
CD300LG	64.6036	-1.66615	0.249302	-6.68324	2.3372e-11	3.60506e-10
CHST8	17.8052	-1.87482	0.280615	-6.6811	2.37148e-11	3.65394e-10
NUP155	1124.07	0.370294	0.0554773	6.67469	2.47755e-11	3.81321e-10
MROH2A	366.877	-1.92071	0.287782	-6.67417	2.48629e-11	3.8225e-10
AC132008.2	319.805	0.465476	0.0697453	6.67394	2.49023e-11	3.82439e-10
IQGAP3	850.198	0.83844	0.125784	6.66574	2.6334e-11	4.03989e-10
FUCA1	3803.03	-0.557191	0.0836037	-6.66467	2.65266e-11	4.06502e-10
HAVCR1	45.0197	2.01086	0.3019	6.66068	2.72555e-11	4.17219e-10
FUBP1	1701.45	0.387055	0.0581259	6.6589	2.75892e-11	4.21871e-10
INPP5D	574.729	-0.670711	0.100797	-6.65411	2.85029e-11	4.3537e-10
IFT172	505.426	0.434388	0.0652848	6.65375	2.8572e-11	4.35484e-10
CLDN5	1099.96	-0.965095	0.145043	-6.65385	2.8552e-11	4.35484e-10
BAIAP2L2	668.806	1.17995	0.177471	6.64871	2.95667e-11	4.50159e-10
DDX11	571.278	0.662875	0.0997143	6.64774	2.9762e-11	4.52645e-10
KIF20A	500.638	0.88226	0.132733	6.64686	2.99419e-11	4.54892e-10
OAS2	1686.05	-0.946004	0.142374	-6.6445	3.04245e-11	4.61726e-10
ACAT1	13504.7	-0.638114	0.0960428	-6.64406	3.05168e-11	4.62631e-10
STMN2	127.4	-2.18847	0.330376	-6.62417	3.49206e-11	5.28598e-10
RBM12B	365.476	0.429941	0.0649059	6.62407	3.49431e-11	5.28598e-10
GINS1	429.815	0.82817	0.125051	6.62266	3.52799e-11	5.33122e-10
AC125257.1	366.932	0.361159	0.0545355	6.62246	3.53263e-11	5.33254e-10
TOPBP1	1040.95	0.435229	0.0657239	6.62209	3.54157e-11	5.34032e-10
RCOR2	43.8548	1.46007	0.220575	6.61938	3.60705e-11	5.43326e-10
LMNTD2-AS1	86.8091	0.889263	0.13436	6.61851	3.62836e-11	5.45954e-10
GIPR	51.6949	1.32607	0.200478	6.61452	3.72749e-11	5.60274e-10
TTC36	719.786	-1.6552	0.250246	-6.61431	3.73283e-11	5.6048e-10
IL33	416.516	-0.988178	0.149438	-6.61264	3.77514e-11	5.66231e-10
PTPN23	2360.65	0.30865	0.0467357	6.60415	3.99803e-11	5.99027e-10
SUZ12	1409.68	0.381175	0.0577578	6.59954	4.12426e-11	6.17285e-10
EFNB3	29.6533	-1.08017	0.163702	-6.5984	4.15619e-11	6.21406e-10
SPEF2	184.683	0.696803	0.105624	6.597	4.1955e-11	6.26619e-10
CD274	92.5894	-0.849541	0.128867	-6.59238	4.32841e-11	6.45788e-10
COL1A1	21428.4	-1.18995	0.180516	-6.59197	4.3404e-11	6.46213e-10
COLCA2	138.035	1.07104	0.162473	6.59211	4.33616e-11	6.46213e-10
GPR183	184.097	-0.943923	0.143222	-6.59064	4.37923e-11	6.51307e-10
ATAT1	335.176	0.508108	0.0771125	6.58919	4.42246e-11	6.57045e-10
KAT2A	2696.46	0.488479	0.074138	6.58878	4.43456e-11	6.58149e-10
XYLT1	85.5729	-0.903337	0.137115	-6.58817	4.45267e-11	6.60145e-10
FAM83A-AS1	478.513	-2.27014	0.344864	-6.58271	4.6194e-11	6.84146e-10
CDK2	893.987	0.468295	0.071212	6.57607	4.8306e-11	7.14676e-10
RASGRP3	533.814	-0.592784	0.0902046	-6.57155	4.97951e-11	7.35936e-10
FLVCR1	735.33	0.616275	0.0938648	6.56556	5.18372e-11	7.65316e-10
TKTL1	26.3029	1.86103	0.283626	6.56156	5.3248e-11	7.85325e-10
PLXNA4	51.1018	-1.59075	0.2425	-6.5598	5.388e-11	7.93817e-10
SKA3	208.352	0.84794	0.129276	6.55916	5.41111e-11	7.96391e-10
MAD2L1	392.181	0.707498	0.107881	6.55811	5.44924e-11	8.01168e-10
TNFRSF1B	2382.74	-0.618933	0.0944447	-6.55339	5.62458e-11	8.26088e-10
GTSE1	253.844	0.907022	0.138457	6.55093	5.71793e-11	8.38927e-10
ALS2CL	1529.57	0.805212	0.123032	6.54474	5.96009e-11	8.73548e-10
MASTL	390.463	0.434382	0.066401	6.5418	6.07808e-11	8.89919e-10
PLEK	561.52	-0.910355	0.139206	-6.53962	6.16742e-11	9.01132e-10
USP21	755.431	0.383552	0.0586495	6.53973	6.16312e-11	9.01132e-10
BUB1	387.897	0.825494	0.126281	6.53695	6.27849e-11	9.16413e-10
MCM2	1614.89	0.765548	0.117205	6.53168	6.50345e-11	9.48269e-10
KLHL17	218.803	0.470145	0.0721212	6.51882	7.08611e-11	1.03216e-09
KIF23	315.084	0.88587	0.135945	6.51637	7.203e-11	1.04811e-09
MT1X	8868.8	-1.48451	0.227833	-6.51578	7.23128e-11	1.05114e-09
UGT1A7	14.9364	1.47868	0.226995	6.51418	7.30896e-11	1.06134e-09
HAUS6	522.227	0.4688	0.0719737	6.5135	7.34219e-11	1.06507e-09
GATA3	66.3601	-1.01545	0.155935	-6.51204	7.41388e-11	1.07437e-09
CCN2	3550.44	-0.8404	0.129081	-6.51064	7.48333e-11	1.08221e-09
AC010247.2	46.3948	1.54436	0.2372	6.51078	7.47598e-11	1.08221e-09
KIF18B	306.081	0.930081	0.142868	6.51008	7.51096e-11	1.0851e-09
ARHGAP11A	396.764	0.747271	0.11479	6.50987	7.52143e-11	1.0855e-09
PCDH18	104.105	-0.870245	0.133705	-6.5087	7.58022e-11	1.09287e-09
NDUFAF1	1099.83	-0.430575	0.0662036	-6.50379	7.83196e-11	1.12801e-09
CXCL11	158.399	-1.22201	0.187962	-6.50137	7.95905e-11	1.14515e-09
ORC1	192.137	0.811302	0.124833	6.49908	8.08132e-11	1.16156e-09
CASC3	2760.11	0.311554	0.0479485	6.49767	8.1576e-11	1.17133e-09
COL23A1	63.2454	-1.11522	0.171714	-6.49465	8.32276e-11	1.19383e-09
PLTP	1790.44	-1.08013	0.166393	-6.49143	8.50278e-11	1.21756e-09
ADAP2	341.864	-0.61244	0.0943467	-6.49138	8.5054e-11	1.21756e-09
HHIP	77.4753	-1.86934	0.288185	-6.4866	8.77962e-11	1.25554e-09
COL6A3	3785.81	-0.964223	0.148678	-6.48531	8.85501e-11	1.26504e-09
TPX2	1427.85	0.788409	0.121585	6.48445	8.90536e-11	1.27095e-09
TMEM100	192.578	-1.50045	0.231481	-6.48194	9.05534e-11	1.29105e-09
SUSD5	28.2475	-1.2658	0.195372	-6.4789	9.23959e-11	1.31599e-09
KCNN4	67.8833	-0.932128	0.143876	-6.4787	9.25172e-11	1.31639e-09
GSN	8902.03	-0.642422	0.0991827	-6.47716	9.3466e-11	1.32855e-09
FAP	125.301	-1.20207	0.185598	-6.47672	9.3737e-11	1.32973e-09
BRCA1	382.694	0.623844	0.0963207	6.47674	9.37256e-11	1.32973e-09
RAD54L	119.867	0.948912	0.146645	6.47083	9.74668e-11	1.38125e-09
FOXM1	825.323	0.872563	0.134863	6.47001	9.79994e-11	1.38741e-09
ANKLE2	1873.71	0.295465	0.045699	6.46545	1.00995e-10	1.42838e-09
TRARG1	1.86262	-1.84034	0.284672	-6.46478	1.01448e-10	1.43336e-09
LPAR6	518.652	-0.561262	0.0868349	-6.46356	1.02269e-10	1.44351e-09
CTSK	463.015	-0.853883	0.132132	-6.46233	1.03104e-10	1.45385e-09
ACIN1	3749.47	0.253876	0.0393217	6.45637	1.07241e-10	1.51068e-09
SFSWAP	1305.81	0.293534	0.0454917	6.45246	1.10048e-10	1.54867e-09
ZBTB40	706.667	0.366686	0.0568383	6.45139	1.10826e-10	1.55803e-09
MED24	2940.37	0.301466	0.0467299	6.45125	1.10933e-10	1.55803e-09
WDR45B	3292.47	0.328855	0.0510011	6.44799	1.13341e-10	1.59026e-09
GLMN	195.004	0.39241	0.0608817	6.44545	1.15262e-10	1.61561e-09
NCAPD2	1413.41	0.575228	0.0892653	6.44403	1.16346e-10	1.62919e-09
PLK4	132.141	0.709601	0.11016	6.44153	1.18278e-10	1.6546e-09
CNNM4	480.108	0.42547	0.0660537	6.44128	1.18473e-10	1.65569e-09
KIT	96.9645	-0.942212	0.146287	-6.44086	1.18802e-10	1.65865e-09
RAB31	656.938	-0.737834	0.114616	-6.43746	1.21491e-10	1.69285e-09
GSTZ1	1950.65	-0.837074	0.130031	-6.4375	1.21458e-10	1.69285e-09
RADX	132.94	0.842929	0.130969	6.4361	1.2258e-10	1.70633e-09
CBX2	261.578	0.911856	0.141709	6.43472	1.23701e-10	1.72025e-09
BRI3BP	1039.54	0.42945	0.0668959	6.41967	1.36571e-10	1.89736e-09
SMC1B	55.6802	1.45468	0.226764	6.41496	1.40858e-10	1.95499e-09
NDC1	944.779	0.386146	0.060198	6.4146	1.41191e-10	1.95769e-09
TIMELESS	1718.99	0.448358	0.0699167	6.41274	1.42927e-10	1.97982e-09
SNAI1	140.827	-0.921811	0.143851	-6.40809	1.47359e-10	2.03921e-09
MYH3	177.101	-1.08186	0.169102	-6.39771	1.57728e-10	2.18056e-09
DEF6	307.932	-0.742463	0.116083	-6.39596	1.5954e-10	2.20347e-09
ECHS1	25602	-0.587191	0.0918457	-6.39323	1.62422e-10	2.24107e-09
CD3EAP	189.458	0.499746	0.0781769	6.3925	1.63198e-10	2.24958e-09
PARPBP	161.547	0.724505	0.113348	6.39186	1.63884e-10	2.2563e-09
KDM3A	1321.7	0.390053	0.0610245	6.39174	1.64004e-10	2.2563e-09
STAG3	216.29	-0.821397	0.128654	-6.38453	1.71919e-10	2.36288e-09
KIF18A	128.893	0.871361	0.136502	6.38352	1.73068e-10	2.37636e-09
HEG1	1390.34	-0.603217	0.0945437	-6.38029	1.76747e-10	2.42453e-09
SMYD5	1128.28	0.378346	0.0593182	6.37824	1.7914e-10	2.45497e-09
TROAP	450.209	0.906435	0.142125	6.37771	1.79754e-10	2.461e-09
AFAP1-AS1	379.364	2.12977	0.334015	6.37629	1.81431e-10	2.48155e-09
BRCA2	153.065	0.643225	0.100901	6.37483	1.8317e-10	2.5029e-09
ANGPTL6	157.232	-0.865253	0.135862	-6.36864	1.90709e-10	2.6034e-09
DPEP1	89.9983	-1.67877	0.263824	-6.36322	1.97561e-10	2.69434e-09
ADAMTS4	760.21	-0.688192	0.108154	-6.36306	1.97777e-10	2.69468e-09
CLCN2	346.483	0.484149	0.0760947	6.36245	1.9856e-10	2.70275e-09
MAP3K9	297.964	0.505219	0.0794254	6.36093	2.00533e-10	2.72698e-09
KCNK6	265.059	-0.713644	0.112395	-6.34943	2.1611e-10	2.93598e-09
SRSF11	3318.56	0.412583	0.0650011	6.34732	2.19104e-10	2.9738e-09
UBE2C	761.108	0.947684	0.149327	6.34639	2.20431e-10	2.98893e-09
C21orf58	193.462	0.66546	0.104907	6.34335	2.24828e-10	3.04564e-09
MTF2	495.115	0.408986	0.0644949	6.34137	2.27732e-10	3.0802e-09
TTF2	310.24	0.528183	0.0832923	6.34131	2.27816e-10	3.0802e-09
CDCA7L	304.514	0.817742	0.12896	6.34103	2.28235e-10	3.08291e-09
DUSP2	178.832	-0.948182	0.149583	-6.33883	2.31521e-10	3.12431e-09
BRD8	1462.38	0.329299	0.0519562	6.33802	2.32739e-10	3.13776e-09
SEC14L6	73.0915	1.56769	0.247361	6.33765	2.33294e-10	3.14224e-09
ADGRE2	78.4391	-0.862111	0.136038	-6.33726	2.33883e-10	3.14717e-09
AC108676.1	11.4921	1.03179	0.162832	6.33655	2.3497e-10	3.1588e-09
SGCD	112.487	-1.27269	0.200947	-6.33347	2.39706e-10	3.2194e-09
TGFBR2	3816.64	-0.523994	0.0827439	-6.33272	2.40871e-10	3.23198e-09
SUPT7L	1365	0.230691	0.0364318	6.33214	2.41788e-10	3.2412e-09
PSMB10	1089.43	-0.576831	0.091131	-6.3297	2.45644e-10	3.28666e-09
CRISP3	36.826	-2.6338	0.416101	-6.32972	2.45607e-10	3.28666e-09
CNOT9	1686.01	0.294616	0.0465797	6.32499	2.53247e-10	3.38197e-09
DLL4	683.268	-0.554982	0.0877435	-6.32504	2.53159e-10	3.38197e-09
NPEPPS	1931.34	0.396681	0.0627192	6.3247	2.5372e-10	3.38508e-09
CXCL5	237.224	2.19325	0.346862	6.32312	2.56341e-10	3.41683e-09
NPDC1	834.093	-0.698634	0.11055	-6.31961	2.62216e-10	3.48528e-09
PMS1	380.638	0.298375	0.0472132	6.31973	2.62025e-10	3.48528e-09
ITGB6	50.7212	1.38847	0.219701	6.31982	2.61867e-10	3.48528e-09
NOTCH3	2254.56	-0.754312	0.119373	-6.31893	2.63381e-10	3.49748e-09
SLC25A19	242.729	0.467609	0.0740291	6.31656	2.67451e-10	3.54485e-09
TICRR	127.372	0.875522	0.138606	6.31665	2.67302e-10	3.54485e-09
SOD3	708.931	-1.14647	0.181568	-6.31427	2.71433e-10	3.59426e-09
FEZ1	200.927	-0.772403	0.122386	-6.31119	2.76901e-10	3.6598e-09
KNSTRN	548.92	0.434523	0.0688494	6.31121	2.76868e-10	3.6598e-09
ZNF605	460.975	0.436339	0.0691719	6.30803	2.826e-10	3.73164e-09
SLC2A1	538.172	1.03628	0.16431	6.30688	2.84708e-10	3.75597e-09
PXDN	1187.51	-0.723066	0.114654	-6.30653	2.85363e-10	3.76109e-09
MMS22L	211.845	0.659249	0.104538	6.30631	2.85773e-10	3.76299e-09
EZH2	587.786	0.60913	0.0966252	6.30405	2.8997e-10	3.8147e-09
TXNRD1	8693.91	0.774826	0.122916	6.30372	2.90578e-10	3.81914e-09
WDR6	3259.58	0.394269	0.062556	6.30265	2.92592e-10	3.84204e-09
TMEM237	343.724	0.499662	0.0792916	6.30157	2.94636e-10	3.86529e-09
ATF2	1684.58	0.316792	0.0503929	6.28644	3.24829e-10	4.25743e-09
FHDC1	70.0683	1.03511	0.164676	6.28573	3.26324e-10	4.27306e-09
NAAA	866.066	-0.626149	0.0997395	-6.27784	3.43299e-10	4.49118e-09
STK36	562.963	0.415358	0.0661649	6.27762	3.43802e-10	4.49359e-09
NCAPG2	595.574	0.566914	0.0903804	6.27254	3.55212e-10	4.63844e-09
UBE2T	429.741	0.658967	0.105101	6.26983	3.61438e-10	4.71538e-09
KIF2C	491.722	0.885543	0.141253	6.26921	3.62883e-10	4.7255e-09
FANCF	625.845	0.304473	0.0485653	6.26935	3.62549e-10	4.7255e-09
CPA2	8.09421	2.51077	0.400634	6.267	3.68079e-10	4.78875e-09
ZBTB26	183.332	0.456413	0.0728458	6.26547	3.71708e-10	4.83152e-09
VAMP5	2925.05	-0.615238	0.0982101	-6.26451	3.73996e-10	4.85679e-09
KIFC1	742.33	0.821021	0.131132	6.26105	3.824e-10	4.96137e-09
DHRS9	67.4334	-0.815096	0.130267	-6.25713	3.9212e-10	5.0828e-09
RBM39	6038.84	0.251654	0.0402197	6.25699	3.92479e-10	5.0828e-09
NUP188	1355.83	0.386342	0.0617563	6.25591	3.952e-10	5.11335e-09
MAU2	1516.46	0.327014	0.0523086	6.25162	4.06209e-10	5.25098e-09
RIF1	1318.7	0.354564	0.0567362	6.24935	4.12151e-10	5.32293e-09
TTC22	374.151	0.743994	0.119114	6.24606	4.20948e-10	5.43157e-09
DNAH14	329.832	0.470364	0.0753525	6.24218	4.31507e-10	5.56274e-09
OTUD3	161.471	0.531812	0.0852017	6.2418	4.32553e-10	5.57114e-09
LGALS2	154.341	-1.12785	0.180708	-6.24124	4.34107e-10	5.58606e-09
KANSL1	1278.88	0.350873	0.0562256	6.24044	4.36332e-10	5.60959e-09
HNRNPU	12584.1	0.213258	0.0341902	6.23742	4.44845e-10	5.71383e-09
SF3B4	3782	0.392816	0.0630006	6.23511	4.51464e-10	5.79359e-09
COL5A1	2664.55	-1.04813	0.168113	-6.23468	4.52692e-10	5.80407e-09
EPAS1	9182.51	-0.43957	0.0705921	-6.22691	4.75733e-10	6.09395e-09
HMGXB3	1628.97	0.278662	0.0447681	6.22456	4.82922e-10	6.18044e-09
IFI6	8003.36	-1.07405	0.172583	-6.22339	4.86528e-10	6.22095e-09
APOD	111.27	-1.09347	0.175768	-6.22107	4.93787e-10	6.30806e-09
STX16	1968.53	0.313116	0.0503505	6.21873	5.01186e-10	6.3968e-09
SKA1	258.993	0.897302	0.144393	6.21431	5.15512e-10	6.5737e-09
TUBG2	451.841	0.429696	0.0691798	6.21129	5.25517e-10	6.69525e-09
FCGBP	631.411	1.21779	0.196244	6.20548	5.45295e-10	6.94097e-09
ZNF26	390.61	0.394669	0.0636042	6.20508	5.4668e-10	6.95233e-09
SMC2	624.862	0.511224	0.0824224	6.20249	5.55775e-10	7.06164e-09
VSIG4	398.726	-0.937282	0.151148	-6.20109	5.60732e-10	7.11822e-09
MAFG	976.881	0.521727	0.0842173	6.19501	5.82797e-10	7.39169e-09
TJAP1	1356.96	0.304288	0.0491267	6.19394	5.86794e-10	7.4357e-09
CDCA2	118.887	0.875946	0.141426	6.19366	5.87832e-10	7.44218e-09
ZNF133	418.412	0.364244	0.0588892	6.18525	6.20053e-10	7.84308e-09
PAK4	2018.77	0.422461	0.0683048	6.18494	6.21278e-10	7.85156e-09
LUCAT1	78.81	1.67266	0.270592	6.18149	6.35001e-10	8.01462e-09
KLKB1	4262.3	-0.831571	0.134528	-6.18141	6.35316e-10	8.01462e-09
CCL4L2	139.779	-0.949698	0.153665	-6.18031	6.39767e-10	8.06358e-09
ZNF84	650.182	0.356459	0.0576913	6.17873	6.46176e-10	8.1371e-09
SAMD9L	394.871	-0.760232	0.123123	-6.17459	6.63345e-10	8.34586e-09
BTNL9	406.242	-0.872617	0.141339	-6.17394	6.66088e-10	8.37291e-09
EFHC1	237.461	0.493864	0.0800413	6.17012	6.82367e-10	8.56992e-09
TSC22D3	4872.33	-0.88854	0.144051	-6.16824	6.9056e-10	8.66511e-09
TRIP13	271.207	0.837434	0.135788	6.16721	6.95072e-10	8.71399e-09
TRIM22	1105.47	-0.818788	0.132773	-6.16682	6.96766e-10	8.72749e-09
EMB	253.366	-0.929848	0.150829	-6.16491	7.05211e-10	8.82545e-09
AHSA2P	1037.16	0.504098	0.0817896	6.16335	7.12217e-10	8.90524e-09
SGPP2	135.985	1.49745	0.243006	6.16219	7.17454e-10	8.96278e-09
NAALAD2	69.3129	1.0824	0.175734	6.15933	7.30552e-10	9.11835e-09
HMGA2	97.7604	2.21992	0.360493	6.158	7.36691e-10	9.18686e-09
KIRREL2	6.90582	1.75767	0.285559	6.15517	7.49973e-10	9.34424e-09
NDC80	380.235	0.740341	0.120336	6.15231	7.63641e-10	9.50615e-09
APOBEC3C	435.054	-0.835379	0.135848	-6.14937	7.77934e-10	9.67556e-09
DVL3	2986.21	0.31351	0.0509938	6.14801	7.84631e-10	9.75027e-09
CILP	50.7205	-1.11532	0.181489	-6.14539	7.97674e-10	9.90363e-09
HSPB6	520.644	-1.05149	0.171111	-6.14509	7.99168e-10	9.91347e-09
CKAP5	3043.88	0.30814	0.0501509	6.14426	8.0337e-10	9.95685e-09
P3H2	172.123	-0.877673	0.142985	-6.13821	8.34581e-10	1.03346e-08
TUG1	3529.17	0.32818	0.0534783	6.1367	8.4252e-10	1.04238e-08
IGSF3	733.176	0.978297	0.159487	6.13402	8.56875e-10	1.05921e-08
RGS6	10.7468	-1.03253	0.168514	-6.12726	8.94036e-10	1.10418e-08
RASGRF1	64.3728	-1.39879	0.228301	-6.12694	8.95861e-10	1.10547e-08
AC147055.1	41.4999	1.51183	0.246889	6.12352	9.15308e-10	1.12848e-08
IL34	228.515	-0.903608	0.147568	-6.12334	9.16343e-10	1.12877e-08
DENND2A	224.055	-0.598655	0.09785	-6.11808	9.47072e-10	1.16561e-08
CCNF	415.892	0.621795	0.101663	6.11621	9.5825e-10	1.17834e-08
DHX57	701.968	0.304274	0.0497539	6.11559	9.61997e-10	1.18192e-08
DOCK8	499.965	-0.810199	0.132507	-6.11437	9.69368e-10	1.18994e-08
VEGFA	6910.52	0.473528	0.0774904	6.11079	9.91372e-10	1.21589e-08
AL590004.3	75.0367	1.27225	0.208207	6.11049	9.93275e-10	1.21717e-08
FANCI	615.223	0.642434	0.105217	6.10581	1.02283e-09	1.2523e-08
COL12A1	651.995	-0.872705	0.143152	-6.09636	1.08513e-09	1.32743e-08
OAZ2	3340.99	-0.296426	0.0486376	-6.0946	1.09711e-09	1.34092e-08
RAD1	766.349	0.299131	0.0491191	6.08993	1.12964e-09	1.37948e-08
WDR27	294.932	0.54293	0.0891593	6.08944	1.13307e-09	1.38248e-08
RAC2	808.772	-0.812415	0.133439	-6.08829	1.14125e-09	1.39126e-08
NPY1R	118.805	-1.1055	0.181675	-6.08503	1.16472e-09	1.41864e-08
UBE2O	1336.64	0.302682	0.0497475	6.08436	1.16957e-09	1.42333e-08
MXD3	500.023	0.595965	0.097993	6.08171	1.18911e-09	1.44586e-08
SMC4	861.764	0.735124	0.120879	6.0815	1.19061e-09	1.44645e-08
NOS3	367.112	-0.636234	0.104636	-6.08047	1.19831e-09	1.45455e-08
BRD9	1090.36	0.343885	0.0565668	6.07926	1.20735e-09	1.46426e-08
ITPR3	598.309	1.1853	0.195015	6.07801	1.21681e-09	1.4732e-08
ADAMTS7	187.32	-0.557023	0.0916443	-6.07809	1.2162e-09	1.4732e-08
AGAP6	192.334	0.488489	0.0803775	6.07744	1.22117e-09	1.47722e-08
NDOR1	406.232	0.396354	0.0652527	6.07415	1.24646e-09	1.50652e-08
C5AR1	374.618	-0.663081	0.1092	-6.07214	1.26218e-09	1.52421e-08
NEB	1061.78	1.24321	0.204977	6.06514	1.31836e-09	1.5907e-08
C1GALT1	1053.37	0.433148	0.0714207	6.06474	1.32163e-09	1.59329e-08
MELK	336.403	0.77858	0.128442	6.06171	1.3468e-09	1.62224e-08
COL4A2	11764	-0.669727	0.110488	-6.06153	1.3483e-09	1.62266e-08
PRRC2A	7297.4	0.353929	0.0583924	6.06121	1.35097e-09	1.6245e-08
COLEC11	1902.46	-1.03694	0.171321	-6.05264	1.42491e-09	1.71195e-08
BATF2	274.257	-0.696855	0.115163	-6.05102	1.43931e-09	1.72778e-08
C19orf33	84.5041	1.48334	0.245284	6.04744	1.47163e-09	1.76508e-08
HPS4	1133.46	0.342646	0.0566806	6.0452	1.49221e-09	1.78674e-08
MNDA	130.343	-0.813924	0.134638	-6.04528	1.49152e-09	1.78674e-08
PDGFRB	3326.88	-0.662013	0.109568	-6.04206	1.52162e-09	1.82041e-08
ZNF195	514.537	0.340766	0.0564149	6.04036	1.53775e-09	1.83814e-08
CEP78	553.85	0.422871	0.0700485	6.03684	1.57165e-09	1.87707e-08
TLR4	341.963	-0.666654	0.110453	-6.03562	1.58358e-09	1.88973e-08
RMI1	407.417	0.4487	0.0743515	6.03485	1.59115e-09	1.89556e-08
UBE2L6	3657.5	-0.566908	0.0939385	-6.03489	1.59073e-09	1.89556e-08
PRPF40B	194.303	0.44263	0.0733622	6.03349	1.60458e-09	1.90995e-08
SLC2A3	609.45	-0.778102	0.129031	-6.03036	1.63596e-09	1.94566e-08
MIR100HG	145.921	-0.818871	0.135822	-6.02899	1.64987e-09	1.96056e-08
CHEK1	382.779	0.584342	0.0969343	6.02823	1.65767e-09	1.96817e-08
ID1	1229.58	-0.891497	0.147932	-6.02638	1.67671e-09	1.98911e-08
CHTF18	511.724	0.559049	0.0928121	6.02344	1.70744e-09	2.02386e-08
RFC5	632.614	0.394547	0.0655314	6.02074	1.73626e-09	2.0563e-08
STRIP2	113.91	0.959744	0.159499	6.01723	1.77428e-09	2.09957e-08
SFPQ	6455.83	0.258426	0.0430748	5.99947	1.97961e-09	2.34057e-08
XPR1	1217.3	0.424871	0.0708667	5.99536	2.0303e-09	2.39851e-08
TRPC3	11.0835	1.6487	0.275106	5.99297	2.06043e-09	2.43206e-08
PALD1	336.204	-0.57511	0.0959783	-5.99209	2.07161e-09	2.44322e-08
HBEGF	307.921	-0.564517	0.0942191	-5.99153	2.07874e-09	2.44959e-08
GMCL1	955.627	0.387849	0.0648072	5.98466	2.16845e-09	2.55317e-08
ANAPC1	418.16	0.309686	0.0517592	5.98322	2.18774e-09	2.57374e-08
CBX1	1486.31	0.360732	0.0602971	5.98257	2.19643e-09	2.58181e-08
SEMA6B	498.007	-0.547901	0.0915898	-5.98212	2.20247e-09	2.58675e-08
COPA	11444.1	0.348118	0.0582144	5.97993	2.23227e-09	2.61958e-08
MTA3	936.26	0.355137	0.0595018	5.9685	2.39441e-09	2.80752e-08
CASP1	457.719	-0.606057	0.101617	-5.96415	2.45918e-09	2.88108e-08
ZBTB41	969.506	0.524181	0.0879077	5.96285	2.4787e-09	2.90153e-08
KIFC2	616.499	0.663532	0.111311	5.96104	2.50643e-09	2.93157e-08
DOK3	184.43	-0.613854	0.103004	-5.95949	2.53031e-09	2.95705e-08
JPH2	32.4217	-0.840027	0.141051	-5.95547	2.59322e-09	3.02807e-08
WDR76	317.037	0.701099	0.117734	5.95497	2.6012e-09	3.03488e-08
CEP55	197.067	0.851782	0.143047	5.95456	2.60772e-09	3.03998e-08
CHAF1B	312.909	0.783056	0.131522	5.95382	2.61958e-09	3.05128e-08
EDC3	1013.47	0.268529	0.0451214	5.95125	2.66098e-09	3.09695e-08
MORC2	1781.15	0.278201	0.0467878	5.94601	2.74751e-09	3.19503e-08
RUNDC1	501.93	0.30909	0.052007	5.94324	2.79449e-09	3.24698e-08
TIA1	1641.21	0.39457	0.0664284	5.93977	2.85418e-09	3.31361e-08
OLA1	2548.56	0.331834	0.0559161	5.93449	2.94752e-09	3.41917e-08
LTF	111.055	-1.08443	0.182777	-5.9331	2.97276e-09	3.44562e-08
NCAPH	281.493	0.738404	0.124476	5.93208	2.99121e-09	3.46416e-08
PLK1	558.874	0.812726	0.137017	5.93156	3.00061e-09	3.47221e-08
CALCA	86.7081	1.68532	0.284153	5.93102	3.0105e-09	3.4808e-08
ZNF692	1038.14	0.488198	0.0823211	5.93042	3.02166e-09	3.49085e-08
SLC35E3	873.978	0.322274	0.0543795	5.92639	3.09664e-09	3.57454e-08
CD248	592.997	-0.635146	0.107239	-5.92271	3.1668e-09	3.65254e-08
CEP164	673.55	0.321654	0.0543458	5.91866	3.24572e-09	3.74052e-08
IPO9	3250.59	0.318301	0.0537942	5.917	3.27857e-09	3.7753e-08
BAZ2A	2428	0.342952	0.0580227	5.91066	3.40743e-09	3.9173e-08
ZNF131	675.554	0.275287	0.0465743	5.91071	3.40631e-09	3.9173e-08
DDX39B	2136.23	0.510037	0.0863456	5.90693	3.48538e-09	4.00366e-08
PPP1R13L	716.035	0.566484	0.0960055	5.90054	3.62312e-09	4.1585e-08
ALOX15B	87.2047	-1.42485	0.241538	-5.89909	3.65506e-09	4.19175e-08
PSMB9	2246.26	-0.703125	0.119242	-5.89662	3.71023e-09	4.25156e-08
RTN3	6497.41	0.298978	0.0507062	5.89628	3.71779e-09	4.25678e-08
HTR3A	10.2701	1.83262	0.310985	5.89297	3.79324e-09	4.33965e-08
CNOT6	789.596	0.372054	0.0631411	5.89242	3.80589e-09	4.3506e-08
STX11	104.954	-0.790944	0.134351	-5.88715	3.92907e-09	4.48778e-08
TBXAS1	331.081	-0.628777	0.106815	-5.88662	3.94182e-09	4.49871e-08
C1R	53455.5	-0.678785	0.115325	-5.88587	3.95972e-09	4.51548e-08
CSNK1D	5166.79	0.248173	0.0421706	5.88498	3.98102e-09	4.53611e-08
TULP3	591.03	0.379287	0.0645	5.88043	4.09205e-09	4.65887e-08
ETFDH	2499.23	-0.579557	0.0985709	-5.87959	4.1129e-09	4.67883e-08
UCA1	42.0512	1.75586	0.298727	5.87783	4.15671e-09	4.72487e-08
GLI2	36.7644	-1.17543	0.200035	-5.87615	4.19923e-09	4.76937e-08
FANCL	459.469	0.305916	0.0520629	5.87589	4.20565e-09	4.77282e-08
PPME1	1274.07	0.254565	0.0433351	5.87434	4.24536e-09	4.81402e-08
GNLY	160.367	-0.811854	0.138223	-5.8735	4.26689e-09	4.83456e-08
NRAS	2417.54	0.338057	0.0575871	5.87036	4.34863e-09	4.92322e-08
IRAK3	137.728	-0.767318	0.130754	-5.86839	4.40054e-09	4.97801e-08
CCSAP	400.233	0.533195	0.0908795	5.86706	4.43593e-09	5.01402e-08
PFKFB4	206.528	0.791959	0.134993	5.86666	4.44653e-09	5.02198e-08
ZBTB12	156.758	0.657894	0.11218	5.86461	4.50187e-09	5.08043e-08
EFCAB2	459.906	0.474306	0.0809097	5.86216	4.5689e-09	5.15196e-08
RFC3	406.259	0.495295	0.0845223	5.85993	4.63049e-09	5.21725e-08
TMEM201	516.188	0.444261	0.0758266	5.85891	4.65926e-09	5.24547e-08
LRRC25	251.237	-0.672098	0.114815	-5.85374	4.80631e-09	5.40241e-08
ESCO2	111.012	0.782433	0.133664	5.85375	4.80617e-09	5.40241e-08
CTSE	51.2741	1.82667	0.312121	5.85245	4.84387e-09	5.44031e-08
SAMHD1	3024.68	-0.487674	0.0833856	-5.84842	4.96263e-09	5.56926e-08
PPHLN1	1284.75	0.206412	0.0353506	5.83899	5.2517e-09	5.88899e-08
ESPL1	529.783	0.765955	0.131184	5.83878	5.25849e-09	5.89193e-08
SELE	136.254	-1.17062	0.200517	-5.83802	5.28253e-09	5.91418e-08
WDHD1	209.897	0.622703	0.106741	5.83378	5.41846e-09	6.06155e-08
NCOA6	1707.26	0.30947	0.0530644	5.83198	5.47735e-09	6.12259e-08
KANSL1L	455.636	0.488808	0.0838206	5.8316	5.48978e-09	6.13163e-08
MARCHF1	174.7	-0.590768	0.101333	-5.82998	5.54329e-09	6.1865e-08
YAE1	286.598	0.31268	0.0536657	5.82645	5.66202e-09	6.31402e-08
INO80D	544.572	0.34587	0.0594215	5.82062	5.86286e-09	6.53283e-08
DROSHA	1469.66	0.281456	0.0484254	5.81214	6.16775e-09	6.86715e-08
LENG8	3080.86	0.427507	0.0735647	5.81131	6.19842e-09	6.89587e-08
CFHR4	2055.58	-1.19522	0.205788	-5.80804	6.3207e-09	7.02637e-08
BCL2	255.36	-0.620356	0.106901	-5.80308	6.51075e-09	7.23195e-08
TPR	4007.52	0.350538	0.0604614	5.79771	6.72253e-09	7.46132e-08
PRPF3	1624.71	0.368469	0.0635709	5.79618	6.78414e-09	7.5238e-08
PLAU	393.162	-0.610562	0.10538	-5.79393	6.87569e-09	7.61934e-08
ZBTB34	321.063	0.410775	0.0709	5.79373	6.88401e-09	7.62259e-08
GBP1	2385.74	-0.678147	0.117211	-5.7857	7.22128e-09	7.98978e-08
NUP43	991.903	0.33038	0.0571065	5.78533	7.23701e-09	8.00092e-08
DDX20	471.913	0.265501	0.0459158	5.78234	7.36708e-09	8.13835e-08
ST6GAL2	50.8728	-1.36814	0.236675	-5.78067	7.44049e-09	8.21303e-08
USP1	1045.93	0.386064	0.0668452	5.77549	7.67293e-09	8.46298e-08
HLTF	1628.66	0.42695	0.0739554	5.77308	7.78355e-09	8.5783e-08
TUT4	1099.26	0.48057	0.0832585	5.77202	7.83263e-09	8.62566e-08
LUC7L3	2758.41	0.2884	0.0499763	5.77074	7.8926e-09	8.68493e-08
PLCD4	103.253	0.551949	0.0957066	5.7671	8.0648e-09	8.86752e-08
HSPG2	4044.91	-0.81177	0.140765	-5.76683	8.0775e-09	8.87457e-08
CASP8	936.362	0.338479	0.058735	5.76282	8.27178e-09	9.08096e-08
E2F2	133.773	0.765873	0.132959	5.76021	8.40108e-09	9.21576e-08
TMCO3	1979.28	0.583545	0.10131	5.76001	8.41075e-09	9.2192e-08
GALNT17	25.9085	-1.48245	0.25759	-5.7551	8.65931e-09	9.48429e-08
ZPLD1	36.0054	2.05416	0.357038	5.75333	8.75008e-09	9.57082e-08
BCO2	303.675	-1.1208	0.19481	-5.7533	8.75186e-09	9.57082e-08
HNRNPH1	6941.16	0.315523	0.0548559	5.75185	8.8273e-09	9.64585e-08
SF3B1	7649	0.256984	0.044683	5.75127	8.85741e-09	9.66806e-08
NUP62	2083.65	0.325004	0.0565106	5.7512	8.8613e-09	9.66806e-08
PCLAF	447.965	0.696312	0.121099	5.74995	8.92718e-09	9.73241e-08
S100A4	1050.88	-0.837395	0.145646	-5.7495	8.95059e-09	9.75042e-08
PRKCI	739.366	0.346574	0.0602804	5.74936	8.95819e-09	9.75117e-08
PDZRN3	70.9465	-1.15786	0.201403	-5.74896	8.97964e-09	9.767e-08
FOXJ1	153.158	1.74344	0.303301	5.74821	9.01933e-09	9.80263e-08
CXCL10	1426.37	-1.03183	0.179548	-5.74681	9.09403e-09	9.87622e-08
TBC1D22B	431.434	0.361251	0.0628907	5.7441	9.24087e-09	1.0028e-07
IGFBP6	163.81	-0.796253	0.138637	-5.74343	9.27804e-09	1.00606e-07
CXCL2	1744.3	-0.951901	0.165851	-5.73951	9.49487e-09	1.02878e-07
RDH16	8157.1	-1.14223	0.199018	-5.73932	9.50558e-09	1.02915e-07
NAV1	381.6	-0.576189	0.100396	-5.73916	9.51486e-09	1.02937e-07
CIITA	500.605	-0.687612	0.119825	-5.73845	9.55447e-09	1.03286e-07
FAT4	278.174	-0.834255	0.145465	-5.7351	9.74575e-09	1.05273e-07
HGS	2715.3	0.415221	0.0724098	5.73432	9.79016e-09	1.05672e-07
LINC01447	21.1423	-1.59846	0.278793	-5.73349	9.83827e-09	1.06111e-07
MSR1	499.059	-0.677564	0.118227	-5.73104	9.98162e-09	1.07575e-07
CPXM1	158.898	-0.972579	0.169739	-5.72986	1.00516e-08	1.08164e-07
ARHGEF11	2586.24	0.411474	0.0718115	5.72992	1.00478e-08	1.08164e-07
MIPOL1	149.331	0.484727	0.0846068	5.72917	1.00922e-08	1.08502e-07
NUP42	842.648	0.252664	0.0441021	5.72907	1.00984e-08	1.08502e-07
SCML2	164.91	0.641167	0.111928	5.7284	1.0138e-08	1.08844e-07
E2F7	94.1478	0.883981	0.154346	5.72727	1.02059e-08	1.0949e-07
WDR62	340.351	0.69938	0.122226	5.72203	1.05261e-08	1.1284e-07
DLC1	1492.92	-0.526755	0.0921101	-5.71876	1.07306e-08	1.14946e-07
VPS13A	1103.64	0.504852	0.0883204	5.71614	1.08969e-08	1.16638e-07
PPP1R12B	940.533	-0.447665	0.0783263	-5.71538	1.09458e-08	1.17073e-07
NRM	661.983	0.632013	0.110631	5.71279	1.11138e-08	1.1878e-07
RNF122	187.038	-0.453761	0.0794569	-5.71078	1.12457e-08	1.20098e-07
LINC01139	54.034	2.1377	0.374391	5.70981	1.13103e-08	1.20697e-07
JDP2	481.59	-0.517979	0.0907287	-5.7091	1.13578e-08	1.21113e-07
SLC26A11	820.671	0.346697	0.060762	5.70582	1.15786e-08	1.23374e-07
PWWP2A	484.435	0.251329	0.0440689	5.70311	1.17643e-08	1.25258e-07
CENPA	155.687	0.827927	0.14519	5.70237	1.1815e-08	1.25703e-07
CCAR1	1779.44	0.277116	0.0485998	5.70201	1.18404e-08	1.25878e-07
CUBN	30.5216	-0.637426	0.111827	-5.70012	1.19726e-08	1.27188e-07
XRCC1	1260.04	0.317368	0.055754	5.6923	1.25342e-08	1.33055e-07
GNA15	130.802	-0.676079	0.118782	-5.69178	1.25725e-08	1.33361e-07
NONO	12516.4	0.297349	0.0522693	5.6888	1.27938e-08	1.35606e-07
UBA2	2675.74	0.312528	0.0550103	5.68127	1.33699e-08	1.41606e-07
CDC7	208.709	0.629055	0.110734	5.68076	1.34097e-08	1.41921e-07
LAMA4	1244.57	-0.53778	0.094672	-5.68046	1.34335e-08	1.41961e-07
KIAA1522	3617.37	0.496952	0.087483	5.68056	1.34257e-08	1.41961e-07
FOXC2	23.2755	-0.823649	0.145056	-5.67813	1.36177e-08	1.438e-07
NUP35	466.247	0.283282	0.0498928	5.67781	1.36432e-08	1.43962e-07
HLA-DQA2	543.075	-1.11522	0.196551	-5.67393	1.39556e-08	1.47149e-07
PLPP4	14.5201	-1.54424	0.272247	-5.67221	1.40963e-08	1.48521e-07
FGD5	555.702	-0.603083	0.106334	-5.67157	1.41495e-08	1.4897e-07
TLK1	2139.38	0.301642	0.0532088	5.66903	1.43607e-08	1.51082e-07
OFD1	764.825	0.335722	0.0592331	5.6678	1.44639e-08	1.52054e-07
CACNA1I	42.0834	-1.57151	0.277309	-5.66699	1.45326e-08	1.52663e-07
AGAP1	798.985	0.416176	0.0734797	5.66382	1.48036e-08	1.55393e-07
CCDC40	147.332	0.551828	0.0974765	5.66114	1.50373e-08	1.5773e-07
FCER1G	983.642	-0.747152	0.131992	-5.66058	1.50862e-08	1.58125e-07
COL4A1	10442.3	-0.614185	0.108522	-5.65954	1.51783e-08	1.58946e-07
DYSF	2186.3	-0.543325	0.0960034	-5.65944	1.5187e-08	1.58946e-07
ZCCHC8	819.58	0.293648	0.0519244	5.6553	1.55577e-08	1.62705e-07
WAC	3937.63	0.235837	0.0417042	5.65499	1.55851e-08	1.62871e-07
CKAP2	550.731	0.501933	0.0887712	5.65423	1.56548e-08	1.63479e-07
DSN1	843.784	0.421632	0.0745787	5.65351	1.57201e-08	1.63928e-07
DUOX2	505.682	1.71926	0.304106	5.6535	1.57211e-08	1.63928e-07
ATXN2L	3372.75	0.309244	0.0547225	5.65113	1.59401e-08	1.6609e-07
HERC6	392.982	-0.735397	0.130157	-5.65007	1.60378e-08	1.66985e-07
CDK16	2383.51	0.373247	0.0660902	5.64755	1.62754e-08	1.69334e-07
RIT1	670.639	0.335973	0.0594947	5.64711	1.63168e-08	1.69639e-07
FBXO5	181.998	0.56224	0.099582	5.646	1.64224e-08	1.70612e-07
MEIS2	748.889	0.633064	0.112142	5.64521	1.64975e-08	1.71266e-07
NEXN	172.962	-0.781972	0.138556	-5.64374	1.66394e-08	1.72612e-07
SLC4A1	5.49537	-1.39902	0.247895	-5.64359	1.66541e-08	1.72639e-07
TMIE	98.8759	1.02677	0.182012	5.64121	1.68864e-08	1.74918e-07
CLSPN	91.5439	0.844532	0.149732	5.64029	1.6976e-08	1.75717e-07
CEP131	711.862	0.457604	0.0811423	5.63953	1.70517e-08	1.76372e-07
C5orf51	1152.9	0.305048	0.0540929	5.63933	1.70714e-08	1.76446e-07
ARAP3	427.895	-0.501861	0.0890129	-5.63808	1.71961e-08	1.77605e-07
AFM	7338.44	-0.993657	0.176248	-5.63783	1.72211e-08	1.77734e-07
CA9	620.842	1.88029	0.333537	5.63741	1.72622e-08	1.78028e-07
CYBRD1	1078.13	-0.765846	0.13587	-5.6366	1.73437e-08	1.78738e-07
FANCA	403.741	0.490583	0.0870403	5.63627	1.73777e-08	1.78957e-07
CLSTN2	90.3903	-1.09799	0.19492	-5.63302	1.77086e-08	1.82232e-07
SQSTM1	35713.4	0.6452	0.114569	5.63156	1.78584e-08	1.8364e-07
HSPA14	681.405	0.273924	0.0486476	5.63079	1.79386e-08	1.8433e-07
GPRIN1	197.093	0.75138	0.133466	5.62974	1.80477e-08	1.85183e-07
VEGFD	148.488	-1.19665	0.212557	-5.62978	1.80435e-08	1.85183e-07
GMEB2	888.726	0.266574	0.0473556	5.6292	1.81046e-08	1.85631e-07
SINHCAF	559.852	0.676171	0.120158	5.62734	1.83015e-08	1.87514e-07
PDK4	7131.16	-0.956612	0.170005	-5.62696	1.83415e-08	1.87737e-07
SH2D2A	141.175	-0.825767	0.146754	-5.62688	1.83498e-08	1.87737e-07
ADCY3	290.167	-0.620249	0.110279	-5.62437	1.86181e-08	1.90344e-07
CCDC183	79.5745	0.83841	0.149087	5.62365	1.86967e-08	1.91009e-07
PCCB	5618.9	-0.4901	0.0871563	-5.62323	1.87418e-08	1.91331e-07
ARMCX2	150.426	-0.77611	0.13803	-5.62278	1.87909e-08	1.91695e-07
EXOSC2	753.249	0.325203	0.0578415	5.62232	1.88415e-08	1.92071e-07
KIF20B	269.158	0.516385	0.0918697	5.62084	1.90031e-08	1.9358e-07
SPAG5	1407.39	0.601608	0.107068	5.61896	1.92114e-08	1.9556e-07
DHRS13	168.727	0.592208	0.105405	5.61841	1.92717e-08	1.96033e-07
SPARCL1	7185.67	-1.07794	0.192007	-5.61403	1.97667e-08	2.00923e-07
THOC1	767.297	0.32228	0.057411	5.61356	1.9821e-08	2.01331e-07
QSER1	833.574	0.340729	0.0607056	5.61282	1.99059e-08	2.02048e-07
TRIM72	9.35279	1.18761	0.211684	5.61033	2.01943e-08	2.04827e-07
SYTL2	241.127	-0.656782	0.117107	-5.6084	2.0421e-08	2.06979e-07
LINC00942	118.945	2.16338	0.386143	5.60255	2.11222e-08	2.13932e-07
SH2B3	1578.09	-0.433005	0.0772901	-5.60233	2.11485e-08	2.14045e-07
GBAP1	89.3133	0.606994	0.108349	5.60219	2.11662e-08	2.14071e-07
MSI2	1369.1	0.473168	0.084472	5.60148	2.1253e-08	2.14795e-07
FHL1	876.053	-0.704057	0.125745	-5.59907	2.15505e-08	2.17646e-07
USP13	796.782	0.385622	0.0689182	5.59537	2.20157e-08	2.22186e-07
MSRA	1309.8	-0.559177	0.0999401	-5.59512	2.20464e-08	2.22337e-07
E2F8	162.968	0.818095	0.14623	5.59458	2.2116e-08	2.2288e-07
BNC2	41.7085	-0.909761	0.162634	-5.59392	2.21995e-08	2.23561e-07
KIAA0895	302.382	0.636895	0.11386	5.59366	2.22327e-08	2.23736e-07
CC2D1B	1656.98	0.257919	0.0461107	5.59347	2.22582e-08	2.23833e-07
TRIM52	326.769	0.365474	0.0653546	5.59217	2.24249e-08	2.2535e-07
USP30-AS1	177.502	-0.786411	0.140716	-5.58865	2.28839e-08	2.29799e-07
NPC1	1715	0.369041	0.0660537	5.58698	2.31048e-08	2.31852e-07
SLC22A15	177.269	1.06236	0.190217	5.58497	2.33739e-08	2.34386e-07
RFC4	759.429	0.491628	0.0880698	5.58225	2.37425e-08	2.37913e-07
MFGE8	1273.48	-0.602015	0.107865	-5.58119	2.38876e-08	2.39198e-07
AFAP1L1	460.237	-0.432842	0.0775606	-5.5807	2.39557e-08	2.39549e-07
EDNRA	185.144	-0.690556	0.12374	-5.58069	2.39566e-08	2.39549e-07
PRPF39	593.12	0.320816	0.0574898	5.5804	2.39967e-08	2.3978e-07
SETD5	2251.89	0.312012	0.055914	5.58022	2.40219e-08	2.39863e-07
CCL2	639.274	-0.863125	0.154708	-5.57908	2.41801e-08	2.41271e-07
TTI1	1098.92	0.247885	0.0444526	5.57639	2.45556e-08	2.44673e-07
POLA1	430.591	0.414766	0.0743785	5.57642	2.45518e-08	2.44673e-07
LINC01093	167.594	-1.41741	0.254222	-5.57547	2.46858e-08	2.45797e-07
PLOD2	4014.02	0.537078	0.0963455	5.5745	2.48236e-08	2.46995e-07
TDG	513.231	0.318569	0.0571577	5.5735	2.49668e-08	2.48245e-07
MLLT6	2557.82	0.375003	0.0673128	5.57105	2.53207e-08	2.51586e-07
HROB	150.928	0.621228	0.11152	5.57053	2.5396e-08	2.52157e-07
CRLF1	62.8118	-0.757577	0.136012	-5.56995	2.54815e-08	2.52829e-07
POLR1A	1678.73	0.270999	0.0486681	5.56831	2.57223e-08	2.55038e-07
IARS1	2846.63	0.345516	0.0620583	5.56761	2.5826e-08	2.55888e-07
DHX34	1171.65	0.367748	0.0661463	5.55961	2.70379e-08	2.67707e-07
CASP2	798.19	0.373376	0.0671922	5.55684	2.74709e-08	2.71804e-07
RBM14	1535.74	0.181463	0.0326613	5.55591	2.76169e-08	2.73058e-07
MITD1	506.996	0.2705	0.0487019	5.55419	2.78898e-08	2.75178e-07
MAEL	52.4066	1.39016	0.250286	5.55428	2.78762e-08	2.75178e-07
SLC22A5	607.582	0.349429	0.0629108	5.55436	2.78632e-08	2.75178e-07
AC124798.1	80.4109	1.05953	0.190861	5.55128	2.83587e-08	2.79609e-07
SAT1	14416.9	-0.494744	0.0891504	-5.54955	2.86412e-08	2.82198e-07
DSG2	1795.83	0.863361	0.155622	5.5478	2.89285e-08	2.8483e-07
POGZ	2761.35	0.368215	0.0663889	5.54633	2.91723e-08	2.8703e-07
FILIP1	196.886	-0.699028	0.126123	-5.54245	2.98272e-08	2.93269e-07
RAD18	488.184	0.315205	0.0568745	5.54212	2.98838e-08	2.93622e-07
TTC21B	484.868	0.3177	0.0573522	5.53946	3.03405e-08	2.97902e-07
LIFR	534.252	-0.833902	0.150578	-5.53801	3.05926e-08	3.00169e-07
ADD2	23.2057	-0.899162	0.162492	-5.53357	3.13779e-08	3.0766e-07
KAT7	1157.32	0.257072	0.046461	5.53307	3.14679e-08	3.08329e-07
ING5	725.679	0.321426	0.0581155	5.53082	3.18743e-08	3.12094e-07
MCM3	3416.86	0.474949	0.0859232	5.52759	3.24653e-08	3.17441e-07
E2F1	1034.11	0.776753	0.14052	5.52768	3.24485e-08	3.17441e-07
TRIM69	1097.07	-0.44309	0.0801619	-5.52743	3.24952e-08	3.17513e-07
PUS7	553.859	0.377159	0.0682697	5.52455	3.30326e-08	3.22429e-07
HEATR6	405.372	0.31959	0.0578497	5.52449	3.30439e-08	3.22429e-07
KMT5C	423.306	0.427552	0.0774071	5.52342	3.32473e-08	3.2419e-07
SP1	2695.15	0.224488	0.0406662	5.52026	3.38505e-08	3.29844e-07
IFI44	865.473	-0.790344	0.143204	-5.51902	3.40893e-08	3.31942e-07
ADRA1B	170.301	-0.873934	0.158386	-5.51775	3.43366e-08	3.3412e-07
SUCLG2	6194.25	-0.458045	0.0830277	-5.51677	3.45284e-08	3.35293e-07
MTMR7	224.525	1.08717	0.197063	5.51689	3.4505e-08	3.35293e-07
ACTL6A	1116.46	0.332746	0.0603149	5.51682	3.45183e-08	3.35293e-07
RHOV	45.2028	1.49356	0.270768	5.51603	3.46751e-08	3.36487e-07
PGR	34.4201	-1.20138	0.217822	-5.51541	3.47971e-08	3.37439e-07
EMP3	623.053	-0.718329	0.13028	-5.51374	3.51289e-08	3.40423e-07
LCOR	697.913	0.410528	0.0744961	5.51072	3.57361e-08	3.46069e-07
ENTPD2	232.657	0.868882	0.157691	5.51004	3.58747e-08	3.47174e-07
FOXK1	999.088	0.405969	0.0736861	5.50944	3.59977e-08	3.48126e-07
TCTN2	202.87	0.646957	0.117443	5.50868	3.61543e-08	3.4908e-07
FAF2	2300.97	0.204562	0.037135	5.5086	3.61705e-08	3.4908e-07
PTGS2	44.0663	-0.987106	0.179191	-5.50869	3.61508e-08	3.4908e-07
NR0B1	26.3355	2.54405	0.461937	5.50735	3.64279e-08	3.51324e-07
AL157392.3	243.984	0.405676	0.0736809	5.50585	3.67398e-08	3.5409e-07
AGBL5	1048.67	0.373461	0.0678814	5.50168	3.76197e-08	3.62323e-07
MPP3	113.856	0.786256	0.142915	5.50155	3.76471e-08	3.6234e-07
RNF220	2124.93	0.248548	0.045181	5.50117	3.77282e-08	3.62874e-07
SPINDOC	414.694	0.514874	0.0936003	5.50077	3.78131e-08	3.63443e-07
IGFBP4	43125.9	-0.536701	0.0975728	-5.50053	3.78661e-08	3.63705e-07
CEP85	464.366	0.48605	0.0883744	5.49989	3.80018e-08	3.6476e-07
AVL9	1602.68	0.29325	0.0533453	5.4972	3.85869e-08	3.70125e-07
C6orf141	106.903	1.38966	0.25308	5.49098	3.99716e-08	3.83147e-07
LMOD1	517.235	-0.898958	0.163827	-5.48723	4.08278e-08	3.91089e-07
SAMD4B	2950.66	0.247704	0.0451678	5.48408	4.15629e-08	3.9786e-07
ZNF711	93.7578	1.10369	0.201416	5.47968	4.26087e-08	4.07044e-07
UHRF1	299.933	0.798222	0.145669	5.47969	4.26066e-08	4.07044e-07
STX1A	113.266	0.562415	0.102635	5.47975	4.25939e-08	4.07044e-07
E2F3	644.812	0.473204	0.0863696	5.47883	4.2815e-08	4.08738e-07
STMN1	3780.03	0.572013	0.104423	5.47787	4.30475e-08	4.10681e-07
RBBP4	3634.87	0.302841	0.0552888	5.47744	4.31517e-08	4.11397e-07
CYP26A1	87.7812	-1.36268	0.248818	-5.47659	4.33593e-08	4.13098e-07
CARD14	36.3023	0.907152	0.165684	5.47518	4.37055e-08	4.16116e-07
IP6K2	1930.19	0.310003	0.0566221	5.47495	4.37628e-08	4.1638e-07
MMAA	816.229	-0.439952	0.0803961	-5.4723	4.44225e-08	4.22171e-07
WDCP	392.115	0.28502	0.0520845	5.47227	4.44312e-08	4.22171e-07
RAP1GAP	2499.73	0.802858	0.146742	5.47121	4.46961e-08	4.24403e-07
CELSR3	340.035	0.779275	0.142628	5.46369	4.66338e-08	4.42504e-07
SH3BP5	196.437	-0.714311	0.130758	-5.46286	4.68518e-08	4.43976e-07
SIGLEC10	116.183	-0.782739	0.143283	-5.46289	4.68436e-08	4.43976e-07
COIL	808.247	0.256459	0.0469783	5.45909	4.78594e-08	4.53221e-07
TONSL	783.505	0.515613	0.0945104	5.45562	4.8803e-08	4.61847e-07
MAPKAPK5	1079.23	0.199144	0.0365107	5.4544	4.91373e-08	4.64699e-07
TIPIN	187.231	0.370491	0.0680346	5.44562	5.16243e-08	4.87893e-07
ANKFN1	73.0421	-2.45225	0.450571	-5.44254	5.25276e-08	4.96098e-07
PTF1A	2.55545	2.69819	0.496099	5.43882	5.36334e-08	5.06204e-07
C6orf223	276.371	1.77933	0.327195	5.43814	5.38407e-08	5.07821e-07
PIF1	138.779	0.724579	0.133272	5.43683	5.42367e-08	5.11214e-07
LARP1	7718.9	0.271409	0.0499346	5.43528	5.47096e-08	5.15328e-07
OSTF1	1190.77	-0.277989	0.0511586	-5.43387	5.51459e-08	5.19092e-07
NAT9	1350.02	0.391024	0.0719695	5.43318	5.53571e-08	5.20733e-07
PIDD1	774.544	0.361735	0.0665903	5.43225	5.5647e-08	5.23112e-07
CWC22	761.274	0.244693	0.0450487	5.43174	5.5807e-08	5.24267e-07
TRIM59	104.965	0.640174	0.117896	5.42999	5.6358e-08	5.29092e-07
VKORC1	3120.99	-0.493794	0.0909978	-5.42644	5.74883e-08	5.38986e-07
PHIP	1022.94	0.37239	0.0686237	5.42655	5.74545e-08	5.38986e-07
ANAPC7	1593.05	0.279765	0.0515583	5.42619	5.757e-08	5.39395e-07
CAPZA1	3554.16	0.26163	0.0482227	5.42545	5.7809e-08	5.41275e-07
BCORL1	632.183	0.506466	0.093357	5.42505	5.79388e-08	5.4213e-07
UBAP2	1018.13	0.323881	0.0597107	5.42417	5.8224e-08	5.44439e-07
ATXN7L3	2079.75	0.294545	0.0543208	5.42232	5.88313e-08	5.49754e-07
ATOH8	723.292	-0.995432	0.183625	-5.421	5.92656e-08	5.53446e-07
ADNP	2856.49	0.262412	0.0484357	5.41774	6.03582e-08	5.63277e-07
DPH2	1005.11	0.333587	0.0615753	5.41754	6.04252e-08	5.6353e-07
KIF12	1286.11	0.847322	0.156412	5.41724	6.05277e-08	5.64113e-07
FCGR2A	570.818	-0.633969	0.117059	-5.41582	6.10101e-08	5.68234e-07
ARL6IP6	283.973	0.429651	0.0793438	5.41505	6.12706e-08	5.70285e-07
MAMDC4	1511.77	-1.04091	0.19228	-5.41351	6.17994e-08	5.74451e-07
ZNF514	312.508	0.415619	0.0767743	5.41351	6.17995e-08	5.74451e-07
SNAP25	243.569	1.23877	0.228929	5.41117	6.26141e-08	5.8164e-07
GABRP	27.4196	-1.32905	0.245712	-5.40895	6.33938e-08	5.88496e-07
NT5DC3	567.683	0.462585	0.0855455	5.40747	6.39207e-08	5.92998e-07
ANP32E	2294.53	0.321914	0.0595472	5.40603	6.44355e-08	5.97382e-07
SLC34A2	197.123	1.8022	0.333432	5.405	6.48089e-08	6.00449e-07
PRSS21	11.8254	1.54018	0.284963	5.40486	6.48587e-08	6.00517e-07
MYBL2	1127.91	0.938208	0.173658	5.40262	6.56751e-08	6.07677e-07
SPC25	155.926	0.649905	0.120327	5.40115	6.62168e-08	6.12289e-07
SH3BGRL	1406.82	-0.571929	0.105907	-5.40028	6.65362e-08	6.1484e-07
TRAIP	188.263	0.61985	0.114819	5.39851	6.71955e-08	6.20526e-07
PGF	380.611	-0.627184	0.116231	-5.39602	6.81367e-08	6.28807e-07
TCF19	881.467	0.647775	0.120077	5.39467	6.86509e-08	6.33139e-07
CD2AP	2087.41	0.335802	0.0622941	5.39059	7.02257e-08	6.4724e-07
HINFP	521.866	0.229938	0.0426824	5.38719	7.15668e-08	6.59171e-07
AC104083.1	207.759	-0.722833	0.13426	-5.38383	7.29159e-08	6.71159e-07
STRN4	2529.28	0.257513	0.0478567	5.38092	7.4105e-08	6.8166e-07
KAZN	88.8994	-0.752187	0.139809	-5.38012	7.44366e-08	6.84264e-07
TNFSF12	615.265	-0.504599	0.0938306	-5.37776	7.54164e-08	6.92821e-07
RASSF8	395.215	0.668785	0.12441	5.37565	7.63063e-08	7.00541e-07
MGAT5B	9.08852	-0.883752	0.164444	-5.37419	7.69288e-08	7.05797e-07
PCDHGC3	140.667	-0.881691	0.164092	-5.37314	7.73775e-08	7.09249e-07
KCNJ5	244.916	-0.852947	0.158745	-5.37307	7.74055e-08	7.09249e-07
PSMA2	1066.43	-0.435047	0.0809764	-5.37252	7.76451e-08	7.10984e-07
PSRC1	251.625	0.602288	0.112133	5.37121	7.82088e-08	7.15681e-07
NOL11	1807.16	0.260088	0.0484346	5.36987	7.87922e-08	7.20553e-07
ARMC5	1031.8	-0.575518	0.107224	-5.36746	7.98522e-08	7.29774e-07
NCAPD3	625.576	0.374096	0.0697257	5.36526	8.08342e-08	7.38271e-07
CCDC43	488.061	0.292515	0.0545312	5.36417	8.13224e-08	7.41772e-07
NR4A1	1176.48	-0.8275	0.154263	-5.36422	8.13012e-08	7.41772e-07
LINC01128	352.069	-0.488424	0.0910589	-5.36382	8.14795e-08	7.42725e-07
ZNF248	296.68	0.307719	0.0573934	5.36157	8.25011e-08	7.51553e-07
CDC20	936.733	0.82644	0.154145	5.36145	8.25567e-08	7.51574e-07
ZNF512B	1856.91	0.384191	0.0716621	5.36114	8.26974e-08	7.52371e-07
CDCA3	373.439	0.683106	0.127489	5.35817	8.40669e-08	7.64338e-07
HIC2	347.045	0.624579	0.116574	5.35778	8.42508e-08	7.65517e-07
CRISPLD1	47.3105	-0.818497	0.1528	-5.35667	8.47676e-08	7.69719e-07
BCL2L15	19.2681	0.909837	0.169928	5.35425	8.59142e-08	7.79628e-07
EP400	1384.24	0.284883	0.0532119	5.35374	8.6156e-08	7.81321e-07
SART3	1509.2	0.218416	0.0408018	5.3531	8.6458e-08	7.83557e-07
IDO1	175.759	-0.993207	0.185558	-5.35255	8.67211e-08	7.85438e-07
ZNF529	364.647	0.379772	0.0709604	5.35188	8.70447e-08	7.87864e-07
CTSO	2713.92	-0.526364	0.0983924	-5.34964	8.81275e-08	7.97153e-07
SLC16A3	1244.67	0.913344	0.17075	5.34902	8.84316e-08	7.99392e-07
PALB2	403.724	0.302838	0.0566269	5.34795	8.89558e-08	8.03617e-07
DDR2	400.259	-0.681619	0.127517	-5.3453	9.02675e-08	8.14821e-07
PATJ	1597.35	0.413259	0.0773155	5.3451	9.03691e-08	8.14821e-07
CRYGS	84.7568	0.483834	0.0905184	5.34515	9.03411e-08	8.14821e-07
PDLIM2	794.566	-0.443157	0.0829345	-5.34346	9.11905e-08	8.21337e-07
FAS	622.007	-0.645396	0.120783	-5.34342	9.1208e-08	8.21337e-07
GLYATL1	4041.76	-0.930983	0.174241	-5.34309	9.13769e-08	8.22334e-07
GRAP2	117.79	-0.834441	0.156238	-5.34084	9.25167e-08	8.32061e-07
GMPS	2077.6	0.284979	0.0533914	5.33755	9.42129e-08	8.46777e-07
CDC27	1841.24	0.229604	0.0430475	5.33373	9.6214e-08	8.64213e-07
PAQR4	349.208	0.670586	0.125791	5.33095	9.76983e-08	8.76988e-07
HP	391663	-1.00383	0.188374	-5.3289	9.88093e-08	8.86398e-07
ZNF516	780.617	0.332685	0.0624647	5.32597	1.00413e-07	9.00215e-07
WDR90	638.993	0.408576	0.0767388	5.32424	1.01375e-07	9.08258e-07
PTPRN2	167.17	-0.731383	0.137472	-5.32023	1.03634e-07	9.2791e-07
JCAD	1106.05	-0.618843	0.116349	-5.31887	1.04414e-07	9.34302e-07
NRAV	182.83	0.383642	0.0721396	5.31806	1.04882e-07	9.37896e-07
AP1S2	430.271	-0.436511	0.0820849	-5.3178	1.05031e-07	9.38633e-07
ERBB3	10550.3	0.438983	0.082568	5.31663	1.05707e-07	9.4408e-07
DOCK11	247.266	-0.673465	0.126704	-5.31527	1.06497e-07	9.50534e-07
HNRNPA3	7768.19	0.217824	0.0409852	5.31469	1.06838e-07	9.52974e-07
RBM28	884.51	0.238821	0.0449408	5.31411	1.07178e-07	9.55408e-07
AJM1	261.274	0.558364	0.105179	5.3087	1.1041e-07	9.83593e-07
ZSCAN9	338.428	0.343358	0.0646813	5.30846	1.10557e-07	9.84284e-07
PARD6B	393.977	0.438738	0.0826678	5.30723	1.11302e-07	9.90289e-07
IRF1	2618.76	-0.472448	0.0890258	-5.30687	1.11526e-07	9.91664e-07
PPP1R37	1540.95	0.381703	0.0719464	5.30538	1.12437e-07	9.99133e-07
COL16A1	509.819	-0.941091	0.177389	-5.30525	1.12518e-07	9.99228e-07
CCDC142	291.051	0.324868	0.0612468	5.30425	1.13134e-07	1.00407e-06
USP39	1532.74	0.199006	0.0375213	5.30383	1.13398e-07	1.00578e-06
HADH	5551.12	-0.4964	0.0936102	-5.30284	1.14014e-07	1.0106e-06
GNAI2	9877.07	-0.24327	0.0458836	-5.30188	1.14615e-07	1.0153e-06
RFWD3	683.977	0.320794	0.0605137	5.30118	1.15059e-07	1.01859e-06
EFS	62.2165	-0.917604	0.173104	-5.30089	1.15242e-07	1.01957e-06
APOL6	4920.14	-0.492804	0.0929692	-5.30073	1.15343e-07	1.01982e-06
CCDC66	268.702	0.287289	0.0542204	5.29854	1.1673e-07	1.03144e-06
APOL3	2741.99	-0.703119	0.132719	-5.29782	1.17193e-07	1.03489e-06
GPD2	559.436	0.416381	0.0786038	5.29721	1.17588e-07	1.03773e-06
SLC27A5	21783.3	-0.942982	0.178035	-5.29661	1.17974e-07	1.04049e-06
DENND4B	1810.41	0.29887	0.0564444	5.29495	1.19048e-07	1.0493e-06
ZMYND8	1109.91	0.359182	0.0678454	5.29413	1.19584e-07	1.05337e-06
U2AF2	4783.57	0.206594	0.0390278	5.29352	1.19982e-07	1.05622e-06
PBK	288.903	0.71764	0.135582	5.29305	1.20294e-07	1.05831e-06
ZFC3H1	732.322	0.331478	0.0626381	5.29195	1.21016e-07	1.06399e-06
EED	544.551	0.254847	0.048161	5.29157	1.21268e-07	1.06554e-06
MDC1	1476.26	0.367743	0.0695095	5.29054	1.21958e-07	1.07094e-06
OLFML2B	444.037	-0.667778	0.126243	-5.28962	1.22572e-07	1.07566e-06
NTRK2	102.123	-1.25057	0.236446	-5.28904	1.22962e-07	1.07841e-06
ZNF37BP	246.149	0.462004	0.0873556	5.28877	1.2314e-07	1.07931e-06
WDR91	946.224	0.438481	0.0829739	5.28457	1.25998e-07	1.10367e-06
SLC39A1	7357.04	0.313112	0.0592846	5.2815	1.28134e-07	1.12168e-06
GCLM	2975.71	0.539814	0.102223	5.28073	1.28671e-07	1.1257e-06
CALD1	11525.5	-0.34044	0.0644799	-5.27978	1.29338e-07	1.13083e-06
CCNB1	1062.86	0.651048	0.123313	5.27963	1.29447e-07	1.13108e-06
DDX42	3545.29	0.191038	0.0361915	5.27853	1.30224e-07	1.13717e-06
GADD45B	5935.26	-0.685322	0.129862	-5.27732	1.31086e-07	1.14398e-06
TM4SF18	388.657	-0.510324	0.0967102	-5.27684	1.3143e-07	1.14628e-06
ZNF826P	90.8784	1.03659	0.196484	5.27572	1.32234e-07	1.15258e-06
UQCRFS1	3786.52	-0.383565	0.0727317	-5.27369	1.33707e-07	1.1647e-06
GCDH	3202.62	-0.578644	0.109745	-5.27262	1.34489e-07	1.17079e-06
CEP295	259.055	0.374119	0.0709845	5.27043	1.36104e-07	1.18412e-06
ADRA2A	158.808	-1.17187	0.222441	-5.26824	1.37736e-07	1.19759e-06
CORO2A	513.983	0.66591	0.126427	5.26715	1.38556e-07	1.20397e-06
TRIM54	72.7548	1.42949	0.271411	5.2669	1.38744e-07	1.20486e-06
GPATCH1	472.623	0.262997	0.0499416	5.26609	1.3936e-07	1.20947e-06
FMN2	5.4234	1.80078	0.342031	5.26496	1.40222e-07	1.21545e-06
APOL4	189.294	-0.755034	0.143405	-5.26505	1.40154e-07	1.21545e-06
KPNA2	2803.42	0.453168	0.0860855	5.26416	1.40831e-07	1.21999e-06
SMC3	1687.82	0.387211	0.0735687	5.26326	1.41522e-07	1.22523e-06
GCNT3	374.677	1.23174	0.234036	5.26304	1.41693e-07	1.22595e-06
DHODH	2500.98	-0.643012	0.122205	-5.26173	1.42705e-07	1.23395e-06
ETNPPL	3457.34	-1.05742	0.200997	-5.26085	1.4339e-07	1.23912e-06
C8A	10628	-0.813327	0.154626	-5.25998	1.44074e-07	1.24426e-06
COG2	1186.52	0.311565	0.0592581	5.25776	1.45823e-07	1.2586e-06
ASPDH	2190.12	-0.981173	0.186632	-5.25725	1.46225e-07	1.26131e-06
EPS8L3	898.442	1.16353	0.221331	5.25696	1.46459e-07	1.26255e-06
SPIN4	119.997	0.555007	0.105592	5.25613	1.47119e-07	1.26683e-06
DLG5	779.635	0.650052	0.123676	5.25611	1.47135e-07	1.26683e-06
LMNB1	1133.84	0.579152	0.110201	5.25542	1.47689e-07	1.27083e-06
CEP97	224.587	0.391499	0.0744971	5.25523	1.47839e-07	1.27134e-06
CMPK2	348.541	-0.721803	0.137357	-5.25495	1.48062e-07	1.27249e-06
SREK1	1679.29	0.291204	0.0554234	5.25417	1.48692e-07	1.27712e-06
DARS2	1493.92	0.35083	0.0668293	5.24965	1.52392e-07	1.30811e-06
RAD51D	398.346	0.319745	0.0609415	5.24676	1.548e-07	1.32797e-06
BCL9	988.736	0.488781	0.0931622	5.24657	1.54961e-07	1.32855e-06
CENPQ	209.725	0.443536	0.0845727	5.24443	1.56763e-07	1.34318e-06
LPAR2	231.496	0.855231	0.16311	5.24327	1.57754e-07	1.35085e-06
IFITM1	2075.04	-0.848001	0.161805	-5.24088	1.59817e-07	1.36769e-06
DNMT3B	142.962	0.597423	0.114035	5.23895	1.61496e-07	1.38122e-06
ASPH	9484.42	0.641363	0.122486	5.23621	1.63907e-07	1.401e-06
SERPING1	113253	-0.5558	0.106148	-5.23607	1.64028e-07	1.40118e-06
ZRANB2	1741.44	0.275428	0.0526113	5.23515	1.64854e-07	1.40739e-06
NDRG3	1185.08	0.370033	0.0706879	5.23474	1.65215e-07	1.40961e-06
SUDS3	1263.79	0.242459	0.0463193	5.23451	1.65424e-07	1.41055e-06
WDR12	1077.14	0.268258	0.0512536	5.23393	1.65942e-07	1.41411e-06
DLGAP5	293.879	0.712507	0.13614	5.23362	1.66222e-07	1.41564e-06
GTPBP3	720.09	0.283816	0.0542412	5.23248	1.67252e-07	1.42356e-06
WDR5B	332.626	0.278441	0.0532303	5.23088	1.68706e-07	1.43507e-06
MT2A	26450.5	-1.0774	0.206003	-5.22999	1.69522e-07	1.44114e-06
AGO2	1367.11	0.404615	0.0773737	5.22936	1.70099e-07	1.44518e-06
CFI	17777.7	-0.571897	0.109372	-5.22893	1.70496e-07	1.44768e-06
MLYCD	1267.1	-0.474266	0.0907038	-5.22873	1.70674e-07	1.44832e-06
WASF1	442.716	0.512072	0.0980378	5.22322	1.75843e-07	1.49128e-06
CDCA5	615.372	0.641275	0.122798	5.2222	1.76811e-07	1.4986e-06
SERPINI1	311.675	0.72004	0.137905	5.22128	1.7769e-07	1.50514e-06
MAGEA4	13.3317	3.45238	0.661327	5.22038	1.78554e-07	1.51156e-06
C14orf93	411.592	0.287425	0.05506	5.22021	1.78718e-07	1.51204e-06
METTL6	313.559	0.229228	0.0439145	5.21988	1.79038e-07	1.51384e-06
MACIR	175.585	0.854324	0.163698	5.21892	1.79973e-07	1.52083e-06
RNF34	794.463	0.249533	0.047824	5.21775	1.81113e-07	1.52956e-06
TCF20	1522.46	0.304072	0.0583214	5.21373	1.85081e-07	1.56213e-06
EHD2	1872.21	-0.579043	0.111075	-5.21311	1.85706e-07	1.56647e-06
CAMSAP2	1019.94	0.385705	0.0740169	5.21104	1.87785e-07	1.58306e-06
GABRD	194.368	-0.641399	0.123102	-5.2103	1.88533e-07	1.58753e-06
LZTS1	248.152	-0.610974	0.117263	-5.2103	1.8854e-07	1.58753e-06
PHF12	1240.01	0.238886	0.0458545	5.20966	1.89191e-07	1.59207e-06
SMPD4BP	481.103	0.367839	0.0706297	5.208	1.90889e-07	1.6054e-06
NUP205	1236.98	0.324283	0.0622976	5.20538	1.93599e-07	1.62723e-06
CENPO	316.628	0.518715	0.0996589	5.2049	1.94096e-07	1.63043e-06
LINC02604	252.781	0.456638	0.0877565	5.20347	1.95603e-07	1.64211e-06
HMGB2	2184.49	0.489086	0.0940156	5.20219	1.96958e-07	1.65251e-06
SPC24	571.201	0.659222	0.126729	5.20183	1.97331e-07	1.65466e-06
SFT2D2	2602.77	0.291903	0.0561253	5.20092	1.98303e-07	1.66182e-06
MCM4	2312.47	0.509236	0.0979317	5.19991	1.99385e-07	1.66989e-06
SEMA3G	511.573	-0.605044	0.116421	-5.19705	2.02473e-07	1.69475e-06
TEAD3	1048.01	0.322164	0.0619913	5.19691	2.02625e-07	1.69502e-06
RBM33	1481.58	0.233263	0.0449021	5.19493	2.04801e-07	1.71221e-06
NPR1	495.809	-0.549845	0.105847	-5.19472	2.05024e-07	1.71306e-06
NIBAN1	405.138	-0.612216	0.11791	-5.19223	2.07793e-07	1.73517e-06
SIRT7	1014.85	0.381978	0.0736569	5.18591	2.1496e-07	1.7929e-06
AC091729.2	2.27306	-1.75233	0.337901	-5.18592	2.14947e-07	1.7929e-06
ZNF789	271.142	0.357385	0.0689546	5.18291	2.18449e-07	1.82093e-06
PHLDA1	3081.27	-0.689489	0.133041	-5.18254	2.18888e-07	1.82351e-06
PLXNA3	733.941	0.636266	0.122808	5.181	2.20695e-07	1.83748e-06
C17orf80	714.032	0.259278	0.0500794	5.17733	2.25082e-07	1.8729e-06
SF3A2	2603.99	0.406212	0.0784647	5.17701	2.25475e-07	1.87506e-06
IQCB1	411.691	0.312945	0.0604769	5.17461	2.28387e-07	1.89817e-06
ARHGEF38	52.58	1.11383	0.215331	5.17267	2.30772e-07	1.91686e-06
INTU	134.971	0.574656	0.111141	5.17053	2.33432e-07	1.93781e-06
KIF17	107.062	-0.630882	0.12207	-5.16822	2.36338e-07	1.96078e-06
INCENP	431.964	0.462882	0.0895664	5.16803	2.36575e-07	1.9616e-06
SRSF1	4614.46	0.168177	0.0325434	5.16779	2.36882e-07	1.96299e-06
ENPEP	2045.09	-0.66987	0.129651	-5.16673	2.38225e-07	1.97297e-06
PIP4K2B	2216.45	0.247379	0.0479104	5.16336	2.42558e-07	2.00614e-06
PAXBP1	716.294	0.308069	0.0596639	5.1634	2.42499e-07	2.00614e-06
TET3	656.721	0.407798	0.0789804	5.16328	2.42656e-07	2.00614e-06
RUSC1-AS1	267.897	0.527401	0.102149	5.16305	2.42962e-07	2.00749e-06
CCDC120	479.169	0.372819	0.0722158	5.16257	2.43587e-07	2.01148e-06
GCN1	4083.87	0.246157	0.0477117	5.15926	2.47929e-07	2.04614e-06
METTL3	946.674	0.267047	0.0517693	5.1584	2.49064e-07	2.0543e-06
GGNBP2	2451.37	0.196521	0.0381297	5.15402	2.54958e-07	2.10169e-06
RPAP2	493.735	0.241932	0.0469437	5.15366	2.55447e-07	2.10257e-06
TSPYL5	81.1089	-0.762223	0.147901	-5.15362	2.55511e-07	2.10257e-06
AGR2	366.461	1.91026	0.370654	5.15377	2.55306e-07	2.10257e-06
ZNF202	282.05	0.27504	0.0533753	5.15295	2.56417e-07	2.1088e-06
CDX2	10.2603	1.66271	0.322708	5.15236	2.5723e-07	2.1118e-06
USP24	2142.09	0.233477	0.0453127	5.15256	2.56949e-07	2.1118e-06
CHSY1	727.77	-0.507407	0.098479	-5.15244	2.57115e-07	2.1118e-06
AL450384.2	199.412	0.640575	0.124334	5.15205	2.57658e-07	2.11409e-06
TIGD1	150.054	0.523881	0.101716	5.15044	2.59881e-07	2.12992e-06
RHNO1	568.242	0.353234	0.0685834	5.15043	2.5989e-07	2.12992e-06
COG1	1279.04	0.249371	0.0484225	5.14989	2.60634e-07	2.13354e-06
MLLT11	308.045	0.874782	0.169864	5.14991	2.60616e-07	2.13354e-06
LINC00294	285.327	0.307996	0.0598245	5.14834	2.62808e-07	2.15009e-06
LPIN3	730.43	0.444083	0.0862693	5.14764	2.63781e-07	2.1568e-06
FNDC1	235.081	-1.1805	0.229342	-5.14732	2.6424e-07	2.15931e-06
HEATR1	1173.42	0.416681	0.080982	5.14535	2.67016e-07	2.18073e-06
DCAF16	601.062	0.404416	0.0786691	5.14073	2.7368e-07	2.23387e-06
TMC5	505.148	1.40031	0.272588	5.13709	2.7903e-07	2.27622e-06
WAC-AS1	794.158	0.296402	0.0577486	5.13263	2.85721e-07	2.32946e-06
PARP2	784.007	0.263091	0.0513077	5.12771	2.93294e-07	2.38982e-06
ADAMTSL2	1073.48	-0.911707	0.177806	-5.12755	2.9354e-07	2.39044e-06
FCRLA	44.3164	-1.20905	0.235854	-5.12624	2.95582e-07	2.40569e-06
SESTD1	1136.61	0.412945	0.0805684	5.1254	2.96904e-07	2.41506e-06
SCART1	75.3104	0.748413	0.146062	5.12394	2.99222e-07	2.43251e-06
GEMIN5	797.74	0.250212	0.0488481	5.12224	3.01931e-07	2.45312e-06
C16orf89	15.726	-0.82995	0.162039	-5.12192	3.02442e-07	2.45586e-06
LINC02362	374.183	-0.97266	0.190006	-5.11909	3.07012e-07	2.49154e-06
LGR6	219.685	-1.16792	0.22816	-5.11887	3.07375e-07	2.49306e-06
SYT14	1.75899	1.98723	0.388248	5.11846	3.08044e-07	2.49705e-06
TNFRSF9	80.5493	-0.984321	0.192361	-5.11705	3.10352e-07	2.51432e-06
IGF2BP3	181.125	1.31162	0.25637	5.1161	3.1191e-07	2.52549e-06
UPF3A	883.05	0.302026	0.0590428	5.11538	3.13111e-07	2.53376e-06
PLXDC2	631.937	-0.720473	0.140925	-5.11246	3.17995e-07	2.57181e-06
ADAMTS12	183.552	-0.689633	0.13498	-5.10916	3.23588e-07	2.61455e-06
CD38	238.641	-0.934719	0.182951	-5.10913	3.2365e-07	2.61455e-06
MAML1	1027.12	0.281802	0.0551667	5.10818	3.25271e-07	2.62614e-06
SLC7A10	51.8402	1.6982	0.332475	5.10774	3.26029e-07	2.63076e-06
ETV7	194.246	-0.792153	0.155125	-5.10654	3.28118e-07	2.6461e-06
SERTAD1	732.297	-0.489844	0.0959508	-5.10516	3.30511e-07	2.66389e-06
SRXN1	186.324	0.671094	0.131464	5.10478	3.31182e-07	2.66777e-06
ZNF765	222.227	0.349803	0.0685837	5.10038	3.38964e-07	2.7289e-06
SRSF2	3794.91	0.198408	0.0389053	5.09976	3.40077e-07	2.7363e-06
VASH1	471.98	-0.484057	0.0949263	-5.09929	3.40925e-07	2.74157e-06
FITM1	96.5993	-0.82919	0.162723	-5.09573	3.47405e-07	2.79209e-06
RRM2	1400.2	0.624653	0.122607	5.09474	3.49217e-07	2.80505e-06
CEACAM6	44.1975	2.09735	0.411867	5.09229	3.53773e-07	2.84003e-06
PLEKHB1	290.967	1.30714	0.256849	5.08913	3.5971e-07	2.88606e-06
PDGFB	736.491	-0.438072	0.086103	-5.08777	3.62301e-07	2.9052e-06
RBBP8	671.574	0.419974	0.0825604	5.08687	3.64028e-07	2.91738e-06
USP36	1751.33	0.274056	0.053889	5.08557	3.66524e-07	2.93572e-06
TMPO	3751.32	0.345558	0.0680346	5.07915	3.79131e-07	3.0346e-06
DMTF1	889.07	0.318824	0.0627721	5.07906	3.79298e-07	3.0346e-06
TPD52L2	3621.74	0.298967	0.0588827	5.07732	3.82791e-07	3.06081e-06
NUFIP2	3005.35	0.238765	0.0470356	5.07626	3.84932e-07	3.07619e-06
TMEM267	401.956	0.343279	0.0676275	5.07603	3.85409e-07	3.07826e-06
SYK	380.505	-0.659651	0.129961	-5.07577	3.85928e-07	3.07933e-06
PAGE2B	25.335	2.05326	0.404523	5.07575	3.85978e-07	3.07933e-06
TMPRSS4	15.5569	1.16939	0.230414	5.07517	3.8716e-07	3.08701e-06
GGA3	1211.19	0.246719	0.0486286	5.07353	3.90503e-07	3.11191e-06
BST1	145.015	-0.69398	0.136821	-5.07217	3.93301e-07	3.13244e-06
NKIRAS2	1949.24	0.234819	0.0463165	5.06987	3.98087e-07	3.16877e-06
HINT2	2885.51	-0.492055	0.0971059	-5.0672	4.03712e-07	3.21156e-06
ID4	159.656	-0.834932	0.164775	-5.0671	4.03917e-07	3.21156e-06
NOL8	845.437	0.245856	0.0485265	5.06643	4.05343e-07	3.22109e-06
FANCE	186.351	0.510374	0.100741	5.06621	4.05807e-07	3.22296e-06
RNF125	478.622	-0.680066	0.134239	-5.06608	4.06087e-07	3.22337e-06
DCLRE1B	248.195	0.336142	0.0663582	5.06556	4.07196e-07	3.23036e-06
TM6SF2	749.893	-0.792075	0.156399	-5.06444	4.09613e-07	3.24771e-06
BACE2	1900.78	1.0795	0.213171	5.06402	4.10501e-07	3.25292e-06
CNOT11	2158.61	0.308935	0.0610178	5.06303	4.12651e-07	3.26813e-06
OSGEPL1	355.45	0.260622	0.0514815	5.06243	4.1394e-07	3.27651e-06
ZG16B	63.1992	1.22747	0.242555	5.06061	4.17917e-07	3.30613e-06
SIPA1L3	1296.16	0.446442	0.088258	5.05837	4.22855e-07	3.34333e-06
PTBP3	2320.66	0.297868	0.0589086	5.05644	4.27155e-07	3.37543e-06
AC074117.1	203.684	0.376118	0.0744178	5.05414	4.32333e-07	3.41444e-06
CDC25C	229.416	0.702061	0.138921	5.05368	4.33369e-07	3.42071e-06
LIG1	1455.24	0.368461	0.0729245	5.05264	4.35756e-07	3.43763e-06
KIAA1958	551.839	0.395749	0.078329	5.0524	4.36298e-07	3.43998e-06
RNF144B	820.121	-0.520429	0.103019	-5.05179	4.37679e-07	3.44895e-06
ECEL1	112.744	-1.68173	0.333008	-5.0501	4.41583e-07	3.47777e-06
CSPG4	573.123	-0.54619	0.108185	-5.04866	4.44918e-07	3.50195e-06
LASP1	12152.5	0.295032	0.0584389	5.04856	4.45149e-07	3.50195e-06
CDKN3	430.93	0.65635	0.130043	5.04717	4.48394e-07	3.52552e-06
GPR107	2703.86	0.2805	0.0555776	5.047	4.48799e-07	3.52674e-06
HBB	712.577	-0.853365	0.169119	-5.04593	4.51321e-07	3.54459e-06
DPF2	1183.34	0.215329	0.0426812	5.04505	4.53396e-07	3.55891e-06
RASGRF2	321.327	-0.582411	0.115458	-5.04435	4.55061e-07	3.56999e-06
KRT5	68.0732	-1.73567	0.344346	-5.04048	4.64358e-07	3.64091e-06
ETAA1	434.298	0.254121	0.0504185	5.04024	4.64941e-07	3.64346e-06
C17orf75	666.722	0.235301	0.0466908	5.03957	4.66589e-07	3.65435e-06
MSANTD2	177.353	0.337942	0.0670801	5.03789	4.70704e-07	3.68453e-06
FANCG	493.029	0.410429	0.0814782	5.03729	4.72165e-07	3.69392e-06
TTLL7	181.557	0.774839	0.153825	5.03713	4.72552e-07	3.6949e-06
LBR	3914.89	0.342643	0.068042	5.03576	4.75965e-07	3.71953e-06
FUT2	135.041	1.01609	0.201912	5.03236	4.84478e-07	3.78396e-06
SRC	1540.13	0.64137	0.127474	5.03138	4.86955e-07	3.80121e-06
SMARCC1	2864.41	0.280775	0.0558066	5.03121	4.87398e-07	3.80256e-06
STS	1049.01	-0.678565	0.134886	-5.03066	4.88782e-07	3.81126e-06
CDH11	393.54	-0.924828	0.183852	-5.03028	4.89754e-07	3.81673e-06
MEGF6	629.643	-0.843489	0.167739	-5.02857	4.94158e-07	3.84893e-06
CSE1L	3302.34	0.276418	0.0549734	5.02822	4.95043e-07	3.8537e-06
REEP2	61.3067	0.99598	0.198207	5.02496	5.0354e-07	3.91769e-06
CEACAM5	8.98526	2.28239	0.454342	5.0235	5.07369e-07	3.94531e-06
KIAA1211L	125.735	-0.600508	0.119544	-5.02333	5.0784e-07	3.94679e-06
FA2H	52.5437	1.48919	0.29653	5.02206	5.11212e-07	3.97082e-06
NCOA5	1115.34	0.249988	0.0497883	5.02103	5.13953e-07	3.98991e-06
SP4	211.353	0.38595	0.0768899	5.01951	5.18027e-07	4.01933e-06
RNF44	1454.67	0.337123	0.0672012	5.01662	5.25875e-07	4.07799e-06
CRYBG2	167.064	0.734338	0.146401	5.01595	5.27714e-07	4.09e-06
MRPL46	1037.32	-0.392828	0.0783282	-5.01515	5.29915e-07	4.10481e-06
MRE11	551.274	0.270314	0.0539187	5.01336	5.34885e-07	4.13877e-06
ISG15	3655.23	-0.750568	0.149713	-5.01336	5.34866e-07	4.13877e-06
WHRN	402.117	0.502813	0.100363	5.00993	5.44507e-07	4.21092e-06
HDAC11	1166.99	0.460165	0.0918924	5.00765	5.50992e-07	4.25874e-06
NVL	623.184	0.275402	0.0550004	5.00727	5.52066e-07	4.26471e-06
MGME1	762.41	0.255115	0.0509593	5.00626	5.54971e-07	4.2848e-06
WDSUB1	312.506	0.315467	0.063027	5.00527	5.57831e-07	4.30453e-06
JRKL	280.275	0.37976	0.075884	5.00448	5.6014e-07	4.31763e-06
MT1G	4930.84	-1.39899	0.279547	-5.00449	5.60094e-07	4.31763e-06
PTHLH	95.4707	1.18041	0.235886	5.00416	5.61069e-07	4.32244e-06
PNMA3	302.4	1.28891	0.25759	5.00372	5.62358e-07	4.33e-06
EGFL7	2469.15	-0.617368	0.12339	-5.00338	5.63349e-07	4.33527e-06
MCF2L2	55.8786	1.09283	0.218452	5.0026	5.65629e-07	4.35044e-06
AL354872.1	220.186	-0.871123	0.174163	-5.00176	5.68092e-07	4.36464e-06
CEP162	200.407	0.329275	0.0658317	5.00177	5.6807e-07	4.36464e-06
XRCC3	369.785	0.412734	0.082526	5.00127	5.69553e-07	4.37349e-06
MMS19	1672.33	0.236511	0.0473076	4.99942	5.75037e-07	4.4132e-06
MAMSTR	69.5584	0.676902	0.135518	4.99494	5.88544e-07	4.51441e-06
SLC25A47	5546.29	-1.27697	0.255693	-4.99414	5.90975e-07	4.5306e-06
CIZ1	2018.66	0.28075	0.0562295	4.99293	5.94713e-07	4.55678e-06
ARHGAP39	211.689	0.516154	0.103387	4.99246	5.96155e-07	4.56535e-06
TPGS2	1558.64	0.372815	0.0746858	4.99178	5.98245e-07	4.57888e-06
CDC25A	206.129	0.677856	0.135799	4.9916	5.98796e-07	4.58061e-06
TAF9	1909.3	0.333758	0.0668677	4.99131	5.99698e-07	4.58398e-06
CDKN2C	881.394	0.571484	0.114497	4.99125	5.99885e-07	4.58398e-06
ANO1	3165.56	-0.917385	0.183969	-4.98663	6.14428e-07	4.69257e-06
DOT1L	1340.49	0.356487	0.0714992	4.98589	6.16781e-07	4.708e-06
PRPF38B	1294.75	0.273364	0.054849	4.98395	6.23005e-07	4.75294e-06
ZNF621	570.765	0.315782	0.0634139	4.97969	6.36854e-07	4.85335e-06
LSAMP	50.6847	-1.22382	0.245759	-4.97974	6.36704e-07	4.85335e-06
ORC4	831.427	0.2259	0.0454071	4.97498	6.52534e-07	4.97016e-06
PHF21A	812.892	0.31668	0.0636631	4.9743	6.54833e-07	4.98499e-06
ZMYND19	729.498	0.320918	0.0645242	4.97361	6.57183e-07	5.00018e-06
NLRC5	1012.97	-0.498957	0.100353	-4.97204	6.62526e-07	5.03812e-06
ZSWIM5	350.37	0.814729	0.163949	4.96941	6.71573e-07	5.10417e-06
TMSB4X	25519	-0.497898	0.10021	-4.96855	6.7454e-07	5.12397e-06
CIDEA	8.24265	-2.43531	0.490382	-4.96615	6.82937e-07	5.18496e-06
RGS10	330.698	-0.597697	0.120364	-4.96574	6.8441e-07	5.19335e-06
XPOT	3223.64	0.340695	0.0686169	4.96517	6.86416e-07	5.20578e-06
SNHG3	613.333	0.611509	0.123163	4.96504	6.86863e-07	5.20638e-06
FBP1	12569.8	-0.817373	0.164633	-4.96481	6.87692e-07	5.20987e-06
FOXJ3	1111.68	0.246841	0.0497272	4.96389	6.90942e-07	5.23168e-06
AFAP1L2	135.429	-0.52504	0.105802	-4.96246	6.96073e-07	5.26771e-06
LINC02158	36.8364	-1.35916	0.273932	-4.96168	6.98876e-07	5.28609e-06
NFATC2IP	1090.53	0.256697	0.0517521	4.96013	7.04462e-07	5.32317e-06
HP1BP3	3893.46	0.258703	0.0521568	4.96011	7.04531e-07	5.32317e-06
KDM8	917.203	-0.781724	0.157636	-4.95904	7.08437e-07	5.34982e-06
KCNJ10	48.7508	-1.03126	0.208086	-4.9559	7.19954e-07	5.43388e-06
FKTN	506.922	0.306527	0.0618537	4.95567	7.20809e-07	5.43743e-06
ZNF587	371.106	0.373911	0.0754575	4.95525	7.22366e-07	5.44627e-06
PTAFR	293.081	-0.667867	0.134784	-4.95508	7.23009e-07	5.44821e-06
RBMX	3683.58	0.203852	0.0411465	4.9543	7.25923e-07	5.46725e-06
RICTOR	950.578	0.281872	0.0569075	4.95316	7.30189e-07	5.49645e-06
MTPAP	797.816	0.208975	0.0421956	4.95253	7.32539e-07	5.5112e-06
GIGYF1	2340.1	0.266825	0.05388	4.9522	7.33796e-07	5.51773e-06
OPRPN	74.9815	-1.51913	0.306778	-4.9519	7.34939e-07	5.52338e-06
RND3	1589.77	-0.575275	0.116188	-4.95125	7.37398e-07	5.53597e-06
SH3BP5L	1755.57	0.270414	0.0546144	4.95134	7.37058e-07	5.53597e-06
SYT9	68.1482	-1.93518	0.390856	-4.95113	7.37852e-07	5.53644e-06
DHX9	4472.27	0.236171	0.0477132	4.94982	7.42838e-07	5.57089e-06
EIF4ENIF1	788.139	0.238464	0.0482008	4.94731	7.52462e-07	5.64007e-06
PDSS2	1146.21	-0.326301	0.0659645	-4.94662	7.55127e-07	5.65705e-06
LDHB	1637.48	-0.684075	0.138309	-4.946	7.57526e-07	5.67201e-06
TUBB6	745.121	-0.597944	0.120943	-4.94403	7.65226e-07	5.72663e-06
RNASE4	958.283	-0.64788	0.131116	-4.94128	7.76119e-07	5.80469e-06
DIDO1	2154.66	0.249339	0.0504613	4.94119	7.76479e-07	5.80469e-06
GP2	165.097	-2.11667	0.428389	-4.941	7.77216e-07	5.80713e-06
ZNF736	194.742	0.487498	0.0987064	4.93887	7.85751e-07	5.8678e-06
ZNF700	343.062	0.311217	0.0630649	4.93487	8.02027e-07	5.98618e-06
SEMA6A	798.868	0.873041	0.176926	4.93451	8.03515e-07	5.99412e-06
JPT2	3848.44	0.318939	0.0646434	4.93383	8.06321e-07	6.01187e-06
XPO5	1774.94	0.308396	0.0625252	4.93236	8.1244e-07	6.05431e-06
USP37	169.516	0.506586	0.102709	4.93224	8.12918e-07	6.05467e-06
RHPN1	370.222	0.681286	0.138143	4.93173	8.15062e-07	6.06745e-06
CPEB3	518.398	-0.593189	0.120292	-4.93127	8.16988e-07	6.07858e-06
MYOM2	78.4294	-0.883231	0.179202	-4.92869	8.27838e-07	6.15298e-06
MZF1	553.513	0.34018	0.0690204	4.92868	8.27858e-07	6.15298e-06
SAP130	961.828	0.2195	0.0445363	4.92855	8.28402e-07	6.15378e-06
CCT5	5589.21	0.311408	0.0631946	4.92777	8.31735e-07	6.17529e-06
LSM14A	3806.16	0.210052	0.0426293	4.9274	8.33315e-07	6.18378e-06
ACACA	2358.94	0.386854	0.0785373	4.92574	8.40432e-07	6.23332e-06
PDE4C	86.6825	0.668501	0.135792	4.92297	8.52412e-07	6.31885e-06
CPHL1P	45.1885	1.05553	0.214434	4.92239	8.54927e-07	6.33297e-06
HEBP1	2881.21	-0.339953	0.0690634	-4.92233	8.55213e-07	6.33297e-06
LIMS2	1726.65	-0.513214	0.104266	-4.92217	8.55889e-07	6.33466e-06
ZMYM3	1476.28	0.288463	0.0586068	4.92201	8.56595e-07	6.33656e-06
IFT140	371.454	0.413213	0.083966	4.92119	8.60185e-07	6.35978e-06
FBXO45	703.702	0.24648	0.0500959	4.92016	8.64756e-07	6.39024e-06
ANO9	240.967	0.968268	0.196813	4.91972	8.66661e-07	6.40097e-06
FHL2	552.032	-0.673809	0.137006	-4.91811	8.73834e-07	6.45058e-06
KMO	1056.26	-0.838672	0.170565	-4.91703	8.78686e-07	6.483e-06
HBA2	264.694	-0.816514	0.166065	-4.91684	8.7952e-07	6.48577e-06
SPDEF	40.43	1.39616	0.283963	4.9167	8.80135e-07	6.48692e-06
RIDA	13571.4	-0.646023	0.131408	-4.91617	8.82534e-07	6.50121e-06
OGT	3360.24	0.31032	0.0631283	4.91571	8.84611e-07	6.51312e-06
FOXK2	1669.44	0.302267	0.0614963	4.91521	8.86859e-07	6.52626e-06
HLA-DQB2	309.972	-0.881079	0.179272	-4.91477	8.88877e-07	6.53771e-06
HSF4	498.632	0.539876	0.109851	4.91463	8.89497e-07	6.53887e-06
CYP26B1	142.428	1.15644	0.235337	4.91396	8.92571e-07	6.55805e-06
PRR11	295.689	0.64093	0.130478	4.91215	9.00817e-07	6.6152e-06
CNOT3	1483.94	0.225484	0.0459177	4.9106	9.07963e-07	6.66421e-06
MAPK8IP3	1212.74	0.421179	0.0858171	4.90787	9.20706e-07	6.75424e-06
ZNF367	436.018	0.538423	0.109759	4.90552	9.31811e-07	6.83215e-06
FMNL1	552.292	-0.570902	0.116382	-4.90541	9.32344e-07	6.83251e-06
SPON1	165.947	-0.96694	0.197175	-4.90398	9.3916e-07	6.87607e-06
SH2D3A	220.451	0.796267	0.162372	4.90396	9.3926e-07	6.87607e-06
NEU1	6074.63	0.402957	0.0821724	4.9038	9.39989e-07	6.87784e-06
TWIST2	23.8076	-1.17981	0.240609	-4.90341	9.4186e-07	6.88796e-06
POU2AF1	126.967	-1.02467	0.209007	-4.90258	9.45869e-07	6.9137e-06
NEMP2	239.683	0.337902	0.0689371	4.9016	9.50611e-07	6.94477e-06
RPRD2	2138.53	0.300172	0.0612485	4.90088	9.54067e-07	6.96642e-06
BRIX1	986.495	0.292978	0.0597867	4.90038	9.56498e-07	6.98056e-06
PSME3	3261.63	0.216654	0.044222	4.89924	9.62059e-07	7.01751e-06
TNRC18	4463.75	0.289626	0.0591422	4.89712	9.72511e-07	7.09009e-06
MX1	3285.5	-0.730037	0.149099	-4.89631	9.76529e-07	7.10839e-06
ZNF783	226.803	0.457403	0.0934163	4.89639	9.76128e-07	7.10839e-06
NR2C1	709.609	0.261814	0.0534712	4.89636	9.76275e-07	7.10839e-06
ISG20L2	1649.07	0.245898	0.0502371	4.89474	9.84341e-07	7.16156e-06
APOBR	284.978	-0.456326	0.0932311	-4.89457	9.85196e-07	7.16409e-06
HOPX	135.471	-0.720048	0.147255	-4.88979	1.00943e-06	7.33652e-06
RNF207	455.626	0.427724	0.087475	4.88967	1.01007e-06	7.33739e-06
SASH1	724.173	-0.420597	0.086027	-4.88912	1.01287e-06	7.35398e-06
F9	10022.7	-1.00283	0.205146	-4.88836	1.01678e-06	7.37854e-06
SEC14L1	1689.49	-0.314443	0.0643341	-4.88766	1.02043e-06	7.40127e-06
LYPD6B	66.4065	1.66832	0.341453	4.88594	1.02936e-06	7.46222e-06
CDC23	1357.12	0.238056	0.048731	4.88511	1.03369e-06	7.48972e-06
CLYBL	1627.01	-0.50321	0.103014	-4.88488	1.0349e-06	7.4947e-06
RHOT1	949.55	0.237258	0.0485837	4.8835	1.04219e-06	7.54363e-06
TCEANC2	322.834	0.263289	0.0539453	4.88067	1.05727e-06	7.64798e-06
FIS1	6859.05	-0.446755	0.0915371	-4.88059	1.05769e-06	7.64798e-06
BST2	9385.13	-0.723087	0.148218	-4.87852	1.06884e-06	7.72466e-06
TMEM147-AS1	150.493	0.434393	0.0890448	4.87836	1.06971e-06	7.72698e-06
CHML	666.778	0.583274	0.119655	4.87463	1.09013e-06	7.87045e-06
STRC	6.92883	1.00669	0.206528	4.87436	1.0916e-06	7.87335e-06
EFNA3	157.592	0.677004	0.138891	4.87435	1.09165e-06	7.87335e-06
USP49	211.717	0.319915	0.0656467	4.87329	1.09754e-06	7.91182e-06
FAM222B	998.539	0.295947	0.0607331	4.87291	1.09964e-06	7.92289e-06
F13A1	542.027	-0.907597	0.186264	-4.87263	1.10122e-06	7.93022e-06
PKMYT1	299.609	0.605129	0.1242	4.87221	1.10356e-06	7.94306e-06
ZNF486	72.9384	0.85283	0.175073	4.87129	1.10871e-06	7.9759e-06
KDM3B	2070.31	0.263511	0.0540957	4.87119	1.10925e-06	7.9759e-06
AQP6	71.8527	-1.51761	0.311576	-4.87076	1.11169e-06	7.98937e-06
UGT1A10	54.1513	1.98988	0.408579	4.87025	1.11455e-06	8.00583e-06
POLD1	1039.67	0.37234	0.076471	4.86903	1.12147e-06	8.05147e-06
GIMAP2	316.743	-0.465617	0.0956887	-4.86596	1.13903e-06	8.17337e-06
DR1	1687.81	0.245758	0.0505089	4.86562	1.14096e-06	8.18305e-06
KCTD7	310.093	0.350157	0.0719751	4.86498	1.1447e-06	8.20574e-06
DNAJC30	872.403	-0.369774	0.0760352	-4.8632	1.15506e-06	8.27578e-06
RTL1	4.20395	1.90657	0.392073	4.8628	1.15738e-06	8.28225e-06
YEATS2	767.327	0.318412	0.06548	4.86274	1.15772e-06	8.28225e-06
PRPF40A	2612	0.211049	0.0433996	4.86292	1.15666e-06	8.28225e-06
COL18A1	41619.5	-0.41563	0.085478	-4.86242	1.1596e-06	8.2915e-06
CXCL17	48.2242	-1.23146	0.253295	-4.86176	1.16344e-06	8.31476e-06
STARD5	234.019	-0.596452	0.122747	-4.85921	1.17856e-06	8.41858e-06
SNX27	2068.33	0.299687	0.0616757	4.85908	1.17935e-06	8.41995e-06
AIFM1	5894.48	-0.376871	0.0775798	-4.85785	1.18667e-06	8.46791e-06
TMEM94	2852.55	0.248254	0.0511066	4.85756	1.18842e-06	8.4761e-06
YWHAQ	5189.23	0.278041	0.0572428	4.85722	1.19046e-06	8.48641e-06
PPP1CC	3968.35	0.23647	0.0486941	4.85625	1.19632e-06	8.52383e-06
GNL2	2198.76	0.253226	0.0521489	4.85582	1.19892e-06	8.5381e-06
CEBPZOS	1714.35	0.266735	0.0549527	4.8539	1.21059e-06	8.61682e-06
ITGAX	586.844	-0.544961	0.112343	-4.85088	1.22918e-06	8.74475e-06
PACRG	102.659	-0.900086	0.185657	-4.84812	1.24637e-06	8.86261e-06
RBP7	578.845	-0.645252	0.133097	-4.84799	1.24717e-06	8.86382e-06
IRF8	733.023	-0.563829	0.116451	-4.84178	1.28684e-06	9.14118e-06
AL109615.3	56.441	1.14079	0.235658	4.84089	1.29261e-06	9.17752e-06
LINC00482	206.019	0.649453	0.134169	4.84057	1.29468e-06	9.1876e-06
MPP6	914.618	0.40148	0.0829539	4.8398	1.29973e-06	9.21882e-06
PINK1	1648.13	-0.4831	0.0998255	-4.83944	1.30206e-06	9.23071e-06
DBF4	274.385	0.364665	0.0753716	4.83824	1.30997e-06	9.28214e-06
AL033397.1	307.973	1.12321	0.232202	4.8372	1.31679e-06	9.32574e-06
LRRK1	168.566	-0.613238	0.12678	-4.83703	1.31791e-06	9.32906e-06
SHCBP1	193.129	0.698877	0.144517	4.83594	1.32516e-06	9.37569e-06
UBXN7	930.343	0.276544	0.057191	4.83544	1.32854e-06	9.39483e-06
FAM111B	359.71	0.62462	0.129194	4.83473	1.33328e-06	9.42365e-06
[truncated: 12,130 more rows]

## Sheet: C4_vs_Other
id	baseMean	log2FC	lfcSE	stat	PValue	FDR
NTS	1426.28	-5.74844	0.412482	-13.9362	3.81644e-44	5.39225e-40
AGR2	521.129	-5.04202	0.385903	-13.0655	5.18478e-39	3.66279e-35
PPFIA4	40.5818	-2.78288	0.224892	-12.3743	3.60056e-35	1.69575e-31
AL355987.4	53.3307	-2.24939	0.185381	-12.1339	6.98405e-34	2.46694e-30
FER1L4	159.371	-2.48376	0.210005	-11.8271	2.82604e-32	7.98582e-29
KCNJ10	56.3973	-2.55759	0.217051	-11.7833	4.7574e-32	1.12029e-28
PKIA	41.659	-2.7076	0.230224	-11.7607	6.21886e-32	1.25523e-28
IL4I1	209.797	-2.05055	0.175298	-11.6975	1.31225e-31	2.3176e-28
ENO2	283.099	-2.02064	0.17848	-11.3214	1.02867e-29	1.57733e-26
TFF2	50.8982	-4.75351	0.420137	-11.3142	1.11637e-29	1.57733e-26
CLEC2L	51.1979	-4.61902	0.413726	-11.1644	6.08734e-29	7.81891e-26
UCHL1	291.271	-2.8729	0.260013	-11.0491	2.21463e-28	2.60754e-25
FCHO1	143.716	-2.07387	0.188963	-10.975	5.03795e-28	5.47547e-25
G6PD	2150.43	-1.64841	0.153832	-10.7157	8.59033e-27	8.66949e-24
EPO	186.626	-3.29155	0.307449	-10.706	9.53949e-27	8.98556e-24
IRF4	78.0574	-2.31948	0.217803	-10.6494	1.75407e-26	1.52985e-23
MZB1	280.34	-2.73871	0.257277	-10.645	1.84072e-26	1.52985e-23
PLA2G2D	132.27	-2.86143	0.270755	-10.5683	4.17819e-26	3.27964e-23
AFP	21543.7	-3.59673	0.341625	-10.5283	6.39817e-26	4.75788e-23
PNCK	87.4844	-3.82644	0.36524	-10.4765	1.1075e-25	7.82395e-23
CA9	442.724	-3.33315	0.329118	-10.1275	4.17119e-24	2.80641e-21
IGHG1	51727	-3.0627	0.305529	-10.0243	1.19239e-23	7.65788e-21
TKTL1	30.0433	-3.0484	0.305678	-9.97258	2.00933e-23	1.23434e-20
IGKV3-11	989.847	-2.96889	0.300185	-9.89019	4.59168e-23	2.70316e-20
IGLC3	1197.03	-2.81003	0.285574	-9.83993	7.57614e-23	4.28173e-20
POU2AF1	126.967	-2.08414	0.212154	-9.82371	8.9004e-23	4.83668e-20
CDH17	39.3561	-3.23822	0.331984	-9.75414	1.7709e-22	9.26707e-20
LAG3	239.56	-1.67781	0.172932	-9.70214	2.9525e-22	1.48985e-19
IGLV2-14	414.823	-2.87068	0.296045	-9.69676	3.11211e-22	1.51624e-19
CD27	109.709	-1.76763	0.182619	-9.67933	3.69145e-22	1.73855e-19
FCGBP	631.411	-1.95144	0.202192	-9.65142	4.8479e-22	2.20955e-19
TIGIT	129.336	-1.73189	0.180742	-9.58212	9.50739e-22	4.19781e-19
RGS2	983.268	-1.6817	0.175784	-9.56688	1.10178e-21	4.71729e-19
PKIB	404.125	-1.97409	0.207147	-9.52987	1.57485e-21	6.54444e-19
GCNT1	133.033	-1.57786	0.165881	-9.51198	1.87066e-21	7.55159e-19
IGKC	18137.7	-2.75966	0.290452	-9.50127	2.07349e-21	8.13789e-19
IGHV3-30	203.033	-3.03194	0.319439	-9.49146	2.27812e-21	8.69934e-19
COL9A2	211.86	-1.86306	0.196639	-9.47455	2.67925e-21	9.88265e-19
CD8B	85.7475	-1.92969	0.203712	-9.47267	2.72789e-21	9.88265e-19
PLBD1	423.39	-1.69737	0.179859	-9.43725	3.82688e-21	1.35175e-18
GIPR	49.7617	-1.95537	0.207342	-9.43065	4.07565e-21	1.40451e-18
SLC16A3	1244.67	-1.62757	0.17418	-9.34418	9.26001e-21	3.11511e-18
IGLC2	1830.61	-2.54847	0.273043	-9.33359	1.02344e-20	3.36283e-18
MAGEA10	9.30178	-5.27962	0.566783	-9.31507	1.21873e-20	3.91351e-18
NAALADL1	268.167	-1.82937	0.196648	-9.30274	1.3687e-20	4.29742e-18
SLAMF7	348.374	-1.66318	0.179236	-9.2793	1.70593e-20	5.23981e-18
IGLV3-25	231.278	-2.86122	0.308846	-9.26422	1.965e-20	5.90711e-18
IL21R	58.403	-1.71947	0.186056	-9.24169	2.42625e-20	7.14176e-18
IGLV2-23	414.306	-2.82897	0.306449	-9.23145	2.66992e-20	7.69862e-18
IGLV1-44	351.173	-2.85106	0.309297	-9.21788	3.03031e-20	8.39514e-18
MIR210HG	152.637	-1.48953	0.161582	-9.21842	3.01509e-20	8.39514e-18
SLC1A5	1244.07	-1.49449	0.162495	-9.19711	3.67689e-20	9.99053e-18
HMGA2	76.131	-3.37108	0.367801	-9.1655	4.93187e-20	1.31476e-17
IGLV3-21	487.098	-2.91318	0.318034	-9.15998	5.19054e-20	1.3581e-17
IGHV3-33	78.8653	-2.86427	0.31294	-9.15281	5.54738e-20	1.42507e-17
PKP3	88.4005	-2.68459	0.294144	-9.12679	7.05618e-20	1.7803e-17
LPAR3	20.0235	-3.3999	0.373499	-9.10284	8.80012e-20	2.18135e-17
PDCD1	120.706	-2.00501	0.220517	-9.09232	9.6952e-20	2.36178e-17
FREM1	43.3425	-2.54786	0.280688	-9.07718	1.11429e-19	2.66843e-17
HTR3A	11.5401	-3.07879	0.339516	-9.06816	1.21041e-19	2.85031e-17
MARCO	188.56	-2.44513	0.270383	-9.04322	1.5212e-19	3.52346e-17
MMP1	87.005	-2.0507	0.226953	-9.03582	1.62782e-19	3.70959e-17
IGKV4-1	833.532	-2.75284	0.305336	-9.01577	1.95487e-19	4.38419e-17
MMP12	96.1642	-2.67532	0.29755	-8.99118	2.44601e-19	5.31687e-17
LINC02870	11.5279	-3.41974	0.380334	-8.99139	2.44114e-19	5.31687e-17
IGLV4-69	105.515	-2.87327	0.319634	-8.98923	2.48957e-19	5.32957e-17
C19orf33	86.0822	-2.31405	0.257911	-8.97226	2.90501e-19	6.12611e-17
IGHV3-23	420.486	-2.69425	0.300349	-8.97041	2.9542e-19	6.13822e-17
IGLL5	526.319	-2.569	0.287317	-8.94131	3.84573e-19	7.87483e-17
NLRP2	59.0259	-2.25141	0.252419	-8.91935	4.69029e-19	9.46701e-17
IGHGP	453.14	-2.56143	0.287806	-8.89984	5.59257e-19	1.11292e-16
TFF1	42.7334	-3.8748	0.439452	-8.81736	1.17192e-18	2.29973e-16
IGHV3-21	138.101	-2.73695	0.310847	-8.80482	1.31063e-18	2.50243e-16
HK3	159.132	-1.29036	0.146544	-8.80528	1.3053e-18	2.50243e-16
IGKV3-15	256.064	-2.78598	0.317535	-8.77377	1.72788e-18	3.2551e-16
EFNA5	149.32	-2.39446	0.273125	-8.76691	1.83636e-18	3.41394e-16
CD3D	230.982	-1.49978	0.171348	-8.75285	2.08031e-18	3.81724e-16
CPA2	14.0531	-4.08327	0.466627	-8.7506	2.12212e-18	3.84404e-16
B3GALT2	40.4413	-2.07211	0.237295	-8.73224	2.49688e-18	4.46563e-16
CCDC183	79.5745	-1.34391	0.154105	-8.72071	2.76466e-18	4.88274e-16
IGKV3-20	1049.14	-2.65272	0.304312	-8.71712	2.85363e-18	4.97765e-16
PLAC8	107.626	-1.76403	0.202597	-8.70711	3.11727e-18	5.35283e-16
IGLV3-19	298.871	-2.64424	0.303722	-8.70612	3.14449e-18	5.35283e-16
IGHG3	3546.44	-2.4515	0.281663	-8.70367	3.21332e-18	5.40488e-16
MEG3	1104.62	-2.01919	0.232189	-8.69631	3.42859e-18	5.69913e-16
MUC5AC	12.7895	-3.82172	0.442594	-8.63481	5.88232e-18	9.6641e-16
CD8A	317.957	-1.61153	0.186741	-8.62975	6.14871e-18	9.92003e-16
HILPDA	306.361	-1.12787	0.130704	-8.6292	6.17852e-18	9.92003e-16
CDC20	936.733	-1.3653	0.158328	-8.62327	6.50687e-18	1.03298e-15
DMBT1	51.2891	-2.96131	0.345224	-8.57794	9.65887e-18	1.50285e-15
SH3BP1	384.152	-1.14485	0.133468	-8.5777	9.67931e-18	1.50285e-15
IGHV1-24	76.4592	-2.85306	0.332843	-8.57179	1.01888e-17	1.56475e-15
IGHV3-43	21.2245	-2.76957	0.32353	-8.56049	1.12386e-17	1.70742e-15
BIRC7	18.8226	-2.26815	0.265717	-8.53594	1.39021e-17	2.0896e-15
SGPP2	135.985	-2.16959	0.254686	-8.51869	1.61369e-17	2.39111e-15
DUSP9	1329.34	-2.03218	0.238578	-8.51791	1.62465e-17	2.39111e-15
KIF2C	491.722	-1.24919	0.146712	-8.51454	1.67247e-17	2.42373e-15
FCER1G	983.642	-1.15346	0.135479	-8.51395	1.68112e-17	2.42373e-15
POU2F2	113.929	-1.12351	0.131984	-8.51245	1.70296e-17	2.43042e-15
MUC6	281.541	-2.83399	0.333475	-8.49838	1.92257e-17	2.71639e-15
ENPP6	41.3104	-2.32332	0.273524	-8.49403	1.99595e-17	2.79216e-15
ARL14	63.3466	-2.50724	0.295383	-8.48811	2.10025e-17	2.90926e-15
GABRA2	54.8911	-4.64043	0.546792	-8.48664	2.12688e-17	2.91755e-15
CHGA	31.0684	-2.68065	0.315939	-8.48469	2.1629e-17	2.93842e-15
IGHV4-39	277.455	-2.61143	0.30789	-8.48171	2.219e-17	2.97546e-15
PIK3CD	340.48	-1.06186	0.125204	-8.48102	2.23228e-17	2.97546e-15
CYBB	800.815	-1.25707	0.148415	-8.46995	2.45489e-17	3.24161e-15
SPIB	67.2322	-2.13752	0.252755	-8.45691	2.74566e-17	3.59198e-15
LUZP2	36.5746	2.78051	0.329632	8.43521	3.30606e-17	4.28544e-15
UNC13D	430.669	-1.22277	0.145138	-8.42489	3.61082e-17	4.63793e-15
IGHV1-69	41.1454	-3.19091	0.379089	-8.41732	3.85207e-17	4.90324e-15
PFKFB4	206.528	-1.17477	0.139753	-8.40606	4.24018e-17	5.34906e-15
CPHL1P	48.5022	-1.90452	0.227239	-8.38113	5.24221e-17	6.55462e-15
PTPN7	218.26	-1.20012	0.143447	-8.36628	5.94659e-17	7.37012e-15
TMEM243	219.397	-0.977021	0.116798	-8.36504	6.00924e-17	7.38301e-15
FOXJ1	109.607	-2.53562	0.303252	-8.36141	6.19741e-17	7.54855e-15
CEP55	197.067	-1.23871	0.148503	-8.3413	7.34786e-17	8.87333e-15
RAC2	808.772	-1.15054	0.137981	-8.33838	7.53138e-17	9.01787e-15
MAGEA4	19.3287	-5.93346	0.713715	-8.31349	9.29247e-17	1.10331e-14
IGHV1-18	285.139	-2.74292	0.330096	-8.30946	9.61395e-17	1.12323e-14
POPDC3	51.4287	-3.51452	0.422958	-8.30939	9.61931e-17	1.12323e-14
[truncated: 14,008 more rows]
