# Supplementary material for: Comprehensive Analysis Identifies and Validates the Tumor Microenvironment Subtypes to Predict Anti-Tumor Therapy Efficacy in Hepatocellular Carcinoma
Source: Front Immunol. 2022 Jul 18;13:838374. doi: 10.3389/fimmu.2022.838374 (PMC9339643; doi:10.3389/fimmu.2022.838374)
Supplement: Supplementary file 4 [file Table_3.xlsx]

## Sheet: mut.f
	p.value
TP53	8.30039e-06
FRAS1	0.00883361
CSMD1	0.0445935
CTNNB1	0.0732808
KMT2D	0.0842419
OBSCN	0.0891713
RB1	0.0965962
DNAH7	0.0969301
DNAH8	0.100502
CUBN	0.103156
ARID1A	0.112637
CSMD3	0.123079
ABCA13	0.157452
LRP1	0.164893
LRP1B	0.192527
BAP1	0.214259
TTN	0.219732
MYT1L	0.230334
CCDC168	0.231763
MUC4	0.234323
MUC16	0.251632
PCLO	0.257441
PREX2	0.267869
WDR87	0.303003
SDK1	0.315444
XIRP2	0.364323
DNAH6	0.382709
RYR2	0.413748
ALB	0.41709
BIRC6	0.429941
COL11A1	0.476274
PTPRQ	0.486909
FAT3	0.498369
USH2A	0.539307
DOCK2	0.540012
PRKDC	0.563049
AXIN1	0.563157
SPTA1	0.568249
RYR3	0.583215
ADGRV1	0.585196
APOB	0.65064
CACNA1E	0.6652
PRUNE2	0.697456
RYR1	0.720527
FREM2	0.727407
FLG	0.777318
PCDH15	0.805181
DNAH5	0.824682
ARID2	0.8947
EYS	0.910346
HMCN1	0.961986
PKHD1L1	1
