# Supplementary material for: Comprehensive Analysis Identifies and Validates the Tumor Microenvironment Subtypes to Predict Anti-Tumor Therapy Efficacy in Hepatocellular Carcinoma
Source: Front Immunol. 2022 Jul 18;13:838374. doi: 10.3389/fimmu.2022.838374 (PMC9339643; doi:10.3389/fimmu.2022.838374)
Supplement: Supplementary file 6 [file Table_5.xlsx]

## Sheet: C1_del_genes.conf_90
cytoband	13q14.2	1p36.32	4q35.1	1p36.13	10q23.31	14q31.3	8p23.2	4q13.3	6q26	9p21.3	5q12.1	8p12	2q24.2	4p16.2	13q14.2	4q31.21	12q24.31	6q21	7q36.3	17p13.1	16q12.2
q value	1.5929e-08	4.7577e-09	0.0010277	1.93e-06	0.0038972	0.0071009	0.01183	0.030741	0.032209	0.031618	0.033132	0.045096	0.080866	0.07498	6.5857e-05	0.16505	0.15182	0.16658	0.16549	0.19879	0.2579
residual q value	5.9173e-07	7.2402e-07	0.0010277	0.0012457	0.0038972	0.0072709	0.01183	0.029687	0.029687	0.029687	0.033132	0.04844	0.080866	0.080866	0.11625	0.15889	0.15889	0.17228	0.17228	0.20248	0.25973
wide peak boundaries	chr13:48410680-48418673	chr1:1-6787309	chr4:182614000-183455697	chr1:16071583-16398665	chr10:87815120-87861303	chr14:69770292-89927177	chr8:2166023-6404670	chr4:62160106-73406447	chr6:136286318-170805979	chr9:22449927-23507724	chr5:58855345-79692017	chr8:30846867-35250446	chr2:146589268-175926137	chr4:5706007-5822170	chr13:27255134-59665867	chr4:73507693-173042093	chr12:111678353-133275309	chr6:65779056-115635030	chr7:138123376-159345973	chr17:9243943-9578366	chr16:1-90338345
genes in wide peak	LPAR6	hsa-mir-551a	DCTD	EPHA2	CFL1P1	ACYP1	CSMD1	AMBN	ACAT2	LINC01239	TRIM23	NRG1	ACVR1	EVC	ALOX5AP	hsa-mir-1979	ACADS	hsa-mir-2113	hsa-mir-1975	STX8	hsa-mir-1826
		CDK11B	CLDN22	SZRD1		ENTPD5	LOC101927815	CENPC	CCR6		ARSB	WRN	ACVR2A		ATP7B	ADH1A	ALDH2	AIM1	AOC1		AARS
		DFFB	CDKN2AIP	FBXO42		FOXN3		CSN1S1	ESR1		BHMT	PURG	RND3		BRCA2	ADH1B	BCL7A	AMD1	BRAF		ABAT
		DVL1	WWC2	RSG1		DIO2		CSN2	FUCA2		BTF3	DUSP26	ATP5G3		CDX2	ADH1C	SCARB1	ADGRB3	CASP2		ABCA3
		MEGF6	WWC2-AS2	ARHGEF19		DLST		CSN3	GPR31		CCNB1	RNF122	CACNB4		RCBTB2	ADH4	COX6A1	BCKDHB	CDK5		ADCY7
		GABRD	FAM92A1P2			ESRRB		DCK	GRM1		CDK7	TTI2	CHN1		CPB2	ADH5	DTX1	PRDM1	CLCN1		ADCY9
		GNB1	CLDN24			FOS		EPHA5	HIVEP2		ERCC8	MAK16	CHRNA1		ELF1	ADH6	EIF2B1	CCNC	DPP6		AP1G1
		ZBTB48	WWC2-AS1			GALC		GC	IFNGR1		CRHBP	FUT10	ATF2		ESD	ADH7	STX2	CGA	EN2		AFG3L1P
		PEX10				GSTZ1		GNRHR	IGF2R		F2R	SNORD13	DLX1		FOXO1	ANK2	GOLGA3	CNR1	EPHA1		AGRP
		PRKCZ				GTF2A1		GRSF1	KIF25		F2RL1	NRG1-IT1	DLX2		FLT1	ANXA2P1	GTF2H3	COL9A1	EPHB6		ALDOA
		RPL22				LTBP2		HTN1	LPA		F2RL2	NRG1-IT3	DYNC1I2		FLT3	ANXA3	HPD	COL12A1	EZH2		AMFR
		SCNN1D				MAP3K9		HTN3	MAS1		FOXD1	LINC01288	DPP4		MLNR	ANXA5	MMP17	COL19A1	GBX1		AQP8
		SKI				ALDH6A1		JCHAIN	MAP3K4		GTF2H2		FAP		GTF2F2	AREG	MSI1	COX7A2	MNX1		APRT
		TP73				PGF		MUC7	MAP3K5		HEXB		GAD1		GTF3A	ART3	NOS1	EEF1A1	HTR5A		ABCC6
		TNFRSF4				PSEN1		STATH	AFDN		HMGCR		GALNT3		GUCY1B2	ATOH1	OAS1	EPHA7	INSIG1		ARHGDIG
		MMP23B				ABCD4		SULT1E1	NMBR		HTR1A		GCG		HMGB1	BMP3	OAS2	FOXO3	KCNH2		ZFHX3
		MMP23A				SEL1L		UGT2B4	OPRM1		KIF2A		GPD2		HTR2A	BMPR1B	OAS3	FYN	KEL		ATP2A1
		KCNAB2				SLC8A3		UGT2B7	PARK2		TNPO1		GRB14		PDX1	BTC	P2RX4	GABRR1	NDUFB2		ATP6V0C
		TNFRSF25				SLC10A1		UGT2B10	PCMT1		CD180		ITGA6		KPNA3	CAMK2D	P2RX7	GABRR2	NOS3		BBS2
		TNFRSF14				TGFB3		UGT2B15	PDCD2		MAP1B		ITGB6		LCP1	CASP6	PEBP1	GPR6	PIP		TNFRSF17
		TNFRSF18				TSHR		UGT2B17	PEX7		NAIP		KCNJ3		MAB21L1	CCNA2	PLA2G1B	GRIK2	PRSS1		GAS8-AS1
		ISG15				DPF3		SLC4A4	PLAGL1		PDE4D		KIF5C		SMAD9	CCNG2	POLE	HDAC2	PRSS2		CA5A
		PLCH2				GPR65		TMPRSS11D	PLG		PIK3R1		LRP2		NEK3	SCARB2	PRKAB1	HTR1B	TAS2R38		CA7
		CEP104				NUMB		ADAMTS3	PSMB1		PMCHL2		LY75		PCDH8	LRBA	PSMD9	HTR1E	PTPRN2		CALB2
		KLHL21				ADAM21		ENAM	RPS6KA2		RAD17		NEB		UBL3	CDS1	PTPN11	IMPG1	RARRES2		CBFA2T3
		SLC35E2				ADAM20		UGT2B11	SLC22A1		SMN1		NR4A2		RB1	CLGN	PXMP2	LAMA4	RHEB		CBFB
		RER1				ALKBH1		SMR3B	SLC22A3		SMN2		ORC4		RFC3	CENPE	PXN	MARCKS	RNY1		CBLN1
		ACOT7				EIF2B2		NPFFR2	SLC22A2		TAF9		PDK1		RFXAP	CLCN3	RAN	ME1	RNY3		CCNF
		ICMT				PNMA1		UGT2A1	SOD2		TBCA		RBMS1		SLC7A1	CPE	RFC5	MYO6	RNY4		CD19
		CHD5				NRXN3		RUFY3	T		SERF1A		SCN1A		TPT1	CTSO	RPL6	NT5E	RNY5		CDH1
		NOC2L				SPTLC2		ANKRD17	TBP		ENC1		SCN2A		TRPC4	DMP1	RPLP0	PGM3	SHH		CDH3
		ARHGEF16				RGS6		STAP1	TCP1		AP3B1		SCN3A		TNFSF11	DSPP	CLIP1	POU3F2	SLC4A2		CDH5
		SSU72				AREL1		SMR3A	TCP10		PDE8B		SCN7A		SUCLA2	EDNRA	SFSWAP	PREP	SMARCD3		CDH8
		WRAP73				MED6		SULT1B1	TCTE3		HOMER1		SCN9A		DLEU2	EGF	TBX5	REV3L	SSBP1		CDH11
		SDF4				BATF		TMPRSS11E	DYNLT1		SCAMP1		SP3		TSC22D1	EIF4E	TBX3	SIM1	TBXAS1		CDH13
		MXRA8				NPC2		UGT2B28	THBS2		CARTPT		SSB		CCNA1	ELF2	HNF1A	SMPD2	VIPR2		CDH15
		HES2				AHSA1		ODAM	TNFAIP3		COL4A3BP		TNFAIP6		DCLK1	ENPEP	UBC	ELOVL4	XRCC2		CDH16
		CPSF3L				ACOT2		UBA6	UTRN		LHFPL2		WIPF1		KL	EREG	ZNF10	MAP3K7	ZYX		CDR2
		C1orf159				TMED10		UTP3	EZR		CWC27		PKP4		ITM2B	ETFDH	ZNF26	NR2E1	ARHGEF5		CES1
		AURKAIP1				PTPN21		OPRPN	VIP		NSA2		HAT1		MTRF1	FABP2	ZNF84	TPBG	ZNF212		CETP
		MRPL20				C14orf1		UGT2A3	EPM2A		IQGAP2		SLC25A12		UTP14C	FGA	ZNF140	TTK	ZNF282		CLCN7
		ATAD3A				VASH1		CABS1	PEX3		SMA4		ABCB11		FRY	FGB	CDK2AP1	DDO	CUL1		CLN3
		PANK4				SNW1		YTHDC1	RNASET2		SMA5		B3GALT1		LPAR6	FGF2	ULK1	SNX3	TRIM24		CNGB1
		DNAJC11				PCNX1		MOB1B	STX11		ADAMTS6		NMI		SLC25A15	FGF5	RASAL1	RNGTT	MGAM		COX4I1
		AJAP1				TTLL5		TMPRSS11B	SYNJ2		SV2C		PPIG		LHFP	FGG	MAPKAPK5	CD164	ASIC3		COX6A2
		TP73-AS1				ANGEL1		TECRL	MAP7		MRPS27		CIR1		TRIM13	GAB1	DENR	WISP3	PDIA4		CREBBP
		PLEKHG5				TTC9		FDCSP	LATS1		PPWD1		CYTIP		USPL1	GK2	OASL	WASF1	UBE3C		CRYM
		LRRC47				FLRT2		COX18	QKI		OTP		TLK1		MRPS31	GK3P	DYNLL1	TBX18	FAM131B		CSNK2A2
		HES4				SIPA1L1		CSN1S2AP	WTAP		BHMT2		CD302		DLEU1	GLRB	SRSF9	HMGN3	TCAF1		CTF1
		PRDM16				DCAF4		TMPRSS11A	AKAP12		PART1		TANK		N4BP2L2	GRIA2	HRK	FHL5	DNAJB6		CTRB1
		VWA1				MLH3		TMPRSS11F	PHACTR2		FAM169A		DHRS9		OLFM4	GRID2	ADAM1A	ATG5	ABCF2		CTRL
		NADK				FOXN3-AS2		LOC401134	UST		DIMT1		PSMD14		POSTN	CXCL1	HCAR3	ZBTB24	FASTK		CYBA
		MMEL1				POMT2		SYT14P1	CITED2		DMGDH		STAM2		HSPH1	CXCL2	HIP1R	SNAP91	ABCB8		CYLD
		OR4F5				COQ6		TMPRSS11BNL	PDE10A		IPO11		KLHL41		SUGT1	CXCL3	PIWIL1	FIG4	PAXIP1		ECI1
		NOL9				FCF1		PRR27	RAB32		GCNT4		TBR1		LECT1	GUCY1A3	CABP1	CASP8AP2	SSPO		DHODH
		LINC00115				COX16		AMTN	KATNA1		POLK		RAPGEF4		WBP4	GUCY1B3	NCOR2	SYNCRIP	CLEC5A		NQO1
		MORN1				ZFYVE1		UBA6-AS1	FGFR1OP		SGTB		GALNT5		AKAP11	GYPA	KNTC1	SLC35A1	MKRN1		2021-09-01
		CPTP				KCNK10		LOC550113	SCAF8		AGGF1		COBLL1		EXOSC8	GYPB	MLEC	FUT9	CNTNAP2		DNASE1
		TAS1R1				VRTN		UGT2A2	TAB2		WDR41		PLA2R1		FNDC3A	GYPE	RBM19	TRAF3IP2	GIMAP2		DNASE1L2
		OR4F16				SYNJ2BP		TMPRSS11GP	SASH1		DEPDC1B		GCA		PDS5B	H2AFZ	RNF10	PNRC1	OR2F1		DYNC1LI2
		CCNL2				FLVCR2		FTLP10	SYNE1		BDP1		GORASP2		VWA8	HADH	MPHOSPH9	ASCC3	TPK1		DPEP1
		ESPN				GPATCH2L		EPHA5-AS1	HEBP2		ERBIN		EPC2		ZC3H13	HNRNPD	CAMKK2	BVES	DENND2A		E2F4
		TAS1R3				SPATA7		MIR1269A	CCDC28A		NLN		ARL5A		SPG20	IBSP	ZNF268	SEC63	ZNF777		E4F1
		ATAD3B				YLPM1		CSN1S2BP	MTHFD1L		ZSWIM6		RNU6-1		LRCH1	CFI	TRAFD1	CEP162	TMEM176B		EMP2
		PLEKHN1				ADCK1		LOC101927237	IPCEF1		ANKRA2		MMADHC		MTUS2	IL2	TMED2	ANKRD6	HIPK2		ERCC4
		PERM1				TMEM63C		LOC105377267	TIAM2		MCCC2		STK39		INTS6	CXCL8	ERP29	RIMS1	REPIN1		FANCA
		CFAP74				ZNF410			LINC01558		CENPK		METTL5		CKAP2	IL15	GCN1	DOPEY1	ATP6V0A4		FOXF1
		THAP3				NGB			FBXO5		ARHGEF28		OLA1		NUFIP1	CXCL10	SDS	ZNF292	TAS2R3		FOXL1
		LOC115110				RBM25			RGS17		SLC30A5		BAZ2B		NBEA	MAD2L1	RAB35	CDK19	TAS2R4		FOXC2
		ACAP3				VIPAS39			DLL1		CENPH		ZAK		PCDH17	SMAD1	SNRNP35	MDN1	PRKAG2		FUS
		UBE2J2				SMOC1			MRPL18		PTCD2		FIGN		RGCC	MANBA	CIT	UFL1	LUC7L2		GALNS
		PUSL1				IRF2BPL			CLDN20		ELOVL7		RIF1		MED4	MGST2	FZD10	ORC3	MRPS33		GAS8
		B3GALT6				ZC2HC1C			NOX3		TRAPPC13		PRPF40A		DNAJC15	CXCL9	MLXIP	MTO1	NUB1		GCSH
		TPRG1L				C14orf169			TFB1M		UTP15		MBD5		ALG5	AFF1	RPH3A	PNISR	TAS2R5		GFER
		FAM213B				ZC3H14			AIG1		ZBED3		RPRM		VPS36	NR3C2	P2RX2	IBTK	CHPF2		GLG1
		ACTRT2				BBOF1			SNX9		GFM2		SLC4A10		POLR1D	MTTP	FBXO21	SENP6	NCAPG2		GNAO1
		MIB2				SLIRP			VTA1		NDUFAF2		SPC25		PHF11	NDUFC1	SETD1B	FBXL4	WDR60		GOT2
		SAMD11				DNAL1			MPC1		MRPS36		ERMN		POMP	NEK1	ANKLE2	SLC17A5	GIMAP4		GP2
		LOC148413				RPS6KL1			HECA		FCHO2		G6PC2		UFM1	NFKB1	MED13L	SNORD50A	GIMAP5		GRIN2A
		PHF13				STON2			IL20RA		JMY		IFIH1		SOHLH2	NKX6-1	SIRT4	FILIP1	TMEM176A		GSPT1
		LINC00337				CIPC			UNC93A		TMEM171		2021-03-07		ENOX1	NPY1R	ABCB9	SESN1	TRPV6		GTF3C1
		CCDC27				PAPLN			MTRF1L		TMEM174		SCRN3		RCBTB1	NPY2R	RIMBP2	OSTM1	AGK		HAGH
		CALML6				ELMSAN1			RMND1		POC5		FASTKD1		NUDT15	NPY5R	ATP6V0A2	NDUFAF4	TRPV5		HAS3
		FAAP20				LIN52			PHF10		SREK1		TTC21B		GPALPP1	PDHA2	FBXW8	CYB5R4	ZC3HAV1		HBA1
		ATAD3C				NEK9			ERMARD		MARVELD2		METTL8		SUPT20H	GATB	HSPB8	TUBE1	ACTR3B		HBA2
		LINC01342				IFT43			AGPAT4		PAPD4		CYBRD1		THSD1	PF4	RNU4-2	C6orf203	KIAA1147		HBM
		TTLL10				NOXRED1			TULP4		ZNF366		CSRNP3		CYSLTR2	PF4V1	RNU4-1	CDC40	ESYT2		HBQ1
		NPHP4				JDP2			HYMAI		S100Z		DCAF17		SPRYD7	PITX2	HCAR1	UBE2J1	ZNF398		HBZ
		FAM41C				ISCA2			ADGRG6		CCDC125		CDCA7		COG6	PKD2	GALNT9	COQ3	KIAA1549		HMOX2
		LOC284661				ACOT4			ARFGEF3		ANKRD31		TANC1		SMIM2	PLRG1	MAPKAPK5-AS1	PHIP	KMT2C		HP
		C1orf174				TTC8			NHSL1		C5orf64		KCNH7		NAA16	EXOSC9	ARL6IP4	SOBP	GALNT11		HPR
		KLHL17				ADAM21P1			PLEKHG1		RNF180		RAPGEF4-AS1		RNASEH2B	POU4F2	TAOK3	AKIRIN2	LMBR1		HSBP1
		TMEM240				LOC145474			ARID1B		SREK1IP1		DAPL1		DHRS12	PPEF2	POP5	QRSL1	LINC00244		HSD11B2
		TMEM52				PTGR2			TMEM181		LOC340090		FMNL2		RUBCNL	PPBP	ANAPC5	DDX43	NOM1		HSD17B2
		AGRN				FAM161B			ZBTB2		MAST4		GALNT13		PROSER1	PPID	TRIAP1	FAM46A	PARP12		HSF4
		GPR153				LRRC74A			ABRACL		RGS7BP		NOSTRIN		CDADC1	PPP3CA	TPCN1	TMEM30A	LRRC61		IRF8
		FAM132A				ISM2			PBOV1		LOC441081		XIRP2		CAB39L	PRKG2	RHOF	LMBRD1	ZNF767P		IGFALS
		HES5				CEP128			PERP		LOC441086		BBS5		CCDC70	MAPK10	VSIG10	KCNQ5	TTC26		IL4R
		SMIM1				SAMD15			SMOC2		SMIM15		CCDC173		COG3	PTPN13	TESC	RARS2	KDM7A		ITGAD
		RNF207				EML5			ULBP3		LOC647859		ACVR1C		SETDB2	RAP1GDS1	SBNO1	PDSS2	TMUB1		ITGAL
		HES3				PROX2			ARMT1		GUSBP3		UBR3		KATNAL1	ABCE1	ZCCHC8	SMIM8	SLC37A3		ITGAM
		FAM87B				LOC283575			ZDHHC14		GTF2H2B		LYPD6		KBTBD7	RPL34	CHFR	LYRM2	KRBA1		ITGAX
		RNF223				ZDHHC22			ADGB		SNORA47		LYPD6B		EBPL	RPS3A	WSB2	SNX14	OR6W1P		KARS
		MIR200A				TMED8			FRMD1		MIR582		CCDC148		MEDAG	MSMO1	DIABLO	HACE1	ADCK2		KIFC3
		MIR200B				C14orf178			AGPAT4-IT1		GTF2H2C		MYO3B		KBTBD6	CXCL6	PITPNM2	FAM135A	ZC3HAV1L		KIF22
		LINC00982				LOC283585			LINC00574		SERF1B		ARL6IP6		STARD13	CXCL11	EP400	BEND3	MGAM2		LCAT
		ANKRD65				LINC01146			CCDC170		ZBED3-AS1		KLHL23		N4BP2L1	CXCL5	DHX37	RRAGD	ZBED6CL		MAF
		MIR429				ADAM20P1			MYCT1		SCAMP1-AS1		SLC38A11		EPSTI1	SFRP2	FBRSL1	PRDM13	AGAP3		MAZ
		LINC01128				SNORD56B			ULBP2		ANKDD1B		WDSUB1		ARL11	SNCA	DDX55	BACH2	C7orf13		MC1R
		TMEM88B				VSX2			ULBP1		GTF2H2C_2		UPP2		WDFY2	SPP1	LHX5	SMAP1	OR9A4		CHST6
		FNDC10				HEATR4			LPAL2		GUSBP9		GPR155		N4BP2L2-IT2	TACR3	SUDS3	LINC01590	OR9A2		MEFV
		FAM138A				FOXN3-AS1			PPP1R14C		LRRC70		CERS6		LINC00284	TDO2	C12orf43	POPDC3	C7orf34		CIITA
		WASH7P				ACOT1			SF3B5		FAM159B		METAP1D		CSNK1A1L	TLL1	VPS33A	MICAL1	TMEM139		MMP2
		FAM138C				ACOT6			RSPH3		NCRUPAR		LINC01305		RXFP2	TLR2	RSRC2	OGFRL1	NOBOX		MMP15
		FAM138D				LOC646548			TTLL2		LOC100303749		AHCTF1P1		TEX26	TRPC3	AACS	MANEA	OR2A14		MPG
		MIR551A				SYNDIG1L			FBXO30		LOC100506526		ERICH2		PRR20A	UBE2D3	DDX54	LINC00472	OR6B1		ABCC1
		CDK11A				SNORA79			FAM120B		OCLN		MLK7-AS1		FAM216B	UCP1	NOC4L	LCAL1	OR2F2		MT1A
		SLC35E2B				LINC01220			FNDC1		MIR4804		RBM43		LACC1	UGT8	B3GNT4	KHDC1	ZNF786		MT1B
		LINC01346				MIR1260A			LRP11		MIR4803		SP5		LINC00330	SPARCL1	OGFOD2	GPR63	PRSS37		MT1E
		LOC729737				LOC100506476			LTV1		IPO11-LRRC70		LINC01124		HNRNPA1L2	SMARCA5	VPS37B	SPACA1	SVOPL		MT1F
		OR4F29				LOC100506498			SERAC1		CTC-436P18.1		H3F3AP4		ST13P4	PRSS12	C12orf49	SH3BGRL2	ASB10		MT1G
		LOC100129534				LOC100506603			REPS1		LOC101928651		PHOSPHO2		B3GLCT	USO1	TCTN2	ARMC2	PRSS58		MT1H
		LOC100130417				LOC100506700			PPIL4		LOC101928769		CCDC148-AS1		DGKH	UNC5C	NAA25	RPF2	RNF32		MT1JP
		LOC100132062				SYNJ2BP-COX16			LINC00473		LOC101928794		LOC643072		CCDC122	LAMTOR3	SLC8B1	MCHR2	LOC154761		MT1M
		LOC100133331				MIR4505			SYTL3		LOC101928858		FAM133DP		STOML3	PDE5A	RNF34	FAXC	CLEC2L		MT1L
		LINC01134				MIR4709			SFT2D1		LOC101928885		MIR933		EEF1DP3	INPP4B	CCDC92	GJA10	FMC1		MT1X
		DDX11L1				DIO2-AS1			GINM1		LOC101928924		LOC100128905		MTIF3	HERC3	PUS1	RTN4IP1	LINC00689		MT2A
		TTC34				LINC00911			IL22RA2		LINC01333		LOC100129029		GSX1	SNORD73A	ACAD10	USP45	TMEM213		MT3
		LOC100288069				LOC101928075			TAGAP		LOC101929109		SP9		ERICH6B	STBD1	COQ5	SLC22A16	GIMAP8		MVD
		MIR1302-2				LOC101928123			ADAT2		LOC101929154		LOC100144595		SPERT	CDKL2	SRRM4	LINC01621	CRYGN		MYH11
		MIR1302-9				LOC101928143			STXBP5		AK6		SNORA70F		DLEU7	PAPSS1	CCDC62	UBE3D	ZNF425		NUBP1
		MIR1302-10				LOC101928504			PACRG		LOC102467655		LOC100505984		FAM124A	LRAT	KDM2B	MFSD4B	LOC155060		NDUFAB1
		MIR1302-11				LINC01467			RAET1E		LOC102477328		LOC100506124		TPTE2P3	AIMP1	UNC119B	GTF3C6	ZNF746		NDUFB10
		MIR4251				LOC101928767			LOC153910		LOC102503427		TTC21B-AS1		LRRC63	NDST3	ORAI1	MRAP2	ATP6V0E2		NFATC3
		MIR4252				LOC101928791			ZC2HC1B		LINC01335		LY75-CD302		CTAGE10P	ABCG2	RNFT2	RWDD2A	RBM33		NME3
		LOC100505887				MIR7641-2			CNKSR3		LOC102724392		PHOSPHO2-KLHL23		LNX2	RAPGEF2	RITA1	KLHL32	GALNTL5		NME4
		MIR4689				MIR7843			RAET1L		LINC01331		MIR4774		SLC25A30	MFAP3L	TMEM116	MB21D1	GIMAP7		NTHL1
		MIR4417				LOC102724153			PNLDC1		LINC01336		MIR4785		PAN3	SEC24D	C12orf65	SLC16A10	ZNF467		NTN3
		LOC100996583				LOC102724190			LOC154449		LINC01386		MIR4773-1		SUGT1P3	G3BP2	TMEM132C	RIPPLY2	GIMAP1		OR1F1
		LOC101928626				LINC01269			OLIG3		LOC105379030		CERS6-AS1		SIAH3	HNRNPDL	BICDL1	IRAK1BP1	PAXIP1-AS1		OR2C1
		MIR6723				LINC01629			TXLNB				XIRP2-AS1		KCNRG	TSPAN5	SDSL	B3GAT2	C7orf33		PARN
		MIR6726				LOC105370586			DACT2				LOC100996579		LINC00282	FAM13A	TMEM132B	SDHAF4	TRY2P		CHMP1A
		MIR6727				LOC105370605			C6orf118				LOC101926913		SLC46A3	SPRY1	IQCD	CD109	FABP5P3		PDPK1
		MIR6859-2							OSTCP1				LOC101929231		FREM2	ANAPC10	LINC01257	PM20D2	UBN2		PHKB
		MIR6859-3							WDR27				LOC101929260		NEK5	PGRMC2	TMEM132D	SRSF12	TAS2R39		PHKG2
		MIR6808							SHPRH				LOC101929282		KCTD4	SEC24B	SLC15A4	KHDC3L	TAS2R40		PKD1
		MIR6859-1							PHACTR2-AS1				LOC101929319		RASL11A	CXCL13	SPPL3	CFAP206	TAS2R41		PLCG2
		LOC102724312							PACRG-AS1				LOC101929378		NHLRC3	MAB21L2	BRI3BP	BVES-AS1	CNPY1		PLK1
		LOC102724450							PRR18				LOC101929512		SERP2	PDLIM5	RFLNA	PRSS35	LOC285889		PMM2
		LOC105378591							LOC285804				LOC101929532		SERTM1	RRH	ZNF664	LCA5	WEE2-AS1		POLR2C
									SLC35D3				LOC101929570		LINC00547	PLK4	TMEM120B	C6orf163	EPHA1-AS1		PPL
									ZC3H12D				LOC101929633		LINC00548	HPSE	WDR66	CCDC162P	TCAF2		PPP4C
									ECT2L				LOC101929680		TUSC8	PPBPP2	GLT1D1	AK9	ZNF775		PRKCB
									NUP43				LOC101929753		MIR15A	CCNI	LINC00934	HS3ST5	LINC00996		MAPK3
									RAET1G				RNU6-7		MIR16-1	PRDM5	CCDC60	LACE1	ATG9B		PRM1
									SUMO4				MIR6888		ATP5EP2	LSM6	PGAM5	MMS22L	TAS2R60		PRM2
									C6orf120				LOC102724058		LINC00544	NUDT6	RILPL2	SCML4	BLACE		PRSS8
									SAMD5				RNU6-2		LINC00545	ANXA10	DNAH10	CEP57L1	CTAGE6		PSKH1
									IYD				DLX2-AS1		ALG11	KLHL2	PLBD2	PPIL6	OR6V1		PSMB10
									DKFZp451B082				LOC105616981		SNORA27	HSPA4L	LRRC43	LINC01268	OR2A12		PSMD7
									TCP10L2						TSC22D1-AS1	SEC31A	TBX5-AS1	FLJ34503	OR2A1		RBBP6
									LOC401286						URAD	MMRN1	LOC283352	DPPA5	KLRG2		RBL2
									LINC00242						ZAR1L	WDFY3	ADGRD1	GJB7	WDR86		RPL3L
									LINC01624						LINC00598	PALLD	MORN3	SNHG5	GSTK1		RPL13
									GTF2H5						LINC00371	TBC1D9	HECTD4	LINC00222	LOC389602		RPS2
									FLJ46906						SERPINE3	METAP1	KSR2	LIN28B	OR2A25		RPS15A
									LINC00602						SNORA31	KIAA0922	GATC	MIR30A	IQCA1L		RRAD
									LOC441178						MIR621	TRIM2	HNF1A-AS1	MIR30C2	OR2A5		ACSM3
									LINC01625						CCDC169	ANP32C	DDX51	OOEP	RAB19		SALL1
									RPS18P9						PRR20B	SLC7A11	HCAR2	SLC25A51P1	OR2A7		SCNN1B
									LOC645967						PRR20C	NOCT	LOC338797	GSTM2P1	OR2A20P		SCNN1G
									RAET1K						PRR20D	PARM1	LINC01089	RFPL4B	ATP6V0E2-AS1		SRL
									AFDN-AS1						LINC00462	RCHY1	EP400NL	FAM229B	MIR153-2		CCL17
									SNORA20						LINC00543	PPA2	RILPL1	TSG1	CTAGE15		CCL22
									SNORA29						LINC00426	DAPP1	IL31	TRAF3IP2-AS1	OR2A9P		CX3CL1
									KATNBL1P6						TPT1-AS1	DKK2	CFAP73	SNORD50B	OR2A2		SIAH1
									STXBP5-AS1						PAN3-AS1	INTU	TMEM233	MIR587	ARHGEF35		ST3GAL2
									TMEM242						MIR1297	NAAA	KMT5A	MCHR2-AS1	GIMAP6		SLC5A2
									LOC729603						MIR759	COQ2	LINC00944	METTL24	WEE2		SLC6A2
									PACRG-AS3						MIR320D1	ARFIP1	LINC00939	LIN28B-AS1	ZNF862		SLC9A5
									HGC6.3						MIR3168	HPGDS	FLJ37505	KHDC1L	MNX1-AS1		SLC12A3
									UST-AS1						MIR4305	ZNF330	LOC440117	TSTD3	TCAF2P1		SLC12A4
									LOC100129518						MINOS1P1	SPOCK3	FZD10-AS1	CD24	ACTR3C		SNTB2
									LOC100130476						MIR3613	MRPS18C	MAP1LC3B2	HMGN3-AS1	MIR595		CAPN15
									C6orf99						OR7E37P	COPS4	ANHX	MIR2113	ARHGEF34P		SPG7
									LOC100131532						TEX26-AS1	AADAT	SNORA49	LOC100422737	LOC728743		SPN
									LOC100132735						FRY-AS1	HSD17B11	MIR620	MIR4282	MIR671		SSTR5
									AIRN						LINC00445	LEF1	LOC100128554	LOC100506804	HTR5A-AS1		SULT1A2
									LOC100289495						SPG20-AS1	HERC5	LOC100130238	KCNQ5-IT1	CTAGE4		STX4
									NHEG1						VWA8-AS1	FAM198B	LOC100190940	MIR4464	LINC01003		SULT1A1
									MIR1913						INTS6-AS1	PLAC8	LINC00173	MIR4643	LOC100129148		SULT1A3
									MIR1202						LINC00458	LARP7	ZNF605	MIR548AI	WDR86-AS1		TAT
									MIR1273C						CPB2-AS1	EMCN	MIR1302-1	MIR4463	PAXIP1-AS2		TBX6
									MIR3145						CCDC169-SOHLH2	MYOZ2	MIR1178	KCNQ5-AS1	JHDM1D-AS1		TCEB2
									MIR3918						MIR4703	ASIC5	MIR4304	LOC100996634	NDUFB2-AS1		TERF2
									MIR3939						TPTE2P5	NUDT9	MIR3612	MANEA-AS1	CTAGE8		TFAP4
									MIR3668						MIR5007	NUP54	MIR3657	LOC101927314	MOXD2P		TGFB1I1
									MIR3692						MIR5693	GAR1	MIR3908	LOC101927365	ZNF783		TK2
									SYNE1-AS1						MIR5006	PCDH18	LINC01234	LOC101927640	MIR548F4		TNP2
									KIF25-AS1						LINC00562	USP53	LOC100506551	LOC101927686	MTRNR2L6		TPSAB1
									LOC100507406						PDX1-AS1	DKFZP434I0714	PXN-AS1	LOC101927768	MIR3907		TSC2
									GVQW2						LINC00558	OTUD4	NRAV	LOC101928280	PRKAG2-AS1		TUFM
									LOC100507477						LINC00563	TET2	LOC100506691	LOC101928307	LOC100506302		UBE2I
									LINC01277						LINC00572	DCHS2	LRCOL1	EVADR	LINC01006		UMOD
									LOC100507557						LINC00441	ARHGEF38	CLIP1-AS1	LOC101928489	LOC100506585		UQCRC2
									CAHM						MED4-AS1	HPF1	LOC100507091	LOC101928516	TMEM178B		ZNF19
									MIR4466						LINC00297	HERC6	LINC00943	LOC101928540	LOC100507507		ZNF23
									MIR4465						DLEU7-AS1	MCUB	ZNF664-FAM101A	MEI4	GIMAP1-GIMAP5		ZNF75A
									MIR4644						HTR2A-AS1	2021-03-01	MIR4498	LINC01526	MIR4468		ZNF174
									RAET1E-AS1						MTUS2-AS1	BANK1	MIR4419B	LOC101928820	MIR5707		ZNF200
									RPS6KA2-AS1						LINC00332	LARP1B	MIR4472-2	LOC101928911	C7orf55-LUC7L2		ZNF205
									SYNJ2-IT1						ENOX1-AS2	SDAD1	MIR4700	LOC101928936	LOC101927914		ZNF213
									RPS6KA2-IT1						LINC00365	BBS7	MIR5188	LOC101929057	OR2A1-AS1		ZP2
									EZR-AS1						LINC00366	FBXW7	MIR548AQ	CASC6	LOC101928605		USP7
									LOC101928429						LINC00398	TMEM144	LINC00507	ARMC2-AS1	LOC101928700		NPRL3
									LOC101928461						LINC00400	TMA16	LOC100996671	MIR7641-2	LOC101929998		GAN
									LOC101928661						LINC00423	ZGRF1	LOC100996679	LOC102723883	MIR6892		SLC7A5
									LOC101929122						LINC00457	AP1AR	ZNF891	LINC01626	GHET1		SNN
									PACRG-AS2						LINC00571	MAML3	LOC101593348	TBX18-AS1	LINC01287		AXIN1
									LOC101929297						STARD13-AS	BMP2K	LOC101927415	LOC105377879	LOC105375545		PLA2G10
									LOC101929420						RNASEH2B-AS1	DDX60	LOC101927464	LINC01611	LOC105375556		DOC2A
									LOC101929460						SLC25A30-AS1	TMEM184C	LOC101927592	LOC105377924	LINC01022		HIRIP3
									LINC01615						SMIM2-IT1	2021-09-11	LOC101927616	SNORD141A			CDK10
									LOC101929504						MRPS31P5	PDGFC	LOC101927637				SOCS1
									LOC101929523						LOC101926897	FSTL5	LOC101927694				EIF3C
									MIR7161						LINC00437	BDH2	LOC101927735				TRADD
									MIR7641-2						LOC101929140	SMARCAD1	TESC-AS1				MBTPS1
									LOC102723649						SMIM2-AS1	MEPE	LOC101928416				RGS11
									LOC102723831						LOC101929259	PRDM8	LOC101928530				CES2
									LOC102724053						LINC01198	INTS12	LOC101928597				NAE1
									LOC102724152						LOC101929657	ANKRD50	MIR6761				CACNA1H
									LOC102724357						LINC00384	RNF150	MIR6762				BAIAP3
									LOC102724511						MIR8079	KLHL8	MIR6861				NOL3
									LOC103352541						LOC102723345	PCDH10	MIR7107				TAF1C
									LOC105378047						LINC01065	FNIP2	MIR6763				RHBDL1
									LOC105378052						LOC103191607	SHROOM3	MIR6880				SLC7A6
									LOC105378068						LINC01050	SH3RF1	MIR7106				CLDN6
									LOC105378098						DLEU1-AS1	METTL14	MIR8072				CLDN9
									MEAT6						LINC01048	ENOPH1	THRIL				PKMYT1
									LOC105378123						LINC01058	OSTC	LHX5-AS1				PIGQ
									LOC105378127						LINC01055	IL21	LINC00508				DNAJA3
									LOC105378137						LINC00428	RXFP1	LOC105370014				USP10
									LOC105378146						LOC105370177	SCOC	LOC105370016				ATP6V0D1
									LUADT1						LINC00390	NEUROG2	LOC105370024				SYNGR3
									SNORA98						LOC105370203	SLC39A8	LOC105370068				IL32
															LINC00374	HHIP	CRAT8				BCL7C
															SETDB2-PHF11	NDST4	XLOC_009911				NPIPA1
																ETNPPL	LACAT8				ADGRG1
																MRPL1	LOC107161159				TAOK2
																ELOVL6					SLC9A3R2
																NDNF					LITAF
																FAT4					BCAR1
																ARSJ					VPS9D1
																ARHGAP10					KIAA0430
																THAP9					N4BP1
																GSTCD					NUP93
																MAP9					HERPUD1
																TNIP3					SEC14L5
																JADE1					ZNF646
																SCD5					RAB11FIP3
																DNAJB14					CCP110
																FRAS1					SETD1A
																NAA15					IFT140
																ABHD18					KIAA0513
																ALPK1					PIEZO1
																CXXC4					DHX38
																SETD7					IST1
																PLA2G12A					RNF40
																SLC25A31					TELO2
																RAB33B					ATP2C2
																ARHGAP24					HS3ST4
																TTC29					HS3ST2
																MND1					MVP
																SLC10A7					NUBP2
																TKTL2					ZNF263
																C4orf17					TRAP1
																QRFPR					CLEC3A
																FAM175A					CHST4
																KIAA1109					MPHOSPH6
																COL25A1					NUTF2
																USP38					COQ7
																MGARP					MSLN
																NAA11					IGSF6
																GPAT3					IRX5
																CBR4					STUB1
																PIGY					DNAJA2
																FHDC1					BCKDK
																FLJ20021					KATNB1
																PRMT9					ZNF267
																DDX60L					EMC8
																NAF1					CACNG3
																TIFA					TUBB3
																TRMT10A					CD2BP2
																TBCK					CDIPT
																HELQ					CFDP1
																CYP2U1					MRPL28
																DDIT4L					ERN2
																PCAT4					TBL3
																ANTXR2					CTCF
																SCLT1					NFAT5
																C4orf33					SRCAP
																TMEM155					RNPS1
																PABPC4L					PRSS21
																ADAD1					NUDT21
																LIN54					WWP2
																C4orf32					PRDM7
																C4orf36					CORO1A
																TRAM1L1					DDX19B
																SLC9B2					ATXN2L
																SLC9B1					GABARAPL2
																ZNF827					MON1B
																SH3D19					SEPHS2
																PAQR3					TCF25
																MGAT4D					CNOT1
																FAM218A					PHLPP2
																THAP6					PDXDC1
																C4orf26					SMG1
																PPM1K					CLUAP1
																C4orf45					GGA2
																RASGEF1B					ZNF423
																SPATA5					NPIPB3
																BBS12					MAPK8IP3
																DCLK2					ZCCHC14
																TRIM60					GSE1
																FREM3					ARL6IP1
																MMAA					XPO6
																TIGD2					KIAA0556
																RASSF6					CLEC16A
																RBM46					MGRN1
																SGMS2					ATMIN
																SYNPO2					RPGRIP1L
																C4orf46					ZNF629
																TIGD4					COTL1
																TMEM154					MLYCD
																TMEM192					NOMO1
																CNOT6L					TPSD1
																C4orf22					SF3B3
																EPGN					QPRT
																ELMOD2					CES3
																NPNT					SRRM2
																MFSD8					ADAT1
																LOC256880					CHST5
																NAP1L5					ARL2BP
																LINC01091					CARHSP1
																RPL34-AS1					ORC6
																FAM13A-AS1					EDC4
																GPRIN3					PLA2G15
																RNF175					TP53TG3
																STPG2					TPSG1
																CCDC158					RAB26
																LOC340017					COG4
																PRSS48					TMEM186
																SOWAHB					PLEKHG4
																LRIT3					SH2B1
																SLC10A6					TBC1D10B
																HSD17B13					ZNF500
																PCNAP1					DECR2
																TRIM61					DKFZP434H168
																CCSER1					RSL1D1
																LINC01061					OR1F2P
																C4orf3					LRRC29
																WDFY3-AS2					SEZ6L2
																MIR302A					NUPR1
																LINC00575					SNORA64
																MTHFD2L					SNORD60
																LOC441025					LAT
																TMEM150C					CPNE7
																GUSBP5					VPS4A
																LOC441052					IL17C
																GALNTL6					TOX3
																MIR302B					TNRC6A
																MIR302C					DEXI
																MIR302D					NOB1
																MIR367					C16orf72
																CISD2					ZC3H7A
																SLC7A11-AS1					CCDC113
																LINC00616					TMEM208
																LEF1-AS1					CFAP20
																SNCA-AS1					PYCARD
																TNRC18P1					FHOD1
																CEP170P1					BRD7
																LOC645513					ANKRD11
																HHIP-AS1					ZDHHC1
																C4orf51					UBN1
																SNORA24					MYLPF
																MIR575					EEF2K
																MIR576					OSGIN1
																MIR577					CDIP1
																MIR578					SOX8
																LOC728040					IL21R
																LOC729218					PARD6A
																LOC729307					AMDHD2
																CETN4P					PAM16
																FAM160A1					TXNDC11
																LOC729870					PLLP
																SNHG8					METTL9
																MIR297					NAGPA
																SMARCA5-AS1					CKLF
																FAM47E					BFAR
																SCOC-AS1					AHSP
																PP12613					TNFRSF12A
																MIR1243					ZNF771
																MIR1255A					NIP7
																MIR2054					LCMT1
																MIR1973					GDE1
																MIR548G					FAM96B
																LOC100419170					GINS2
																MIR3140					TPPP3
																MIR3139					TRAPPC2L
																THAP9-AS1					GPRC5B
																MIR3684					CES1P1
																MIR3688-1					POLR3K
																LINC01095					MSRB1
																LINC01094					WWOX
																LINC01088					SYT17
																LINC01207					GNG13
																APELA					BCO1
																LINC00989					TERF2IP
																LOC100506085					KCTD5
																LOC100506107					PRMT7
																LOC100506122					NECAB2
																LOC100506746					FBXL19
																BMPR1B-AS1					RRN3
																LOC100507053					RBFOX1
																GIMD1					KLHDC4
																LOC100507388					HYDIN
																LOC100507487					NDE1
																LINC00613					DEF8
																LOC100507639					DUS2
																SEC24B-AS1					CHTF8
																MIR4453					ZSCAN32
																MIR4454					LPCAT2
																MIR4799					TXNL4B
																MIR548AH					BANP
																MIR4450					HCFC1R1
																MIR3688-2					ACSM5
																MIR4451					HEATR3
																MIR5096					PDPR
																MIR4452					ARHGAP17
																FAM47E-STBD1					RFWD3
																MIR5705					SLC38A7
																LINC00499					OGFOD1
																LINC01216					LRRC36
																ARHGEF38-IT1					DDX19A
																LOC100996286					CPPED1
																LOC100996694					FBXL8
																IL21-AS1					SMPD3
																STPG2-AS1					ZNF821
																GTF2IP12					DNAH3
																LINC01365					THUMPD1
																LOC101927087					ZDHHC7
																LOC101927282					LUC7L
																LOC101927305					VAC14
																LOC101927359					DOK4
																LOC101927636					POLR3E
																SMAD1-AS2					VPS35
																LOC101927849					CMTR2
																LOC101928052					DDX28
																LOC101928131					TSNAXIP1
																LINC01179					CENPN
																LINC01612					APOBR
																LOC101928314					ALG1
																LOC101928809					UBFD1
																LOC101928942					CMC2
																LOC101928978					COQ9
																LOC101929064					CIAPIN1
																LOC101929134					C16orf62
																LOC101929194					TMEM159
																LOC101929210					LYRM1
																LOC101929353					THAP11
																LOC101929448					JPH3
																LOC101929468					NMRAL1
																LOC101929529					TBC1D24
																LOC101929577					USP31
																LOC101929595					MKL2
																LOC101929621					CASKIN1
																LOC101929741					PDP2
																LOC101929762					ZNF319
																DEAR					CRAMP1
																MIR7849					RANBP10
																MIR8066					VAT1L
																MIR8082					TLDC1
																MIR6082					RAB40C
																LOC102723704					WFDC1
																LOC102724776					PRM3
																LINC01378					TMEM8A
																SMAD1-AS1					CHTF18
																LINC01256					CHP2
																TET2-AS1					PRSS22
																LOC105369192					NOD2
																LOC105377348					XYLT1
																LOC105377448					PDF
																LOC105377458					DPEP2
																LOC105377480					DPEP3
																LOC105377621					MLST8
																LOC105377623					PAPD5
																SNORD143					RHBDF1
																SNORD144					FBRS
																SNORA101A					MMP25
																					AKTIP
																					NARFL
																					LINC00235
																					TPSB2
																					HS3ST6
																					PDIA2
																					UNKL
																					LINC00254
																					C16orf58
																					MTHFSD
																					GINS3
																					LMF1
																					NDRG4
																					ACD
																					ZNF747
																					FAM173A
																					MRPS34
																					PRR14
																					VKORC1
																					METRN
																					DBNDD1
																					SLX1B
																					FTO
																					DCTPP1
																					METTL22
																					FA2H
																					GDPD3
																					IRX6
																					IRX3
																					THOC6
																					KREMEN2
																					PAGR1
																					FAM65A
																					TMEM231
																					CORO7
																					TANGO6
																					SNRNP25
																					ROGDI
																					USB1
																					TMEM204
																					ZNF768
																					WDR59
																					PALB2
																					ZNF668
																					ELMO3
																					KLHL36
																					FBXO31
																					ARMC5
																					SHCBP1
																					KDM8
																					TMC5
																					RABEP2
																					NAA60
																					TMC7
																					SETD6
																					ESRP2
																					FAM192A
																					ATF7IP2
																					CENPT
																					C16orf59
																					CHD9
																					C16orf70
																					HSD3B7
																					CYB5B
																					CMIP
																					ITFG1
																					GFOD2
																					CDT1
																					MAP1LC3B
																					LOC81691
																					NETO2
																					ZNF205-AS1
																					FAHD1
																					PMFBP1
																					DYNLRB2
																					HSDL1
																					CRISPLD2
																					YPEL3
																					FAM57B
																					LONP2
																					PRSS27
																					SPNS1
																					FAM234A
																					ENKD1
																					SLC7A6OS
																					KAT8
																					NLRC5
																					WDR24
																					DRC7
																					TRAF7
																					FLYWCH1
																					HAGHL
																					CAPNS2
																					NUDT16L1
																					METTL26
																					MCRIP2
																					COG8
																					SLX4
																					SPIRE2
																					DCTN5
																					MT4
																					GNPTG
																					ZNF469
																					GLYR1
																					GLIS2
																					GPT2
																					B3GNT9
																					ZSCAN10
																					NFATC2IP
																					UTP4
																					ZNRF1
																					ABCC11
																					NKD1
																					CNTNAP4
																					C16orf45
																					RHOT2
																					RSPRY1
																					CCDC189
																					ZNF598
																					HN1L
																					SPSB3
																					TIGD7
																					MYLK3
																					MARVELD3
																					COG7
																					SNX29
																					MTSS1L
																					ZNF764
																					CENPBD1
																					ZNF276
																					CCDC102A
																					KCNG4
																					ORAI3
																					SDR42E1
																					ABCC12
																					PRRT2
																					ERI2
																					STX1B
																					SGF29
																					RPUSD1
																					CMTM1
																					PKD1L2
																					FLYWCH2
																					VASN
																					ZNF689
																					SLC5A11
																					TSR3
																					RNF166
																					RMI2
																					ACSM1
																					WFIKKN1
																					EXOSC6
																					C16orf46
																					NTAN1
																					FOPNL
																					DNAAF1
																					ACSM2A
																					DCUN1D3
																					NRN1L
																					CMTM3
																					C16orf78
																					SPATA2L
																					SPATA33
																					NOXO1
																					CCDC78
																					ANKRD26P1
																					IQCK
																					ZG16B
																					PRSS30P
																					PAQR4
																					ZC3H18
																					GPR139
																					CDYL2
																					ANKS3
																					UBALD1
																					2021-09-12
																					ZNF720
																					TMEM219
																					EARS2
																					SNX20
																					TMEM170A
																					SLC38A8
																					VWA3A
																					OTOA
																					ZFP90
																					CARMIL2
																					KCTD19
																					CMTM4
																					CMTM2
																					BEAN1
																					TEKT5
																					RNF151
																					PRR35
																					FBXL16
																					SSTR5-AS1
																					C16orf92
																					GSG1L
																					SLC22A31
																					IL34
																					ZNF597
																					BICDL2
																					TMED6
																					FRG2DP
																					FLJ30679
																					LOC146513
																					ZNF785
																					ZNF688
																					PRSS36
																					C16orf89
																					C16orf71
																					ZFPM1
																					ADAD2
																					ITPRIPL2
																					C16orf82
																					ZFP1
																					ADAMTS18
																					EEF2KMT
																					SNAI3-AS1
																					LINC00311
																					LDHD
																					FUK
																					MLKL
																					ZNF778
																					ACSF3
																					WDR90
																					EME2
																					CASP16P
																					NLRC3
																					NSMCE1
																					ZNF48
																					PDILT
																					CPNE2
																					ADGRG5
																					PRSS54
																					CES5A
																					ADGRG3
																					IL27
																					KCTD13
																					ASPHD1
																					MEIOB
																					MPV17L
																					PDZD9
																					CNEP1R1
																					ANKS4B
																					PRSS33
																					PYDC1
																					NOMO2
																					TERB1
																					CES4A
																					EXOC3L1
																					CASC22
																					LOC283856
																					LINC00304
																					LINC00922
																					NPW
																					BRICD5
																					PGP
																					LINC00514
																					LINC00921
																					LOC283887
																					IL21R-AS1
																					C16orf54
																					INO80E
																					HCCAT5
																					LINC01566
																					LOC283922
																					NUDT7
																					FBXL19-AS1
																					ZNF843
																					NHLRC4
																					C16orf91
																					TMEM114
																					PDXDC2P
																					CLEC18C
																					MT1DP
																					SNAI3
																					PKD1P1
																					LOC339059
																					PRSS53
																					JMJD8
																					FAM92B
																					C16orf96
																					ZKSCAN2
																					ATXN1L
																					PKD1L3
																					ACSM2B
																					CLEC18A
																					CTU2
																					PRSS41
																					TEPP
																					SLC6A10P
																					SLC7A5P2
																					PRR25
																					SBK1
																					LOC388242
																					C16orf87
																					C16orf97
																					LOC388282
																					C16orf86
																					C16orf47
																					C1QTNF8
																					PTX4
																					LOC390705
																					CES1P2
																					PABPN1L
																					BCAR4
																					KNOP1
																					CRYM-AS1
																					LINC01567
																					FLJ21408
																					FLJ26245
																					LOC400541
																					LOC400548
																					FENDRR
																					LOC400553
																					LOC400558
																					C16orf74
																					MIR138-2
																					MIR140
																					NOMO3
																					SMIM22
																					NPIPB4
																					NPIPB15
																					SNX29P2
																					SMG1P2
																					CDIPT-AS1
																					YBX3P1
																					CTRB2
																					LOC440390
																					MIR328
																					TRIM72
																					CLEC18B
																					SLX1A
																					BOLA2
																					LOC554206
																					SNORA10
																					MIR193B
																					SMG1P5
																					SNORD68
																					UBE2MP1
																					LOC606724
																					LOC613037
																					MIR484
																					SMG1P1
																					NPIPA3
																					NPIPA2
																					CASC16
																					LOC643802
																					CRNDE
																					MT1IP
																					APOOP5
																					FLJ42627
																					CCDC154
																					C16orf90
																					LINC00273
																					ABCA17P
																					LOC652276
																					ABCC6P1
																					KIAA0895L
																					RRN3P2
																					TP53TG3C
																					LOC653786
																					ZG16
																					BOLA2B
																					SNORA30
																					SNORA46
																					SNORA50A
																					SNORA78
																					SNORD71
																					SNORD111
																					MIR662
																					CLEC19A
																					EIF3CL
																					NPIPB8
																					NPIPB6
																					NPIPB11
																					LOC729159
																					TP53TG3D
																					TP53TG3B
																					LOC729652
																					SHISA9
																					ABCC6P2
																					RRN3P1
																					C16orf52
																					LOC730183
																					LINC00917
																					SNHG9
																					CEMP1
																					TVP23A
																					SNORD111B
																					MIR940
																					MIR365A
																					LOC100128770
																					SRRM2-AS1
																					VPS9D1-AS1
																					LOC100129617
																					LOC100129697
																					MIR193BHG
																					URAHP
																					TP53TG3HP
																					VAC14-AS1
																					SYCE1L
																					LOC100131303
																					RRN3P3
																					WASIR2
																					NPIPB5
																					CLUHP3
																					TAT-AS1
																					LOC100134368
																					MIR1225
																					LOC100190986
																					SMG1P3
																					DDX11L10
																					LOC100287036
																					LOC100288162
																					NPIPA5
																					ATP2A1-AS1
																					HERC2P4
																					LOC100289580
																					MIR1538
																					MIR1972-1
																					MIR1910
																					MIR548H2
																					MIR762
																					SNORA70D
																					SMG1P6
																					MIR3180-3
																					MIR3182
																					MIR3180-1
																					MIR3179-2
																					MIR1972-2
																					MIR548W
																					MIR3180-2
																					MIR3179-1
																					MIR3181
																					MIR3178
																					MIR3179-3
																					MIR3177
																					MIR3176
																					MTRNR2L4
																					MIR3677
																					MIR3180-4
																					MIR3935
																					MIR3670-1
																					MIR3180-5
																					MIR3680-1
																					LINC00919
																					FTO-IT1
																					LINC00920
																					LOC100505915
																					LOC100505942
																					SMG1P7
																					LOC100506083
																					LINC01568
																					LOC100506281
																					LINC01082
																					C16orf95
																					LCMT1-AS2
																					SNHG19
																					ERVK13-1
																					MMP25-AS1
																					ZNF213-AS1
																					LINC01569
																					LOC100507534
																					LOC100507577
																					NAGPA-AS1
																					NPIPB9
																					SLX1A-SULT1A3
																					CORO7-PAM16
																					CKLF-CMTM1
																					MIR4720
																					MIR4722
																					MIR4719
																					MIR4718
																					MIR4519
																					MIR4717
																					MIR4721
																					MIR4516
																					MIR4426
																					MIR548AI
																					MIR4518
																					MIR4517
																					PYCARD-AS1
																					SNX29P1
																					MIR3670-2
																					MIR5093
																					MIR5587
																					MIR5189
																					TMEM265
																					LOC100996338
																					LOC100996345
																					PRCAT47
																					FAM157C
																					NPIPA7
																					LINC01081
																					GLIS2-AS1
																					LINC01570
																					LOC101927009
																					ITFG1-AS1
																					LOC101927131
																					LOC101927132
																					LOC101927272
																					LOC101927311
																					LOC101927334
																					LOC101927348
																					LINC01571
																					LOC101927480
																					LOC101927580
																					LOC101927650
																					BEAN1-AS1
																					LOC101927793
																					LOC101927814
																					LOC101927817
																					LINC01572
																					LOC101928035
																					LOC101928203
																					LINC01229
																					LINC01227
																					LOC101928417
																					LOC101928446
																					LOC101928557
																					LOC101928595
																					LOC101928614
																					LOC101928659
																					LOC101928682
																					LOC101928708
																					MIR762HG
																					LOC101928737
																					LOC101928880
																					LMF1-AS1
																					LOC101929613
																					MIR6126
																					MIR6504
																					MIR6506
																					MIR6511B1
																					MIR6767
																					MIR6768
																					MIR6770-1
																					MIR6771
																					MIR6772
																					MIR6775
																					MIR6862-1
																					MIR6511A3
																					MIR7641-2
																					MIR7854
																					MIR8058
																					MIR8065
																					MIR6770-2
																					MIR6859-2
																					MIR6859-3
																					MIR6511B2
																					MIR6773
																					MIR1273H
																					MIR6511A1
																					MIR6769A
																					MIR6774
																					MIR6859-1
																					MIR6863
																					MIR6511A2
																					LOC102467079
																					MAFTRR
																					LOC102723373
																					LOC102723385
																					LCMT1-AS1
																					LOC102723692
																					LOC102723753
																					FRG2KP
																					LOC102724084
																					TP53TG3E
																					TP53TG3F
																					LOC102724163
																					LOC102724344
																					LOC102724467
																					LOC102724927
																					MIR3670-3
																					MIR3179-4
																					FOXC2-AS1
																					LINC01195
																					LINC01177
																					ENPP7P13
																					PKD1P6-NPIPP1
																					LOC105371038
																					LOC105371046
																					LOC105371049
																					LOC105371083
																					MFSD13B
																					LOC105371184
																					LOC105371267
																					LOC105371328
																					LOC105371335
																					LOC105371414
																					LOC105376772
																					LOC105447648
																					LOC106660606
																					LOC106699570
																					BOLA2-SMG1P6

## Sheet: C2_del_genes.conf_90
cytoband	4q34.3	9p21.3	4q35.1	16q23.1	1p36.22	13q14.2	8p23.2	2q22.1	1p36.23	8p22	8p11.23	4q25	20p12.1	16p13.3	10q25.2	4q22.1	2q37.3	9p24.1	17p11.2	14q23.3	7q11.22	14q21.1	11q22.3	9q34.13	16q24.2	18p11.21	6q27	2p13.3	17q21.2	22q13.31	14q32.33	8p21.2	3q11.2
q value	2.0103e-06	0.00024099	1.709e-05	0.00048011	0.00018026	0.0035107	0.0029416	0.0056995	0.00027154	0.0031425	0.029825	0.022678	0.034091	0.035421	0.042464	0.049179	0.061396	0.065847	0.070701	0.076293	0.086089	0.086299	0.13321	0.14383	0.030399	0.1649	0.17168	0.20854	0.20975	0.20961	0.21597	0.049179	0.24419
residual q value	0.00015945	0.00024099	0.00048011	0.00048011	0.0021571	0.0036497	0.0041347	0.0056995	0.022678	0.029158	0.029158	0.034091	0.034091	0.035647	0.042599	0.059818	0.061396	0.061396	0.069085	0.076293	0.08492	0.091932	0.13007	0.14589	0.1649	0.1649	0.17168	0.20854	0.20854	0.20854	0.21379	0.24419	0.24419
wide peak boundaries	chr4:177990720-182139540	chr9:21865499-22448738	chr4:184381661-184584524	chr16:78095161-79593873	chr1:11100192-11276816	chr13:44565678-54312336	chr8:2166023-9325828	chr2:140577169-142880269	chr1:1-11048651	chr8:17642525-18057831	chr8:32541773-39585649	chr4:112653079-113451911	chr20:14553293-15925872	chr16:1-681770	chr10:99229961-123668547	chr4:62053735-108627505	chr2:234076904-242193529	chr9:3246492-17581040	chr17:17968030-18647545	chr14:66496435-67191395	chr7:69589992-71136229	chr14:37166448-38208446	chr11:79420557-135086622	chr9:132694355-132979885	chr16:87226334-87495235	chr18:13123647-13655560	chr6:4253118-170805979	chr2:71149591-71333534	chr17:30320735-47899198	chr22:42086225-50818468	chr14:67186206-107043718	chr8:11324640-92663413	chr3:1-198295559
genes in wide peak	LINC00290	CDKN2A	IRF2	WWOX	MTOR	ATP7B	ANGPT2	MIR7157	hsa-mir-551a	FGL1	ADRB3	ANK2	MACROD2-IT1	ARHGDIG	hsa-mir-3158-1	ADH1A	AGXT	MLANA	DRG2	GPHN	AUTS2	FOXA1	ACAT1	TSC1	ZCCHC14	LDLRAD4	hsa-mir-2113	PAIP2B	ACACA	ACR	hsa-mir-1185-2	NAT1	hsa-mir-720
		CDKN2B			ANGPTL7	RCBTB2	DEFA1		RERE	PCM1	ADAM3A	MIR1243	LOC613266	HBA1	ACADSB	ADH1B	KIF1A	GLDC	FLII		LOC100507468	MIPOL1	ACRV1	SPACA9	FBXO31	LDLRAD4-AS1	ABCF1		ASIC2	ARSA	SERPINA3	NAT2	hsa-mir-1280
		CDKN2A-AS1			MTOR-AS1	CPB2	DEFA3		CA6	MTUS1	EIF4EBP1	MIR8082	MACROD2-AS1	HBA2	ADD3	ADH1C	BOK	INSL4	LLGL1			TTC6	BIRC2	AK8	MAP1LC3B	MIR4526	ACAT2		ACLY	BIK	ACTN1	ADRA1A	AADAC
		CDKN2B-AS1				ESD	DEFA4		CDK11B	MIR548V	FGFR1			HBM	ADRA2A	ADH4	COL6A3	JAK2	SHMT1			LINC00517	BIRC3	MIR548AW	C16orf95	MIR5190	CRISP1		AP2B1	TSPO	ACYP1	ADRB3	ACAA1
						MLNR	DEFA5		CORT		NRG1			HBQ1	ADRB1	ADH5	DTYMK	NFIB	TOP3A			SLC25A21-AS1	APLP2		LOC101928659		AGER		AOC2	MPPED1	AKT1	ANK1	ACPP
						GTF2F2	DEFA6		DFFA		STAR			HBZ	ARL3	ADH6	GBX2	PTPRD	MYO15A				APOA1		LOC101928682		AIF1		ARL4D	CHKB	ARG2	ASAH1	ACTL6A
						GUCY1B2	DEFB1		DFFB		TACC1			MPG	CASP7	ADH7	GPC1	RFX3	ALKBH5				APOA4				AIM1		ATP6V0A1	CPT1B	BDKRB1	ASPH	ACVR2B
						HTR2A	DEFB4A		DVL1		ADAM9			NME4	CHUK	AFM	GPR35	RLN1	GID4				APOC3				AMD1		BRCA1	CYP2D7	BDKRB2	ATP6V1B2	ACY1
						KPNA3	MFHAS1		MEGF6		ASH2L			CAPN15	ABCC2	AFP	HDLBP	RLN2	FAM106A				ARCN1				ARG1		FMNL1	CYP2D6	ZFP36L1	BLK	ADCY5
						LCP1	SPAG11B		ENO1		BAG4			NPRL3	COL17A1	ALB	NDUFA10	SLC1A1	DRC3				ATM				ATP6V1G2		CACNB1	CYB5R3	CALM1	BMP1	ADPRH
						NEK3	AGPAT5		GABRD		ERLIN2			AXIN1	COX15	AMBN	2021-09-02	SNAPC3	ATPAF2				FXYD2				ADGRB3		CDC6	TYMP	SERPINA6	POLR3D	AGTR1
						PCDH8	CSMD1		GNB1		PROSC			RGS11	CPN1	ANXA3	PDCD1	TYRP1	MIEF2				CXCR5				BAK1		CDC27	FBLN1	ENTPD5	BNIP3L	AHSG
						RB1	MCPH1		ZBTB48		DDHD2			RHBDL1	CYP17A1	AREG	PPP1R7	MPDZ	SMCR8				CASP1				BCKDHB		CCR7	PPARA	FOXN3	OSGIN2	ALAS1
						TPT1	PPP1R3B		TNFRSF9		ADGRA2			PIGQ	DMBT1	ART3	PER2	CER1	USP32P2				CASP4				CFB		CNP	MAPK11	CHGA	CA1	ALCAM
						SUCLA2	ERI1		PEX10		LSM1			RAB11FIP3	DUSP5	ATOH1	LRRFIP1	RCL1	TBC1D28				CASP5				PRDM1		CPD	MAPK12	CKB	CA2	AMT
						DLEU2	CLDN23		PEX14		WHSC1L1			MRPL28	EMX2	BMP3	HDAC4	PSIP1	CCDC144B				CBL				BMP5		CRHR1	SBF1	CRIP1	CA3	APEH
						ITM2B	DEFB104A		PGD		BRF2			DECR2	FGF8	BMPR1B	FARP2	INSL6	KRT17P5				CD3D				BMP6		CSF3	TCF20	CRIP2	CA8	APOD
						UTP14C	SGK223		PIK3CD		PLEKHA2			POLR3K	FGFR2	BTC	ARL4C	KDM4C	FLJ35934				CD3E				DST		DHX8	UPK3A	DIO2	CALB1	ARF4
						LPAR6	DEFT1P		PRKCZ		DUSP26			LUC7L	GFRA1	CCNG2	RAMP1	RANBP6	EVPLL				CD3G				BTN1A1		DUSP3	WNT7B	DIO3	RUNX1T1	RHOA
						TRIM13	DEFB105A		RPL22		RNF122			RAB40C	GOT1	SCARB2	STK25	CD274	LGALS9C				CTSC				BYSL		ERBB2	CELSR1	DLST	CEBPD	ATP1B3
						DLEU1	DEFB106A		SCNN1D		ZNF703			TMEM8A	PRLHR	CDS1	COPS8	AK3	KRT16P1				CHEK1				C2		ETV4	PPP6R2	DYNC1H1	CHRNA2	ATP2B2
						OLFM4	DEFB107A		SKI		TTI2			RHBDF1	GRK5	CENPC	CAPN10	BNC2	MIR6778				CRYAB				C4A		EVI2A	ZBED4	EIF2S1	CHRNB3	ATP6V1A
						SUGT1	DEFB109P1		SLC2A5		RAB11FIP1			LINC00235	HABP2	CENPE	PASK	CNTLN					DDX6				C4B		EVI2B	SCO2	EIF5	CLU	ATR
						LECT1	FAM86B3P		TP73		TM2D2			PDIA2	HMX2	CSN1S1	ATG4B	SPATA6L					DDX10				DDR1		EZH1	PKDREJ	ELK2AP	CRH	BCHE
						FNDC3A	LINC00965		TNFRSF4		PLPP5			SNRNP25	TLX1	CSN2	SH3BP4	CDC37L1					DLAT				RUNX2		GAST	NUP50	EML1	CTSB	BCL6
						ZC3H13	XKR5		MMP23B		MAK16			FAM234A	ABLIM1	CSN3	SNED1	PLGRKT					DLG2				CCNC		FZD2	RABL2B	ERH	CYP7A1	BDH1
						LRCH1	USP17L8		MMP23A		FUT10			METTL26	MXI1	DCK	TRAF3IP1	RIC1					DPAGT1				CCND3		G6PC	PACSIN2	ESRRB	ADAM3A	FOXL2
						INTS6	USP17L1		KCNAB2		GOT1L1			MCRIP2	NDUFB8	DMP1	ANO7	ERMP1					DRD2				CDC5L		KAT2A	GRAMD4	FOS	DECR1	BTD
						CKAP2	DEFB103A		TNFRSF25		UNC5D			RHOT2	NFKB2	DSPP	PRLH	PDCD1LG2					ETS1				CDKN1A		GFAP	TTLL12	GALC	DPYSL2	ERC2-IT1
						NUFIP1	FAM90A7P		TNFRSF14		LETM2			WFIKKN1	NRAP	EIF4E	THAP4	GLIS3-AS1					FDX1				CDSN		CCR10	MLC1	GSTZ1	DUSP4	CACNA1D
						MED4	FAM90A10P		TNFRSF18		KCNU1			PRR35	PAX2	EPHA5	ANKMY1	TPD52L3					FLI1				CGA		GRB7	KIAA0930	GTF2A1	E2F5	SLC25A20
						VPS36	DEFA8P		PER3		HTRA4			WDR90	PITX3	EREG	SCLY	IL33					FUT4				CLIC1		GRN	MAPK8IP2	BRF1	EGR3	CAMP
						PHF11	DEFA9P		VAMP3		ADAM32			NHLRC4	PNLIP	FGF5	ASB1	TMEM261					SLC37A4				CLPS		HCRT	PLXNB2	HSP90AA1	EIF4EBP1	CASR
						RCBTB1	DEFA10P		H6PD		ADAM5			WASIR2	PNLIPRP1	GC	HES6	UHRF2					GRIA4				CCR6		HSD17B1	BRD1	IFI27	DMTN	CAV3
						NUDT15	DEFB109P1B		ISG15		RNF5P1			LOC100134368	PNLIPRP2	GK2	ACKR3	TTC39B					GRIK4				CNR1		IFI35	ARHGAP8	ITPK1	EPHX2	CBLB
						GPALPP1	USP17L4		PLCH2		C8orf86			DDX11L10	HTRA1	GNRHR	RNPEPL1	FREM1					GRM5				COL9A1		IGFBP4	TBC1D22A	JAG2	EXTL3	CCK
						THSD1	USP17L3		CEP104		SNORD13			MIR3176	PSD	GRID2	GAL3ST2	KIAA2026					GUCY1A2				COL10A1		ITGA2B	TTLL1	KLC1	EYA1	CD80
						CYSLTR2	SPAG11A		KLHL21		LOC728024			MIR5587	RGS10	CXCL1	RAB17	GLIS3					H2AFX				COL11A2		ITGB3	SAMM50	LTBP2	FABP4	CD86
						SPRYD7	DEFA11P		SLC35E2		LOC100130964			MIR6859-2	RPL21	CXCL2	MLPH	CCDC171					HMBS				COL12A1		JUP	ATXN10	MARK3	FABP5	ENTPD3
						RNASEH2B	DEFA1B		UBE4B		LINC01605			MIR6859-3	SCD	CXCL3	IQCA1	LURAP1L					HSPA8				COL19A1		KPNB1	FAM19A5	ATXN3	PTK2B	CD47
						DHRS12	FAM66B		MASP2		LOC101929550			MIR6859-1	FBXW4	GRSF1	C2orf54	ZDHHC21					HSPB2				COX7A2		KRT9	SULT4A1	MAP3K9	FDFT1	CDC25A
						RUBCNL	PRR23D1		UTS2		LOC101929622			LOC105371038	SLC18A2	H2AFZ	ILKAP	LOC389705					HTR3A				ATF6B		KRT10	RIBC2	ALDH6A1	FGFR1	CISH
						CDADC1	ZNF705G		RER1		LOC102723701			LOC105371184	TAF5	HADH	ING5	FLJ41200					IL10RA				MAPK14		KRT12	ARFGAP3	NDUFB1	FGL1	AP2M1
						CAB39L	FAM66E		PARK7		LINC01288				TCF7L2	HNRNPD	MGC16025	PLPP6					IL18				CSNK2B		KRT13	SMC1B	SERPINA5	FNTA	CLCN2
						CCDC70	ZNF705B		ACOT7						TECTB	HTN1	LOC93463	MIR101-2					STT3A				CTGF		KRT14	RRP7A	PGF	ADAM2	CCR1
						COG3	PRR23D2		CLSTN1						TIAL1	HTN3	AGAP1	LINC00583					KCNJ1				CYP21A2		KRT15	MCAT	SERPINA1	GATA4	CCR3
						SETDB2	LOC100287015		KIF1B						WNT8B	IBSP	TWIST2	C9orf92					KCNJ5				CYP21A1P		KRT16	PARVB	SERPINA4	GFRA2	CCR4
						EBPL	DEFB4B		CAMTA1						XPNPEP1	JCHAIN	NEU4	MIR4665					VWA5A				DAXX		KRT17	NCAPH2	PIGH	GNRH1	CCR5
						ARL11	MIR548I3		TARDBP						SHOC2	CXCL8	MTERF4	RFX3-AS1					MCAM				DNAH8		KRT19	GTSE1	PPP2R5C	NPBWR1	CCR8
						WDFY2	MCPH1-AS1		ICMT						EIF3A	CXCL10	UBE2F	CDC37L1-AS1					KMT2A				DXO		KRT31	A4GALT	LGMN	GSR	ACKR2
						LINC00330	MIR4659A		CHD5						GBF1	MANBA	OTOS	PTPRD-AS1					MMP1				DSP		KRT32	MOV10L1	PSEN1	GTF2E2	COL7A1
						HNRNPA1L2	MIR4660		NOC2L						LDB1	CXCL9	COPS9	PTPRD-AS2					MMP3				E2F3		KRT33A	FAM118A	PSMC1	NRG1	COL8A1
						ST13P4	MIR4659B		RNU6-1						BTRC	AFF1	OR6B3	LURAP1L-AS1					MMP7				EDN1		KRT33B	TTC38	ABCD4	HNF4G	CP
						ERICH6B	GS1-24F4.2		ARHGEF16						PKD2L1	MTTP	LOC150935	LOC105375972					MMP8				EEF1A1		KRT34	PRR34	RAD51B	IKBKB	CPA3
						SPERT	LOC101927815		SSU72						INA	MUC7	LINC01107	SNORD137					MMP10				SLC29A1		KRT35	MIOX	MOK	IL7	CPB1
						DLEU7	LOC101929128		WRAP73						SMC3	NFKB1	LOC151174						MMP12				EPB41L2		LASP1	PRR5	SEL1L	IMPA1	CPN2
						FAM124A	MIR8055		SLC45A1						NEURL1	NKX6-1	ERFE						MMP13				EPHA7		LHX1	TRMU	SRSF5	IDO1	CPOX
						TPTE2P3			SDF4						BUB3	PDHA2	LOC200772						MRE11A				EYA4		LIG3	PANX2	SLC8A3	LOXL2	CRYGS
						LRRC63			ERRFI1						NOLC1	PF4	RTP5						MTNR1B				ESR1		NBR1	PARVG	SLC10A1	LPL	CSTA
						CTAGE10P			MXRA8						GSTO1	PF4V1	LOC285095						NCAM1				F13A1		MAPT	CERK	TGFB3	LYN	CTNNB1
						SLC25A30			HES2						BAG3	PKD2	DUSP28						NFRKB				FABP7		ADAM11	EFCAB6	TNFAIP2	MCM4	CX3CR1
						SIAH3			CASZ1						SH3PXD2A	PPEF2	ESPNL						NNMT				FANCE		MEOX1	ALG12	TRAF3	MMP16	CYP8B1
						KCNRG			CPSF3L						SLK	PPBP	RBM44						NPAT				FKBP5		MLLT6	CRELD2	TSHR	MOS	DAG1
						LINC00282			C1orf159						DCLRE1A	PPP3CA	AQP12A						NRGN				FOXO3		MPP2	ADM2	VRK1	MSR1	DGKG
						NEK5			AURKAIP1						ACTR1A	PRKG2	KLHL30						OPCML				FRK		MPP3	SCUBE1	WARS	MYBL1	DAZL
						KCTD4			MRPL20						SMNDC1	MAPK10	OR6B2						PAFAH1B2				FUCA2		MYL4	TRABD	XRCC3	NBN	DLG1
						MIR15A			ATAD3A						NPM3	PTPN13	ASB18						PGR				FYN		MYO1D	PNPLA3	YY1	NEFM	DNASE1L3
						MIR16-1			PANK4						TACC2	RAP1GDS1	FLJ43879						POU2AF1				GABBR1		NAGLU	SELO	DPF3	NEFL	DOCK3
						ALG11			DNAJC11						ERLIN1	RPL34	MIR149						PPP2R1B				GABRR1		NEUROD2	HDAC10	GPR68	NKX3-1	DRD3
						TSC22D1-AS1			AJAP1						LBX1	CXCL6	LOC643387						PRCP				GABRR2		NF1	LDOC1L	TCL1A	OPRK1	DUSP7
						LINC00371			CTNNBIP1						MGEA5	CXCL11	AQP12B						PTS				GCNT2		NMT1	POLDIP3	GPR65	PCM1	DVL3
						SERPINE3			TP73-AS1						PRDX3	CXCL5	D2HGDH						NECTIN1				GJA1		NSF	KIAA1644	NUMB	PDE7A	ECT2
						SNORA31			PLEKHG5						VAX1	SNCA	LOC728323						RDX				GCLC		OMG	SHANK3	ADAM21	PDGFRL	CELSR3
						LINC00462			LRRC47						ATE1	SPP1	PP14571						RPS25				GLO1		PEX12	TUBGCP6	ADAM20	PENK	EHHADH
						TPT1-AS1			HES4						SEC23IP	STATH	BOK-AS1						SC5D				GLP1R		PNMT	LMF2	ADAM6	PLAG1	EIF4A2
						MIR1297			PRDM16						RAB11FIP2	SULT1E1	MIR3133						SCN2B				GMPR		MED1	RRP7BP	DLK1	PLAT	EIF4G1
						MIR759			NMNAT1						INPP5F	TACR3	MIR4269						SCN4B				GNL1		PPY	SERHL	CCNK	PNOC	EPHA3
						MIR3613			VWA1						NT5C2	UBE2D3	AGAP1-IT1						SDHD				GPLD1		PSMB3	PHF21B	DCAF5	PMP2	EPHB1
						INTS6-AS1			NADK						PDCD11	UGT2B4	UBE2F-SCLY						ST3GAL4				GPR6		PYY	KLHDC7B	ALKBH1	POLB	EPHB3
						LINC00458			MMEL1						SORCS3	UGT2B7	MIR2467						SLN				GPR31		PSMD3	NFAM1	EIF2B2	PPP2CB	ETV5
						CPB2-AS1			OR4F5						PPRC1	UGT2B10	MIR4440						SORL1				GPX5		PSMD11	PNPLA5	MTA1	PPP2R2A	MECOM
						MIR4703			NOL9						DNMBP	UGT2B15	MIR4786						SRPRA				GRIK2		RAB5C	PRR34-AS1	PNMA1	PPP3CC	FANCD2
						MIR5693			LINC00115						DPCD	UGT2B17	MIR4441						ST14				GRM1		RAD51D	CDPF1	RPS6KA5	PKIA	FBLN2
						LINC00562			MORN1						SEC31B	SPARCL1	CAPN10-AS1						TAGLN				GRM4		RARA	GTSE1-AS1	TRIP11	PRKDC	FGF12
						LINC00558			GPR157						ATRNL1	USO1	LINC01237						TECTA				GSTA1		RNU2-1	SERHL2	NRXN3	PEX2	FHIT
						LINC00563			SPSB1						CNNM1	UNC5C	LOC101928111						THY1				GSTA2		RPL19	RNU12	SPTLC2	RAB2A	FLNB
						LINC00441			CPTP						PDCD4	LAMTOR3	MIR6811						TRPC6				GSTA3		RPL27	ATP5L2	BAG5	RP1	GAP43
						MED4-AS1			TAS1R1						POLL	SLC4A4	LOC102723927						TYR				GSTA4		CCL1	LOC284930	C14orf2	RPL7	GATA2
						DLEU7-AS1			OR4F16						KCNIP2	HERC3	LINC01173						UPK2				GTF2H4		CCL2	LOC284933	CDC42BPB	RPS20	GBE1
						HTR2A-AS1			CCNL2						CUZD1	STBD1							ZBTB16				GUCA1A		CCL3	RPL23AP82	TCL1B	SDCBP	GHSR
						RNASEH2B-AS1			ESPN						CALHM2	CDKL2							ZNF202				GUCA1B		CCL3L1	C22orf34	RGS6	SFRP1	GLB1
						SLC25A30-AS1			TAS1R3						CUTC	PAPSS1							CUL5				HIST1H1C		CCL4	CHKB-CPT1B	SUSD6	SFTPC	GNAI2
						MRPS31P5			ATAD3B						SUFU	AIMP1							PICALM				HIST1H1D		CCL5	OGFRP1	FAM30A	SLC7A2	GNAT1
						LOC101929259			PLEKHN1						ACSL5	TMPRSS11D							FZD4				HIST1H1E		CCL7	LINC00207	AREL1	SLC18A1	GOLGA4
						LINC01198			SLC25A33						NSMCE4A	ABCG2							BARX2				HIST1H1B		CCL8	MIRLET7BHG	TECPR2	SLC20A2	GOLGB1
						LOC101929657			LZIC						CNNM2	ADAMTS3							OR7E2P				HIST1H1T		CCL11	LINC00898	GOLGA5	SNAI2	GP5
						LINC01065			PERM1						WBP1L	G3BP2							JRKL				HIST1H2AE		CCL13	IL17REL	MED6	STAR	GP9
						LOC103191607			CFAP74						CCDC186	HNRNPDL							EED				HIST1H2AD		CCL14	MIRLET7A3	VTI1B	STC1	XCR1
						DLEU1-AS1			THAP3						CWF19L1	TSPAN5							ZPR1				HIST1H2BD		CCL15	MIRLET7B	FBLN5	TACC1	GPR15
						LINC01055			LOC115110						HIF1AN	ENAM							MTMR2				HIST1H2BB		CCL16	LINC00229	BATF	TCEA1	GPR27
						LOC105370203			RBP7						WDR11	FAM13A							USP2				HIST1H1A		CCL18	DENND6B	SIVA1	TCEB1	GPX1
						SETDB2-PHF11			ACAP3						SLF2	CXCL13							PCSK7				HCRTR2		CCL23	PIM3	NPC2	TERF1	GRM2
									UBE2J2						TDRD1	PDLIM5							HTR3B				HDAC2		SH3GL1P1	ODF3B	AHSA1	TPD52	GRM7
									PUSL1						C10orf2	UGT2B11							ZW10				HFE		SH3GL1P2	PRR5-ARHGAP8	CYP46A1	TTPA	GSK3B
									B3GALT6						ENTPD7	HPSE							MMP20				HIVEP1		SLC4A1	TBC1D22A-AS1	PAPOLA	UBE2V2	GTF2E1
									TPRG1L						AS3MT	SMR3B							UBE4A				HIVEP2		SMARCE1	SYCE3	ACOT2	VDAC3	GYG1
									FAM213B						GPAM	NPFFR2							MED17				HLA-A		STAT3	LOC730668	TMED10	WRN	HCLS1
									ACTRT2						SHTN1	PPBPP2							EI24				HLA-B		STAT5A	LINC01310	PTPN21	FZD3	HGD
									MIB2						FAM160B1	UGT2A1							FEZ1				HLA-C		STAT5B	NDUFA6-AS1	C14orf1	TUSC3	HRH1
									C1orf127						SEMA4G	CCNI							CEP57				HLA-DMA		TADA2A	CHKB-AS1	VASH1	UBXN8	HRG
									SAMD11						PLEKHA1	SEC31A							ARHGAP32				HLA-DMB		HNF1B	LINC00899	SNW1	KAT6A	HES1
									LOC148413						FAM204A	RUFY3							C2CD2L				HLA-DOA		MLX	MIR1249	PCNX1	NSMAF	HTR1F
									PHF13						IKZF5	MMRN1							NAALAD2				HLA-DOB		THRA	MIR3201	TTLL5	RGS20	HYAL1
									LINC00337						ZDHHC6	WDFY3							RBM7				HLA-DPA1		TOP2A	MIR3619	RCOR1	ADAM18	IL1RAP
									CCDC27						CUEDC2	METAP1							MPZL2				HLA-DPB1		DNAJC7	MIR3667	PACS2	ADAM9	IL5RA
									SLC2A7						FBXL15	PARM1							YAP1				HLA-DPB2		TUBG1	LOC100506679	ANGEL1	ADAM7	IL12A
									CALML6						C10orf76	RCHY1							HYOU1				HLA-DQA1		UBTF	NUP50-AS1	PPP1R13B	RIPK2	IMPDH2
									TMEM201						HPS6	ANKRD17							ATP5L				HLA-DQA2		WNT3	LINC01589	DICER1	TNFRSF10D	IRAK2
									FAAP20						MFSD13A	STAP1							ME3				HLA-DQB1		WNT9B	MIR4763	ZFYVE26	TNFRSF10C	ITGA9
									ATAD3C						MCMBP	SMR3A							GPR83				HLA-DQB2		PCGF2	MIR4762	TTC9	TNFRSF10B	ITGB5
									LINC01342						C10orf95	PPA2							SRSF8				HLA-DRA		ZNF207	MIR4535	FLRT2	TNFRSF10A	ITIH1
									TTLL10						PLEKHS1	DAPP1							ADAMTS8				HLA-DRB1		TAF15	EFCAB6-AS1	SIPA1L1	FGF17	ITIH3
									NPHP4						PDZD7	DKK2							PRSS23				HLA-DRB5		RND2	LOC101927447	DCAF4	GGH	ITIH4
									FAM41C						OBFC1	NAAA							TREH				HLA-DRB6		PIP4K2B	LOC101927526	KIF26A	CPNE3	ITPR1
									LOC284661						C10orf88	COQ2							CEP164				HLA-E		CNTNAP1	LL22NC03-75H12.2	TMEM251	CHRNA6	KNG1
									C1orf174						CFAP43	SULT1B1							IGSF9B				HLA-F		TCAP	MIR6821	PLEK2	TRPA1	KPNA1
									KLHL17						TRIM8	HPGDS							ENDOD1				HLA-G		AOC3	LINC01315	TCL6	DOK2	KPNA4
									TMEM240						KAZALD1	TMPRSS11E							EXPH5				HLA-H		BECN1	LOC105373051	MLH3	ASH2L	LAMB2
									TMEM52						SFXN3	MRPS18C							PHLDB1				HLA-J		KRT38	LOC105373100	FOXN3-AS2	MTMR7	RPSA
									AGRN						SLC25A28	COPS4							SIK2				HLA-L		KRT37		GPR132	MSC	LPP
									CENPS						ELOVL3	HSD17B11							NCAPD3				HMGA1		KRT36		POMT2	KCNB2	LSAMP
									GPR153						PCGF6	LEF1							ARHGEF12				HSF2		CDK5R1		COQ6	CYP7B1	LTF
									FAM132A						LZTS2	HERC5							SIK3				HSPA1A		HAP1		FCF1	BAG4	TM4SF1
									HES5						MRPL43	PLAC8							VSIG2				HSPA1B		MAP3K14		RDH11	ENTPD4	MAP4
									SMIM1						AFAP1L2	EMCN							BACE1				HSPA1L		ZNHIT3		SERPINA10	MTFR1	MBNL1
									RNF207						USMG5	NUDT9							TRIM29				HSP90AB1		EFTUD2		GLRX5	ST18	MCM2
									HES3						ITPRIP	NUP54							RAB38				HTR1B		RPL23		COX16	TOX	MELTF
									FAM87B						OLMALINC	UGT2B28							CADM1				HTR1E		NPEPPS		ATP6V1D	PHYHIP	MITF
									RNF223						BBIP1	TET2							PANX1				ID4		GOSR1		EVL	RB1CC1	MLF1
									MIR200A						SORCS1	ARHGEF38							POU2F3				IFNGR1		CCL4L2		GSKIP	SORBS3	MLH1
									MIR200B						BTBD16	ODAM							HINFP				IGF2R		GOSR2		CINP	NPM2	MME
									MIR34A						FAM24A	HERC6							REXO2				IL17A		NR1D1		ASB2	DLC1	MOBP
									LINC00982						PSTK	BANK1							OR8G2				IMPG1		TBKBP1		ZFYVE1	LYPLA1	CD200
									ANKRD65						SFXN2	SDAD1							OR8B8				ITPR3		PLEKHM1		CPSF2	NCOA2	MST1
									MIR429						PDZD8	UBA6							OR8G1				JARID2		MED24		KCNK10	ARFGEF1	MST1R
									LINC01128						BORCS7	BMP2K							TIMM8B				KIFC1		LRRC37A		CDCA4	DCTN6	MUC4
									TMEM88B						GSTO2	2021-09-11							OR8B2				KIF25		HDAC5		NRDE2	PNMA2	MYD88
									FNDC10						SFR1	BDH2							CHORDC1				KPNA5		GJC1		ATG2B	ADAM28	MYL3
									PIK3CD-AS1						CALHM3	SMARCAD1							ACAD8				LAMA2		PSME3		UBR7	AP3M2	MYLK
									FAM138A						PNLIPRP3	MEPE							B3GAT1				LAMA4		EIF1		EXD2	COPS5	NCK1
									WASH7P						SFXN4	PRDM8							RAB30				LPA		NBR2		VRTN	RBPMS	NDUFB4
									FAM138C						TRUB1	UTP3							DCPS				LTA		RAMP2		SYNJ2BP	WWP1	NDUFB5
									FAM138D						VTI1A	INTS12							C11orf54				LTB		VAT1		SLC39A9	STMN2	NKTR
									MIR551A						C10orf82	KLHL8							ZBTB44				MARCKS		P3H4		MEG3	ERLIN2	OGG1
									CDK11A						CACUL1	SHROOM3							THYN1				MAK		HEXIM1		FLVCR2	LZTS1	OPA1
									SLC35E2B						NKX2-3	ENOPH1							DDX25				MAN1A1		CCT6B		GPATCH2L	PROSC	CLDN11
									LINC01346						CFAP58	OPRPN							NOX4				MAS1		C1QL1		PPP4R3A	XPO7	OXTR
									LOC729737						EMX2OS	SLC39A8							NTM				MCM3		RUNDC3A		BTBD7	TRIM35	P2RY1
									OR4F29						PLPP4	MRPL1							CDON				MDFI		STARD3		TDP1	RRS1	PAK2
									LOC100129534						FAM24B	THAP9							SIDT2				ME1		DDX52		ZNF839	SULF1	CNTN3
									LOC100130417						CALHM1	UGT2A3							TRAPPC4				MEA1		DUSP14		SPATA7	RHOBTB2	PCCB
									LOC100132062						CASC2	GSTCD							HIKESHI				MAP3K4		SYNRG		YLPM1	DDHD2	PCYT1A
									LOC100133331						HSPA12A	SCD5							CWC15				MAP3K5		CASC3		KCNK13	KIF13B	PDHB
									LINC01134						BLOC1S2	DNAJB14							PCF11				MEP1A		IKZF3		CCDC177	PSD3	PFKFB4
									DDX11L1						RBM20	FRAS1							SPA17				MICB		GPATCH8		C14orf132	HEY1	PFN2
									TTC34						PDCD4-AS1	CXXC4							FXYD6				MLN		KCNH4		DDX24	TRAM1	SERPINI1
									LOC100288069						WDR11-AS1	ARHGAP24							CNTN5				AFDN		SUZ12		ADCK1	LEPROTL1	SERPINI2
									MIR1302-2						KCNK18	C4orf17							SIAE				MOCS1		FAM215A		TMEM63C	SPIDR	PIK3CA
									MIR1302-9						VWA2	FAM175A							C11orf71				MOG		KRT23		GALNT16	SLC39A14	PIK3CB
									MIR1302-10						NANOS1	NAA11							ROBO4				MSH5		TMEM98		PLEKHH1	LY96	PLCD1
									MIR1302-11						HMX3	GPAT3							SLC35F2				MUT		TBC1D29		UNC79	SGK3	PLD1
									MIR4251						NHLRC2	PIGY							RAB39A				MYB		AATF		BEGAIN	ADGRA2	PLOD2
									MIR1273D						CCDC172	CABS1							BTG4				MYO6		TUBG2		PPP4R4	LINC00588	PLS1
									MIR4252						DMBT1P1	FLJ20021							NXPE4				RPL10A		NKIRAS2		ZNF410	PTTG3P	PLSCR1
									LOC100505887						ENO4	YTHDC1							SYTL2				NEDD9		COA3		NGB	FGF20	PLXNA1
									ENO1-AS1						ARMS2	MOB1B							ANKRD49				NEU1		PSMC3IP		RBM25	RNU105C	PLXNB1
									LOC100506022						GUCY2GP	TRMT10A							TTC12				NFKBIE		TBX21		VIPAS39	SNORD54	POLR2H
									APITD1-CORT						LBX1-AS1	TBCK							C11orf57				NFKBIL1		SOCS7		SMOC1	STAU2	POU1F1
									MIR4689						C10orf120	HELQ							ELMOD1				NFYA		SOST		MOAP1	DKK4	PPARG
									MIR4417						LOC399815	CYP2U1							FOXRED1				NMBR		RAPGEFL1		DIO3OS	LSM1	PPP1R2
									MIR5697						LINC01561	DDIT4L							KDM4D				NOTCH4		ARL17A		IRF2BPL	ADAMDEC1	PPP2R3A
									LOC100996583						FAM45A	PCAT4							SCN3B				NT5E		CRLF3		MPP5	BHLHE22	PRKAR2A
									LOC101928626						MIR146B	ANTXR2							VPS11				OPRM1		SLC25A39		INF2	MRPS28	PRKCD
									PIK3CD-AS2						SNORA19	LIN54							TMEM126B				PARK2		HIGD1B		BCL11B	MRPL15	PRKCI
									RNU6-7						RPL13AP6	TMPRSS11B							TEX12				PBX2		CDK12		OTUB2	CNOT7	PROS1
									RNU6-8						SNORA12	C4orf36							CRTAM				PCMT1		KRT20		ZFYVE21	PURG	MASP1
									MIR6723						MIR608	SLC9B2							TMPRSS4				PDCD2		NLE1		MEG8	PI15	PSMD2
									MIR6726						MIR609	SLC9B1							IFT46				ENPP1		FNDC8		WDR25	ZC2HC1A	PTH1R
									MIR6727						RPEL1	PAQR3							SMCO4				ENPP3		CWC25		LINC00341	LACTB2	PTPRG
									MIR6728						TLX1NB	THAP6							PRDM10				PEX6		LRRC37A4P		ZC2HC1C	RMDN1	PTX3
									MIR6859-2						MIR936	C4orf26							TRIM49				PEX7		SLFN12		C14orf169	GOLGA7	QARS
									MIR6859-3						ATE1-AS1	PPM1K							DSCAML1				PGC		KLHL11		CLMN	ZDHHC2	RAB5A
									MIR6808						DNMBP-AS1	RASGEF1B							GRAMD1B				PGK2		RHOT1		CATSPERB	SLC25A37	RAF1
									MIR6859-1						KCNIP2-AS1	TIGD2							CEP126				PGM3		COPRS		ZC3H14	SCARA3	RAP2B
									LOC102724312						MIR1307	RASSF6							ARHGAP20				PHF1		ADAP2		RIN3	ATP6V1H	RARB
									LOC102724450						MIR2110	SGMS2							USP28				PIM1		UTP6		C14orf159	OTUD6B	RARRES1
									LOC102724539						MIR548E	CNOT6L							CREBZF				PKHD1		GSDMB		BBOF1	SARAF	RASA2
									LOC102724552						MIR3158-1	TECRL							CARD18				PLAGL1		ATXN7L3		TMEM121	SNTG1	RBP1
									LOC102724571						MIR4295	C4orf22							CCDC90B				PLG		PLXDC1		AMN	GDAP1	RBP2
									RNU6-2						MIR3158-2	EPGN							CCDC81				PLN		LYZL6		SLIRP	CNGB3	RFC4
									LOC105378591						MIR3941	NPNT							AASDHPPT				POLH		ARHGAP23		DNAL1	KCTD9	RHO
									MIR34AHG						MIR3663	LOC256880							PKNOX2				POU3F2		FKBP10		RPS6KL1	WHSC1L1	SNORA63
									SNORD128						RPARP-AS1	FDCSP							TP53AIP1				POU5F1		C17orf75		IFI27L2	IMPAD1	SNORA62
															SH3PXD2A-AS1	NAP1L5							MMP27				PPARD		WNK4		SETD3	TMEM70	ROBO1
															CFAP58-AS1	RPL34-AS1							ABCG4				PPP1R10		C17orf53		APOPT1	PIWIL2	ROBO2
															SORCS3-AS1	FAM13A-AS1							ROBO3				PPP2R5D		TMUB2		HHIPL1	ELP3	RPL15
															ADD3-AS1	GPRIN3							C11orf1				PREP		DHX58		GON7	THAP1	RPL24
															LINC00867	COX18							TMEM135				PRIM2		MMP28		STON2	ARMC1	RPL29
															BORCS7-ASMT	STPG2							TAF1D				PKIB		DHRS11		CIPC	INTS10	RPL32
															FAM24B-CUZD1	CSN1S2AP							RNF26				MAPK13		TEFM		PAPLN	CCDC25	RPL35A
															MIR4680	CCDC158							FAM118B				PRL		ACBD4		FAM181A	UBE2W	RPN1
															MIR4483	TMPRSS11A							DYNC2H1				PSMB1		DCAKD		BTBD6	BRF2	RYK
															MIR4682	SOWAHB							NLRX1				PSMB8		GGNBP2		EFCAB11	TMEM55A	SATB1
															MIR4482	SLC10A6							MSANTD2				PSMB9		ATAD5		ELMSAN1	CHD7	ATXN7
															MIR4681	HSD17B13							CCDC82				PTK7		MRM1		LIN52	INTS9	SCN5A
															LINC01475	PCNAP1							ALG9				PTPRK		PLEKHH3		NEK9	CSGALNACT1	SCN10A
															LINC01514	TMPRSS11F							CLMP				RGL2		DBF4B		EXOC3L4	HR	SEC13
															LOC101927419	LOC401134							PDZD3				PRPH2		MYO19		WDR20	PAG1	SEMA3F
															LOC101927472	SYT14P1							C11orf63				REV3L		SP6		IFT43	PBK	SETMAR
															LOC101927523	TMPRSS11BNL							CCDC15				TRIM27		COASY		AHNAK2	ZNF395	TRA2B
															LOC101927549	PRR27							PDGFD				RHAG		SRCIN1		TRMT61A	BIN3	SHOX2
															LOC101927692	AMTN							TMPRSS5				RING1		AARSD1		TDRD9	TEX15	SI
															MIR3663HG	CCSER1							PUS3				BRD2		KRTAP1-3		ANKRD9	C8orf44	SIAH2
															MIR6715B	WDFY3-AS2							JAM3				RNF5		KRTAP1-1		AK7	JPH1	ST6GAL1
															MIR6715A	LINC00575							BCO2				ROS1		KRTAP9-9		IFI27L1	C8orf4	SKIL
															NEURL1-AS1	MTHFD2L							TMEM133				RPS6KA2		KRTAP4-6		C14orf79	CPA6	SLC2A2
															LOC102724589	LOC441025							TMPRSS13				RPS10		KRTAP2-1		PLD4	MTUS1	SLC6A1
															LOC103344931	TMEM150C							TMEM126A				RPS12		TTC25		ADSSL1	KIAA1456	SLC6A6
															LINC01435	CISD2							DCUN1D5				RPS18		KRTAP4-12		NOXRED1	CCAR2	SLC6A11
															LOC105378470	UBA6-AS1							MSANTD4				RREB1		KRTAP1-5		JDP2	PLEKHA2	SLC15A2
															SNORA87	LOC550113							MAML2				RXRB		KRTAP3-1		ISCA2	SH2D4A	SLCO2A1
																UGT2A2							KIRREL3				VPS52		KRTAP3-2		ACOT4	PRDM14	HLTF
																LEF1-AS1							BUD13				ATXN1		KRTAP9-2		TTC8	SNX16	SMARCC1
																SNCA-AS1							TMEM25				SRSF3		KRTAP9-3		TC2N	NECAB1	SOX2
																TMPRSS11GP							RPUSD4				SGK1		KRTAP9-8		SLC24A4	PDLIM2	SSR3
																MIR575							TBRG1				SIM1		KRTAP17-1		SLC25A29	SOX17	SST
																LOC728040							UBASH3B				SKIV2L		PPP1R1B		DEGS2	EBF2	STAC
																FAM47E							C11orf70				SLC17A1		TBC1D3F		LINC00239	FAM160B2	NEK4
																FTLP10							SNORD14C				SLC22A1		RNF135		LINC00637	ZBTB10	SYN2
																EPHA5-AS1							SNORD14D				SLC22A3		MIEN1		RDH12	DUSP26	TCTA
																MIR1269A							SNORD14E				SLC22A2		MRPL45		ADAM21P1	CHCHD7	TDGF1
																MIR1255A							DIXDC1				SMPD2		VPS25		LINC00618	HMBOX1	TERC
																CSN1S2BP							CEP295				SNRPC		TMEM101		GSC	EFCAB1	TF
																THAP9-AS1							ZC3H12C				SOD2		RAB11FIP4		SERPINA12	ZMAT4	TFDP2
																MIR3684							GLB1L2				SOX4		GHDC		PRIMA1	ZFAND1	TFRC
																LINC01094							ESAM				SRF		KRTAP4-4		LOC145474	ZFHX4	TGM4
																LINC01088							ALKBH8				SRPK1		TNS4		PTGR2	RNF122	TGFBR2
																LINC00989							FDXACB1				SSR1		FBXL20		FAM161B	CSPP1	THPO
																LOC100506746							C11orf52				ELOVL4		KRTAP9-4		LRRC74A	NUDT18	THRB
																BMPR1B-AS1							VPS26B				T		KRTAP4-1		ISM2	DOCK5	TIMP4
																LOC100507053							GLB1L3				TAF11		KRTAP4-5		CEP128	BIN3-IT1	TKT
																GIMD1							TIRAP				MAP3K7		KRTAP4-3		TTC7B	VCPIP1	SEC62
																LOC100507388							CARD16				TAP1		KRTAP4-2		FAM71D	ZNF703	TM4SF4
																MIR548AH							C1QTNF5				TAP2		KRTAP3-3		TMEM229B	TTI2	TMF1
																MIR4450							TMEM123				TAPBP		KRTAP2-4		ACTN1-AS1	RAB11FIP1	CLEC3B
																MIR4451							PANX3				TBCC		LRRC46		SYNE3	PREX2	TNNC1
																MIR5096							APOA5				TBP		SCRN2		SAMD15	REEP4	TOP2B
																MIR4452							SLC36A4				TCF19		AOC4P		EML5	STMN4	NR2C2
																FAM47E-STBD1							FAT3				TCF21		ZNF830		LINC00638	RNF170	TRH
																MIR5705							TRIM64				TCP1		SLFN11		NUDT14	SLCO5A1	TRPC1
																LINC01216							TMEM45B				TCP10		RASL10B		LINC00521	FAM167A	UBA7
																ARHGEF38-IT1							COLCA2				TCP11		G6PC3		SERPINA11	SLC35G5	UBE2E1
																STPG2-AS1							PIH1D2				TCTE3		ASB16		PROX2	LINC00208	UBE2E2
																ADGRL3-AS1							NXPE1				PPP1R11		PGAP3		LOC283575	FAM167A-AS1	UBP1
																LOC101927237							NXPE2				DYNLT1		HSPB9		ZDHHC22	CRISPLD1	UPK1B
																LOC101928809							JAML				TEAD3		ORMDL3		TMED8	TM2D2	UMPS
																LOC101928942							FAM76B				TFAP2A		PLCD3		C14orf178	POMK	USP4
																LOC101928978							SESN3				TFAP2B		TMEM106A		LOC283585	GINS4	UQCRC1
																LOC101929064							PIWIL4				THBS2		LRRC37B		LINC01146	HOOK3	CLRN1
																LOC101929134							ARHGAP42				NR2E1		OSBPL7		FAM181A-AS1	PLPP5	VHL
																LOC101929194							KBTBD3				TNF		NT5C3B		SNHG10	MAK16	VIPR1
																LOC101929210							CWF19L2				TNFAIP3		RFFL		C14orf177	TRIM55	WNT5A
																LOC101929353							KDELC2				TNXA		ZPBP2		SLC25A47	FUT10	WNT7A
																LOC101929448							LAYN				TNXB		SPATA32		LINC00523	FAM86B1	XPC
																LOC101929468							TTC36				TPBG		HEXIM2		CEP170B	LRRCC1	ZIC1
																LOC101929529							AMOTL1				TPD52L1		LSM12		C14orf80	DNAJC5B	CNBP
																LOC101929577							DEUP1				TPMT		CCDC43		ADAM20P1	PSKH2	ZNF35
																LOC101929595							PATE1				CRISP2		CNTD1		CCDC85C	FAM110B	ZNF80
																LOC101929621							C11orf65				TSPYL1		TMEM132E		ITPK1-AS1	LONRF1	ZNF148
																MIR8066							ADAMTS15				TTK		SPACA3		SNORD56B	CHMP7	BRPF1
																LOC102723704							MPZL3				TULP1		EFCAB13		SERPINA9	CHMP4C	IFRD2
																TET2-AS1							FOLH1B				UTRN		MRPL10		LINC00524	TGS1	MAPKAPK3
																LOC105369192							C11orf45				VARS		GJD3		LINC00226	XKR4	SEMA3B
																LOC105377267							HYLS1				VEGFA		KRT222		LINC00221	SMIM19	SLMAP
																LOC105377348							TMEM218				EZR		KRT40		VSX2	SLC26A7	MANF
																LOC105377621							SLC37A2				VIP		C17orf50		COX8C	PCMTD1	RAB7A
																SNORD143							OR8B12				ZNF76		SLFN13		ASPG	C8orf34	KCNAB1
																SNORD144							OR8G5				ZNF165		SLC35G3		MIR381HG	GOT1L1	FXR1
																SNORA101A							OR10G8				TRIM26		UNC45B		SERPINA13P	VPS37A	COLQ
																							OR10G9				ZNF184		CD300LG		LINC01550	TMEM68	ACOX2
																							OR10S1				ZSCAN26		KIF18B		RTL1	NKX2-6	BAP1
																							OR6T1				ZKSCAN8		RUNDC1		TMEM179	SGCZ	EOMES
																							OR4D5				ZSCAN9		CRHR1-IT1		SERPINA2	ADHFE1	HYAL3
																							TBCEL				ZNF204P		LINC00974		HEATR4	UBXN2B	SOX14
																							TMEM136				PTP4A1		WIPF2		PLEKHD1	PXDNL	BFSP2
																							SPATA19				DEK		KRT25		FOXN3-AS1	GPAT4	CAMK1
																							DDIAS				ALDH5A1		TMEM99		LINC00642	UNC5D	CGGBP1
																							CCDC83				PRRC2A		SLFN5		DICER1-AS1	LETM2	BHLHE40
																							HEPACAM				BAG6		NAGS		C14orf180	DCAF4L2	RUVBL1
																							OAF				GPANK1		FAM134C		MIR127	RALYL	CADPS
																							FAM181B				DDX39B		RHBDL3		MIR134	HGSNAT	TP63
																							CCDC89				ABHD16A		SPPL2C		MIR136	PEBP4	CHRD
																							ANGPTL5				SLC39A7		KRT28		MIR154	CDCA2	HYAL2
																							ANKK1				HSD17B8		KRT24		MIR203A	RDH10	B4GALT4
																							RNF214				OR2H2		ARHGAP27		MIR299	ESCO2	B3GALNT1
																							LOC283140				NELFE		ZNF385C		CCDC88C	FBXO16	SNX4
																							LINC00900				LST1		RDM1		MIR323A	SLC7A13	TNFSF10
																							BCL9L				PLA2G7		GAS2L2		MIR337	TDH	SUCLG2
																							FOXR1				TFEB		STH		MIR342	C8orf48	HESX1
																							CCDC153				RNF217-AS1		HEATR9		MIR345	MCMDC2	GMPS
																							OR8D1				EPM2A		KANSL1		MIR376C	CLVS1	KAT2B
																							OR8D2				HIST1H4I		C17orf105		MIR369	NKX6-3	NR1I2
																							OR8B4				HIST1H2AI		FAM171A2		MIR370	KCNU1	EIF2B5
																							KIRREL3-AS3				HIST1H2AK		MEIOC		MIR376A1	SBSPON	BSN
																							C11orf44				HIST1H2AJ		PIGW		MIR377	CNBD1	MBD4
																							MIR4697HG				HIST1H2AL		C17orf78		MIR379	TMEM64	H1FX
																							LOC283177				HIST1H2AC		YWHAEP7		MIR380	IDO2	USP13
																							CCDC84				HIST1H2AB		CISD3		MIR381	SDR16C5	LIMD1
																							TMEM225				HIST1H2AM		GSDMA		MIR382	R3HCC1	KALRN
																							OR8D4				HIST1H2BG		KRT42P		MIR433	HTRA4	CCRL2
																							ANKRD42				HIST1H2BL		PTRF		MIR431	ADAM32	UBA3
																							C11orf53				HIST1H2BN		KLHL10		MIR329-1	LGI3	RPL14
																							LOC341056				HIST1H2BM		ASB16-AS1		MIR329-2	DEFB109P1	CLDN1
																							HEPHL1				HIST1H2BF		MSL1		MIR323B	DEFB130	SEC22C
																							PLET1				HIST1H2BE		KRT27		MIR409	ATP6V0D2	RRP9
																							VSTM5				HIST1H2BH		SLFN14		MIR412	NEIL2	MAP3K13
																							LOC387810				HIST1H2BI		LRRC37A11P		MIR410	YTHDF3	SLC33A1
																							TRIM77				HIST1H2BC		STAC2		MIR376B	C8orf46	LRRFIP2
																							IZUMO1R				HIST1H2BO		CCL15-CCL14		MIR485	LOC254896	MAGI1
																							KDM4E				HIST1H3A		KRT26		MIR493	ADAM5	CACNA2D2
																							BSX				HIST1H3D		CCL4L1		MIR432	LOC286059	COPB2
																							OR6X1				HIST1H3C		C17orf98		MIR494	MICU3	ADIPOQ
																							OR6M1				HIST1H3E		LINC00671		MIR495	LOC286114	SLC22A14
																							OR10G4				HIST1H3I		CCDC103		MIR496	SCARA5	SLC22A13
																							OR10G7				HIST1H3G		RPRML		MIR487A	FAM183CP	CHST2
																							OR8B3				HIST1H3J		ARL5C		ACOT1	RNF5P1	SH3BP5
																							OR8A1				HIST1H3H		KRT39		ACOT6	LOC286177	SLC4A7
																							TRIM49D1				HIST1H3B		C17orf102		LOC646548	LOC286178	STXBP5L
																							C11orf87				HIST1H4A		MIR193A		SYNDIG1L	NKAIN3	RNF7
																							COLCA1				HIST1H4D		TBC1D3B		RD3L	LINC01289	GUCA1C
																							C11orf88				HIST1H4F		TBC1D3C		TEX22	LINC01299	IQCB1
																							MIR100HG				HIST1H4K		CCL3L3		MIR539	PPP1R42	DZIP3
																							PATE2				HIST1H4J		SUZ12P1		MIR544A	C8orf34-AS1	VGLL4
																							PATE4				HIST1H4C		LOC440434		MIR376A2	LACTB2-AS1	EDEM1
																							ST3GAL4-AS1				HIST1H4H		GPR179		MIR487B	LOC340357	RUBCN
																							SNX19				HIST1H4B		LRRC37A2		SCARNA13	POTEA	ECE2
																							LOC403312				HIST1H4E		FBXO47		SNORA28	SLC10A5	DCAF1
																							MIRLET7A2				HIST1H4L		ARGFXP2		SNORA79	USP17L2	TBC1D5
																							MIR100				HIST1H4G		DPRXP4		SNORD112	CA13	TATDN2
																							MIR125B1				STX7		SNORA21		MIR411	FAM90A25P	IP6K1
																							MIR34B				CMAHP		LOC644172		MIR654	LOC389641	TSC22D2
																							MIR34C				DHX16		KANSL1-AS1		MIR655	NUGGC	EPM2AIP1
																							DDI1				SUPT3H		KRTAP4-11		MIR656	C8orf86	PSMD6
																							BLID				PEX3		MRPL45P2		LOC730202	FAM150A	TOMM70
																							CASP1P2				GCM1		SNORD7		LINC01220	XKR9	TRANK1
																							CARD17				DDO		MIR632		SNORD113-1	LOC392196	SRGAP3
																							LINC00167				RNASET2		KRTAP4-8		SNORD113-2	USP17L7	IQSEC1
																							SCARNA9				KCNK5		KRTAP1-4		SNORD113-3	LOC392232	P2RY14
																							HEPN1				STX11		KRTAP2-2		SNORD113-4	LOC401463	DLEC1
																							TRIM64B				B3GALT4		KRTAP9-1		SNORD113-5	C8orf59	EXOG
																							TRIM53AP				SNX3		NSFP1		SNORD113-6	MIR124-2	XYLB
																							TRIM49C				RNGTT		TBC1D3		SNORD113-7	MIR320A	OXSR1
																							UBTFL1				CD164		TBC1D3H		SNORD113-8	MIR2052HG	NR1D2
																							C11orf97				SYNGAP1		KRTAP2-3		SNORD113-9	SDR16C6P	PDCD6IP
																							LOC643733				WISP3		MIR365B		SNORD114-1	C8orf22	PARP3
																							LOC643923				STK19		MAPT-AS1		SNORD114-2	MIR383	SMC4
																							CLDN25				IER3		MAPT-IT1		SNORD114-3	LINC00293	ABCC5
																							LOC646522				SYNJ2		LINC00910		SNORD114-4	C8orf58	COX17
																							LOC649133				VNN2		LOC100131347		SNORD114-5	LINC00251	ARPC4
																							RPL23AP64				VNN1		KRTAP4-9		SNORD114-6	C8orf49	ZNF197
																							SNORA8				WASF1		KRTAP4-7		SNORD114-7	DEFB135	RBM6
																							SNORA1				HIST1H3F		MAP3K14-AS1		SNORD114-8	DEFB136	RBM5
																							SNORA18				HIST1H2AG		C17orf96		SNORD114-9	DEFB134	TNK2
																							SNORA40				HIST1H2BJ		RAMP2-AS1		SNORD114-10	ZNF704	ALG3
																							SNORA25				RNF8		MIR2117		SNORD114-11	LINC00589	NME6
																							SNORA32				TAAR5		MIR4315-2		SNORD114-12	MBOAT4	CTDSPL
																							SNORD5				MAP7		MIR2909		SNORD114-13	MIR486-1	CD96
																							SNORD6				TBX18		MIR4315-1		SNORD114-14	SNHG6	KCNMB2
																							TRIM49D2				LATS1		LINC00672		SNORD114-15	SNORD87	STAG1
																							LOC100128239				GCM2		LRRC3C		SNORD114-16	UG0898H09	EIF1B
																							LOC100128386				WDR46		KRTAP9-7		SNORD114-17	FABP9	TRAIP
																							LOC100129203				ZBTB22		KRTAP16-1		SNORD114-18	FABP12	TFG
																							LOC100131626				TAAR2		LOC100505782		SNORD114-19	LOC649352	ST3GAL6
																							LOC100132078				TAAR3		ARL17B		SNORD114-20	FAM86B2	ARIH2
																							LOC100132686				CD83		AA06		SNORD114-21	SNORD13	TADA3
																							PATE3				HMGN3		SLFN12L		SNORD114-22	LOC728024	CRTAP
																							WTAPP1				PPT2		KRTAP9-6		SNORD114-23	ZNF705D	ATG7
																							NCAM1-AS1				CDYL		RAD51L3-RFFL		SNORD114-24	FAM90A2P	ARL6IP5
																							MIR1261				NCR2		KRTAP29-1		SNORD114-25	LOC729732	NPRL2
																							MIR1304				MED23		LRRC37A8P		SNORD114-26	C8orf88	IGF2BP2
																							MIR548L				QKI		MIR4728		SNORD114-27	STAU2-AS1	CXCR6
																							SNORA70E				LY86		MIR4726		SNORD114-28	RBPMS-AS1	CSPG5
																							BACE1-AS				FHL5		MIR4734		SNORD114-29	LOC100128993	CLDN16
																							MIR4300				AKAP7		MIR4724		SNORD114-30	TCF24	POLQ
																							MIR4301				ATG5		MIR4733		SNORD114-31	MIR124-2HG	CHL1
																							MIR3167				MED20		MIR4727		MIR758	LOC100130298	ARPP21
																							MIR1260B				SLC25A27		MIR4725		MIR668	C8orf89	CCR9
																							MIR3166				TBPL1		MIR548AT		MIR770	LRRC69	ALDH1L1
																							USP2-AS1				EEF1E1		MIR5010		SNORA11B	LOC100130964	USP19
																							MIR3920				BAG2		MIR5089		MIR300	MSC-AS1	PDIA5
																							MIR3656				POLR1C		LINC00854		MIR541	FAM66D	SLC38A3
																							RAB30-AS1				MAD2L1BP		PTGES3L		MIR665	FAM66A	CYB561D2
																							LOC100506368				WTAP		PTGES3L-AARSD1		MIR543	SBF1P1	TMEM115
																							CASP12				AKAP12		TBC1D3G		MIR889	ZFHX4-AS1	TOPBP1
																							LOC100507283				MDC1		TBC1D3K		ZBTB42	LOC100287846	RPP14
																							SENCR				TRAM2		TBC1D3L		LOC100129345	REXO1L2P	HHLA2
																							LOC100507431				KIAA0408		LOC101060389		LINC00605	MIR2052	FSTL1
																							LOC100507548				PHACTR2		SNORD124		LOC100289511	MIR548H4	FAM107A
																							TMPRSS4-AS1				FAM65B		RUNDC3A-AS1		MIR1247	MIR4287	WDR6
																							HSPB2-C11orf52				ZSCAN12		LINC01180		MIR1185-1	MIR548V	RASSF1
																							FXYD6-FXYD2				BCLAF1		LOC101927239		MIR1185-2	MIR3148	NISCH
																							MIR4697				CUL7		RARA-AS1		MIR1260A	MIR4288	MRPL3
																							MIR4490				ZBTB24		LOC101929767		MIR1197	MIR3149	PDCD10
																							MIR4493				KIAA0319		MIR378J		MIR1193	MIR3926-2	FILIP1L
																							MIR4491				SNAP91		MIR6779		MIR4309	MIR3622A	TREX1
																							MIR4492				FIG4		MIR6781		MIR3173	MIR3926-1	SCN11A
																							MIR4693				NUP153		MIR6782		LOC100506476	MIR3622B	TUSC2
																							LOC100652768				CASP8AP2		MIR6784		LOC100506498	LINC01602	RNF13
																							MIR5579				RANBP9		MIR6867		LOC100506603	LINC01301	MGLL
																							GRM5-AS1				SLC17A4		MIR6780A		LOC100506700	LINC00967	TWF2
																							JRKL-AS1				UST		MIR6510		TUNAR	RRS1-AS1	MRAS
																							KIRREL3-AS2				TRIM10		MIR6783		MEG9	LINC01592	COPG1
																							NTM-IT				FLOT1		MIR6884		LOC100507277	LINC01603	SLITRK3
																							LOC101054525				RCAN2		MIR6866		LOC100507437	OTUD6B-AS1	NLGN1
																							LOC101928424				SLC17A2		LOC102723471		SYNJ2BP-COX16	LOC100506990	TRAK1
																							LOC101928535				HCG9		TBC1D3E		MIR4507	LOC100507071	DHX30
																							LOC101928823				PRSS16		THCAT158		MIR4506	LOC100507156	SACM1L
																							LOC101928847				CRISP3		LOC102724532		MIR4505	SMIM18	NCBP2
																							LOC101928940				TRDN		TBC1D3I		MIR203B	LINC01605	SCAP
																							LOC101928944				CITED2		CRHR1-IT1-CRHR1		MIR4709	LOC100507464	LAMB2P1
																							LOC101928985				BTN3A3		LOC105371730		MIR151B	LINC00968	MYH15
																							MIR4300HG				BTN2A2		LOC105371743		MIR4538	LINC01606	PLCH1
																							LOC101929011				PFDN6		LOC105371766		MIR4710	C8orf44-SGK3	EXOSC7
																							LOC101929089				HMGN4		LOC105371789		MIR4539	MIR4469	TMCC1
																							LOC101929208				TRIM38		LOC105371795		MIR4537	MIR4661	PDZRN3
																							DISC1FP1				CAP2		SNORA90		MIR2392	MIR4470	TNIK
																							LOC101929227				SYNCRIP		LOC107133515		DIO2-AS1	MIR5692A2	CAND2
																							LOC101929295				UBD		LOC107546764		MIR5195	MIR5708	MCF2L2
																							LOC101929340				AGPAT1		LOC107985033		MIR5694	MIR5681A	CLASP2
																							LOC101929427				SLC35A1				LINC00911	MIR5692A1	PLXND1
																							LOC101929473				SCGN				LOC100996664	MIR548AO	RAD54L2
																							LOC101929497				DNPH1				LOC101928075	MIR5681B	FRMD4B
																							LOC101929517				C6orf10				LOC101928123	NRG1-IT1	STAB1
																							LOC101929538				FARS2				LOC101928143	LZTS1-AS1	GPD1L
																							LINC01395				FUT9				LOC101928504	LINC00534	RFTN1
																							NTM-AS1				CNPY3				LINC01467	NRG1-IT3	ATP11B
																							LOC101929653				TRAF3IP2				LOC101928767	CA3-AS1	NBEAL2
																							MIR6755				HBS1L				LOC101928791	LOC101241902	NUP210
																							MIR6756				SLC17A3				LOC101928909	LINC00681	PLCL2
																							MIR7641-1				RPP40				LOC101929002	YTHDF3-AS1	ANKRD28
																							MIR7641-2				FRS3				LOC101929080	CASC9	FAM208A
																							MIR6090				PDE10A				LOC101929241	LOC101926892	KLHL18
																							MIR6716				SLC22A7				SNHG24	LOC101926908	DNAJC13
																							MIR8052				HCP5				LOC101929634	RDH10-AS1	U2SURP
																							LOC102723838				EHMT2				MIR6765	LINC01111	VPS8
																							LOC102723895				SMPDL3A				MIR7641-2	PKIA-AS1	LARS2
																							LOC102724301				APOBEC2				MIR7843	LOC101927040	RYBP
																							LOC103611081				PNRC1				MIR8071-1	LINC01607	LINC01565
																							PKNOX2-AS1				ASCC3				MIR6764	LOC101927141	CAPN7
																							APOA1-AS				RAB32				LOC102723354	LOC101929066	ACAP2
																							LOC105369423				TRIM31				LOC102724153	LOC101929172	MKRN2
																							LOC105369431				KATNA1				LOC102724190	LOC101929217	NAT6
																							LOC105369438				FGFR1OP				LINC01269	LOC101929237	FBXL2
																							LOC105369443				BTN3A2				LINC01629	LOC101929268	ANAPC13
																							LOC105369473				BTN3A1				LOC105370586	LOC101929294	ARMC8
																							LOC105369486				BTN2A1				LOC105370605	LOC101929315	ABHD14A
																							LOC105369507				CAPN11				LOC105370619	LOC101929341	NEPRO
																							LOC105369509				BVES				LOC105370622	EXTL3-AS1	POC1A
																							LOC105369532				NUDT3				LINC00677	LOC101929415	ABI3BP
																							STT3A-AS1				SEC63				LOC105370697	LOC101929450	CNOT10
																							PCF11-AS1				NRM				LOC105378183	LOC101929470	TMEM158
																											STK38				LOC107984640	LOC101929488	NDUFAF3
																											SCAF8					LOC101929528	THUMPD3
																											CEP162					LOC101929550	MYRIP
																											ICK					LOC101929622	PTPN23
																											ENPP4					LOC101929709	WWTR1
																											ANKRD6					LOC101929897	NECTIN3
																											RIMS1					LINC01030	TIPARP
																											DOPEY1					MIR6841	CHMP2B
																											ZNF292					MIR6842	DNAH1
																											CMTR1					MIR6843	HIGD1A
																											CDK19					MIR6876	LRIG1
																											CUL9					MIR486-2	SUSD5
																											TAB2					MIR7641-2	UBXN7
																											MDN1					LOC102467222	ERC2
																											TSPYL4					LOC102723322	APPL1
																											ANKS1A					LOC102723701	HACL1
																											UBR2					LOC102723729	ARHGEF26
																											SASH1					LOC102724612	ZBTB20
																											SYNE1					LOC102724623	TTLL3
																											UFL1					LOC102724708	OR5K1
																											SIRT5					LOC102724710	OR5H1
																											PHF3					LOC102724874	GNL3
																											HEY2					LOC102725080	FAM162A
																											DAAM2					LINC01419	PCOLCE2
																											GLTSCR1L					LINC01288	RNU6-1
																											DDAH2					LOC105375843	SEC22A
																											HEBP2					LOC105379393	GPR160
																											ORC3					SNORA99	FETUB
																											CD2AP						NPHP3
																											BRD7P3						ATP2C1
																											MTCH1						LAMP3
																											ZNF318						FOXP1
																											SPDEF						KCNMB3
																											MTO1						ZBTB11
																											ASF1A						MORC1
																											YIPF3						SERP1
																											USP49						CNTN6
																											CCDC28A						LSM3
																											MTHFD1L						RBMS3
																											PNISR						GOLIM4
																											IBTK						NKIRAS1
																											MOXD1						SPCS1
																											IPCEF1						ACAD9
																											ZNF451						ASTE1
																											SENP6						KLF15
																											OR2B6						SETD2
																											TIAM2						GTPBP8
																											FBXL4						TAGLN3
																											LINC01558						PRSS50
																											FBXO9						RBM15B
																											FBXO5						GPR171
																											SLC17A5						GMPPB
																											OR12D2						SEC61A1
																											OR11A1						LINC00312
																											RGS17						SCHIP1
																											OR2W1						LMCD1
																											OR2J2						PIK3R4
																											OR2H1						PODXL2
																											SNORD52						ARHGEF3
																											SNORD50A						TRAT1
																											SNORD48						VILL
																											PDE7B						IMPG2
																											FILIP1						SSUH2
																											BRPF3						NMD3
																											GNMT						TRNT1
																											TNFRSF21						ABHD5
																											SESN1						COMMD2
																											TINAG						DYNC1LI1
																											DLL1						A4GNT
																											OSTM1						C3orf18
																											MRPS18B						DBR1
																											TMEM14A						CRBN
																											MRPL18						SS18L2
																											NDUFAF4						ZNF639
																											C6orf15						CLDN18
																											MYLIP						CCDC174
																											ABT1						SHISA5
																											DSE						TIMMDC1
																											PRICKLE4						ZDHHC3
																											PACSIN1						RSRC1
																											ZNRD1						ZMYND10
																											CLDN20						PLA1A
																											NOX3						TEX264
																											DEF6						TMA7
																											C6orf48						ZNF589
																											SLC35B3						HEMK1
																											HDDC2						AMOTL2
																											GMNN						IP6K2
																											MRPL2						SFMBT1
																											TFB1M						NCKIPSD
																											CYB5R4						PHF7
																											TUBE1						ACKR4
																											C6orf203						PEX5L
																											TBC1D7						RAB6B
																											NRN1						SELT
																											CYP39A1						FBXO40
																											CDC40						DNAJB11
																											RWDD1						GHRL
																											AIG1						P2RY13
																											NOL7						IL20RB
																											SNX9						GPR87
																											FAM8A1						TLR9
																											UBE2J1						DCUN1D1
																											DCDC2						SEMA5B
																											ETV7						XRN1
																											TMEM14C						WDR5B
																											VTA1						LZTFL1
																											LGSN						PARP14
																											TDP2						P4HTM
																											CUTA						SLC6A20
																											PPIL1						IL17RD
																											MPC1						GRAMD1C
																											HECA						ROPN1
																											RAB23						KLHL24
																											COQ3						SIDT1
																											CLIC5						ELP6
																											IL20RA						SNRK
																											TREM2						QRICH1
																											TREM1						PXK
																											UNC93A						CMTM6
																											HCG4						TRMT10C
																											GFOD1						SLC41A3
																											HMGCLL1						PIGX
																											MTRF1L						SLC25A38
																											CCHCR1						ULK4
																											GTPBP2						OXSM
																											BTN2A3P						SLC35A5
																											AHI1						TMEM45A
																											UHRF1BP1						FEZF2
																											ELOVL2						IFT57
																											CDKAL1						EBLN2
																											PAK1IP1						ANO10
																											RMND1						DALRD3
																											PHIP						SHQ1
																											SOBP						MSL2
																											AKIRIN2						TBCCD1
																											CENPQ						FAIM
																											MRPS18A						SLC25A36
																											MRPS10						PBRM1
																											LRRC1						ARL8B
																											PHF10						SETD5
																											QRSL1						DPPA4
																											VNN3						P3H2
																											TMEM63B						TMEM39A
																											DDX43						ZNF654
																											FAM46A						TMEM40
																											CARMIL1						ABCF3
																											TBC1D22B						LSG1
																											TMEM30A						ABHD10
																											SAYSD1						CHDH
																											ERMARD						PARL
																											LMBRD1						IL17RB
																											TRERF1						CDV3
																											ACOT13						MFN1
																											ECHDC1						YEATS2
																											APOM						IFT122
																											BTNL2						NGLY1
																											KCNQ5						TBC1D23
																											TRIM39						CFAP44
																											AGPAT4						CACNA2D3
																											TULP4						DCP1A
																											RARS2						GLT8D1
																											HYMAI						EMC3
																											PDSS2						EAF2
																											GOPC						BRK1
																											LYRM4						ZKSCAN7
																											SMIM8						MYNN
																											VARS2						LMOD3
																											ADGRG6						EIF5A2
																											ARFGEF3						CLDND1
																											NHSL1						MUC13
																											LYRM2						SUCNR1
																											SNX14						RAD18
																											MRS2						SEMA3G
																											PLEKHG1						MCCC1
																											ARID1B						LXN
																											LRFN2						HMCES
																											AARS2						MRPS22
																											XPO5						NIT2
																											SERINC1						POGLUT1
																											HACE1						BBX
																											FAM135A						KIF15
																											TMEM181						ADAMTS9
																											ZBTB2						CCNL1
																											BEND3						PLSCR2
																											KIAA1586						PCBP4
																											CPNE5						PLSCR4
																											LSM2						PCNP
																											C6orf47						HRASLS
																											LY6G5B						MRPL47
																											ABRACL						SENP7
																											RRAGD						ABHD6
																											LY6G6D						LRTM1
																											ENPP5						C3orf14
																											PRDM13						KIAA1143
																											PBOV1						ISY1
																											BACH2						HHATL
																											ELOVL5						HEG1
																											TRMT11						KIAA1257
																											SMAP1						ARHGAP31
																											ZFAND3						NCEH1
																											LINC01590						IFT80
																											BLOC1S5						CCDC191
																											MCUR1						WDR48
																											GPSM3						LRRN1
																											FKBPL						KIAA1524
																											KIF13A						SLC7A14
																											PERP						SRPRB
																											SMOC2						SELK
																											POPDC3						SENP2
																											ZSCAN31						GNB4
																											ALDH8A1						BPESC1
																											C6orf106						PROK2
																											MICAL1						EEFSEC
																											MRPL14						RNF123
																											DLK2						NSUN3
																											LY6G6E						CIDEC
																											ULBP3						CLSTN2
																											OR2A4						POPDC2
																											ARMT1						RTP4
																											OGFRL1						MAGEF1
																											FAM184A						RBSN
																											ZDHHC14						KIF9
																											ZNF322						NFKBIZ
																											MANEA						AZI2
																											ADGB						ZMAT3
																											TREML2						MTMR14
																											RPP21						ATG3
																											LINC00472						MRPS25
																											ATAT1						CSRNP1
																											FRMD1						GORASP1
																											AGPAT4-IT1						MFSD1
																											LINC00574						CCDC14
																											LCAL1						FNDC3B
																											CCDC170						P2RY12
																											MYCT1						CDCP1
																											ZKSCAN3						CCDC71
																											ULBP2						NT5DC2
																											ULBP1						SLC26A6
																											ZSCAN16						TMEM108
																											LPAL2						CRELD1
																											RNF39						CAMKV
																											SLC44A4						TMEM43
																											VWA7						OR5H6
																											C6orf25						OR5H2
																											LY6G6C						ZXDC
																											LY6G5C						ZBED2
																											PRR3						LRRC2
																											KHDC1						FYCO1
																											ZNRD1ASP						ATP13A3
																											PRRT1						CEP97
																											EGFL8						HSPBAP1
																											HCG4B						C3orf52
																											GPR63						VEPH1
																											TXNDC5						QTRT2
																											COL21A1						CCDC51
																											C6orf62						TBL1XR1
																											OR5V1						ZBBX
																											OR2B2						ZNF385D
																											PPP1R14C						LRRC31
																											OR12D3						EFCC1
																											SPACA1						NEK11
																											RNF146						UBA5
																											TMEM14B						HDAC11
																											SF3B5						MAP6D1
																											TAAR8						PHC3
																											SH3BGRL2						C3orf36
																											RIOK1						ARL14
																											TFAP2D						THOC7
																											KCNK16						NAA50
																											RSPH3						PIGZ
																											TTLL2						CEP63
																											DTNBP1						CEP70
																											ARMC2						ABTB1
																											FBXO30						WDR82
																											RPF2						SLC35G2
																											UQCC2						TSEN2
																											L3MBTL3						GRIP2
																											FAM120B						OR5AC2
																											MCHR2						RTP3
																											PGBD1						LRRC2-AS1
																											FAXC						PARP9
																											FNDC1						ESYT3
																											TTBK1						SPATA16
																											GJA10						EIF2A
																											RTN4IP1						B3GNT5
																											ADTRP						C3orf20
																											RSPO3						ARL6
																											LRP11						ZIC4
																											LTV1						ATRIP
																											SERAC1						ACAD11
																											USP45						IQCG
																											REPS1						ATP13A4
																											HIST1H2AH						FYTTD1
																											HIST1H2BK						NICN1
																											PPIL4						CHCHD6
																											PAQR8						MON1A
																											SLC22A16						CMSS1
																											RRP36						HPS3
																											LINC01621						ACTRT3
																											KCNK17						JAGN1
																											ABCC10						KBTBD8
																											TRIM15						SLC12A8
																											KLC4						LINC00852
																											UBE3D						RETNLB
																											MLIP						CCDC54
																											LINC00473						MGC2889
																											MFSD4B						IL17RC
																											TJAP1						ABHD14B
																											ARHGAP18						LRCH3
																											POM121L2						MINA
																											SYTL3						ADGRG7
																											GTF3C6						POMGNT2
																											MRAP2						DIRC2
																											RWDD2A						CEP19
																											IL17F						BFSP2-AS1
																											MTFR2						EAF1
																											SFT2D1						DCLK3
																											EFHC1						GFM1
																											BTBD9						LMLN
																											KLHL32						KLHL6
																											TMEM200A						MAATS1
																											ZBED9						PHLDB2
																											MB21D1						VWA5B2
																											FOXP4						UCN2
																											KLHDC3						LOC90246
																											NUS1						EFCAB12
																											GINM1						TMEM41A
																											SLC26A8						ZNF502
																											IL22RA2						BOC
																											MAS1L						NXPE3
																											SLC18B1						RFT1
																											SLC16A10						OXNAD1
																											IP6K3						SPSB4
																											TAGAP						PXYLP1
																											RN7SK						ZBTB47
																											TAF8						TMEM44
																											ADAT2						EGFEM1P
																											RIPPLY2						ACTR8
																											IRAK1BP1						CAMK2N2
																											CLVS2						CMTM7
																											TAAR9						TXNRD3
																											TAAR1						OSBPL10
																											STXBP5						OSBPL11
																											NCOA7						SLC25A26
																											HINT3						ZNF501
																											PACRG						FANCD2OS
																											B3GAT2						LRRC58
																											SDHAF4						LRRC3B
																											CD109						TM4SF19
																											RAET1E						TM4SF18
																											PM20D2						RPL39L
																											SRSF12						MED12L
																											C6orf141						CLRN1-AS1
																											TRIM40						GALNT15
																											DPCR1						GPR62
																											NRSN1						CPNE4
																											LOC153910						CCDC58
																											ZC2HC1B						KCNH8
																											SNRNP48						DNAJC19
																											CNKSR3						OTOL1
																											RAET1L						FAM3D
																											SAMD3						ZPLD1
																											LINC01312						LYZL4
																											SLC2A12						KLHL40
																											LINC01010						TRIM71
																											MBOAT1						FAM131A
																											HDGFL1						CD200R1
																											PNLDC1						CHCHD4
																											RNF217						ZDHHC19
																											NKAIN2						CRYBG3
																											KHDC3L						DCBLD2
																											CFAP206						LRRC15
																											BVES-AS1						FAM43A
																											LOC154449						TPRA1
																											CCDC167						TMEM42
																											PRSS35						UROC1
																											LCA5						ERICH6
																											OLIG3						NUDT16
																											TXLNB						COL6A6
																											DACT2						GRK7
																											C6orf118						FAM172BP
																											PSORS1C1						TMEM207
																											PSORS1C2						METTL6
																											PPP1R18						TAMM41
																											PTCRA						IL17RE
																											OSTCP1						RTP1
																											TCTE1						IQCF1
																											KHDRBS2						GLYCTK
																											TRIM39-RPP21						PPM1M
																											TUBB						C3orf49
																											C6orf163						SNTN
																											PIP5K1P1						SYNPR
																											CCDC162P						LSMEM2
																											AK9						RPL32P3
																											NT5DC1						H1FOO
																											FAM26D						PISRT1
																											ZUFSP						ASB14
																											FAM162B						TTC14
																											TBC1D32						DTX3L
																											BEND6						FAM19A4
																											GSTA5						SGO1
																											OPN5						PP2D1
																											ADGRF4						EFHB
																											ADGRF5						LINC00635
																											TDRD6						PPM1L
																											SPATS1						WDR49
																											C6orf223						LRRC34
																											RSPH9						CPNE9
																											LRRC73						DPPA2
																											TREML5P						CCDC80
																											ADCY10P1						BTLA
																											OARD1						CCDC12
																											KIF6						MB21D2
																											TMEM217						PPP4R2
																											FGD2						XXYLT1
																											PI16						ROPN1B
																											C6orf89						LINC00691
																											ARMC12						C3orf22
																											C6orf1						PQLC2L
																											LEMD2						ZCWPW2
																											ZBTB9						CMC1
																											ZBTB12						NEK10
																											C6orf136						C3orf79
																											ZSCAN12P1						CCDC50
																											HIST1H2AA						PYDC2
																											KDM1B						SPICE1
																											RBM24						CMTM8
																											RNF182						NUDT16P1
																											PHACTR1						CCDC13
																											SMIM13						NCBP2-AS2
																											SYCP2L						LOC152225
																											LINC00518						FGD5
																											HS3ST5						LOC152274
																											GPRC6A						CIDECP
																											RFX6						CNTN4
																											SLC35F1						IGSF11
																											FAM83B						C3orf30
																											ADGRF2						PARP15
																											TSPO2						SPTSSB
																											UNC5CL						DNAJB8
																											KCTD20						GPR156
																											PXT1						XIRP1
																											LHFPL5						RNF168
																											SCUBE3						CHST13
																											ZSCAN23						PRICKLE2
																											NKAPL						KBTBD12
																											TOB2P1						DHX36
																											VGLL2						HTR3C
																											DEFB110						DZIP1L
																											DEFB112						TTC21A
																											DEFB113						ALG1L
																											DEFB114						C3orf67
																											LACE1						KCTD6
																											HCG27						LIPH
																											TMEM244						ARL13B
																											MMS22L						DHFR2
																											WDR27						HTR3D
																											FAM26E						RPL22L1
																											MCM9						SLC51A
																											RNF144B						FBXO45
																											HIST1H2BA						KLHDC8B
																											SCML4						MUC20
																											GPX6						GABRR3
																											SHPRH						HACD2
																											NCR3						STT3B
																											LY6G6F						LINC00870
																											MDGA1						DNAH12
																											ADGRF1						PDE12
																											ZNF311						DENND6A
																											LINC00326						TIGIT
																											PHACTR2-AS1						AADACP1
																											CEP57L1						C3orf58
																											PPIL6						SENP5
																											LINC01268						USF3
																											FLJ34503						LOC220729
																											DCBLD1						ZBTB38
																											LOC285762						CADM2
																											LY86-AS1						LOC253573
																											CAGE1						ZNF620
																											PACRG-AS1						NAALADL2
																											PRR18						ZDHHC23
																											LOC285804						LINC00879
																											LOC285819						NUP210P1
																											HLA-F-AS1						TCTEX1D2
																											HCG22						SMCO1
																											LOC285847						SDHAP1
																											PNPLA1						COL6A5
																											TREML4						GK5
																											RPL7L1						PLCXD2
																											TAAR6						GCSAM
																											SLC35D3						UTS2B
																											ZC3H12D						ALS2CL
																											DPPA5						TMIE
																											IFITM4P						TUSC7
																											CLPSL1						SLC9A9
																											TREML1						EOGT
																											TREML3P						LINC00636
																											RSPH4A						EPHA6
																											ECT2L						DNAJB8-AS1
																											EYS						FBXW12
																											ZNF391						C3orf38
																											ZFP57						HTR3E
																											SLC35B2						ENTPD3-AS1
																											C6orf52						ZNF619
																											NUP43						ZNF621
																											HCG26						RABL3
																											C6orf58						LINC00877
																											RAET1G						C3orf56
																											KAAG1						IGSF10
																											GUSBP4						C3orf33
																											GJB7						LINC00692
																											NHLRC1						CCDC66
																											ZKSCAN4						SLC9C1
																											GUSBP2						TCAIM
																											LINC00533						ZNF852
																											HMGA1P7						ZNF660
																											SNHG5						KIF9-AS1
																											SUMO4						PDCL3P4
																											CENPW						SUMF1
																											SOGA3						RPUSD3
																											LINC00222						PRRT3
																											CEP85L						LINC00606
																											C6orf120						LINC00620
																											VN1R10P						DPH3
																											HIST1H2APS1						C3orf70
																											THEMIS						TPRG1
																											SFTA2						LOC285389
																											CLPSL2						LINC00698
																											C6orf222						ILDR1
																											GLYATL3						TRIM59
																											GFRAL						TRIM42
																											LIN28B						EIF4E3
																											SAMD5						RAB43
																											IYD						CCDC39
																											MUC21						CCDC36
																											STMND1						KY
																											CASC15						LOC339862
																											LINC01623						LOC339874
																											LINC00243						C3orf35
																											MCCD1						LINC00880
																											SAPCD1						GADL1
																											LINC00336						PRSS42
																											RAB44						EHHADH-AS1
																											LINC00951						LPP-AS2
																											LOC401261						H1FX-AS1
																											CRIP3						DUBR
																											TRAM2-AS1						LRRIQ4
																											KLHL31						SAMD7
																											DKFZp451B082						AADACL2
																											TCP10L2						GPR149
																											LOC401286						ZNF860
																											LINC00242						TMPRSS7
																											LINC01624						CD200R1L
																											DEFB133						PAQR9
																											GTF2H5						COL6A4P1
																											ERVFRD-1						NMRAL1P1
																											MIR206						RTP2
																											MIR219A1						OSTN
																											MIR30A						ATP13A5
																											MIR30C2						SOX2-OT
																											HCG14						NME9
																											HCG23						WDR53
																											HCG25						LNP1
																											HCG16						CFAP100
																											HCG24						NPHP3-AS1
																											HCG18						TPRXL
																											HCG17						ANKRD18DP
																											C6orf226						NMNAT3
																											TMEM151B						ZNF445
																											LOC441155						SPATA12
																											OOEP						LHFPL4
																											FAM26F						TOPAZ1
																											FLJ46906						C3orf62
																											LINC00602						TMEM110
																											LOC441178						NRROS
																											OR2B3						PRSS45
																											OR2J3						AMIGO3
																											OR14J1						ZNF662
																											OR10C1						CDHR4
																											ATP6V0CP3						FAM212A
																											PTCHD4						IQCF2
																											SLC25A51P1						IQCF5
																											GSTM2P1						MUSTN1
																											RFPL4B						VGLL3
																											MIR133B						PRR23B
																											GGNBP1						PRR23C
																											HCG11						PLSCR5
																											KU-MEL-3						ANKUB1
																											LOC554223						LEKR1
																											SNORD101						TMEM212
																											SNORD100						VENTXP7
																											SNORA33						LOC401052
																											FAM229B						IQCF3
																											TSG1						LINC00960
																											LOC643623						FLJ22763
																											TRAF3IP2-AS1						LINC01205
																											CTAGE9						FOXL2NB
																											LINC01625						MBNL1-AS1
																											RPS18P9						C3orf80
																											LOC645967						FLJ46066
																											RAET1K						FLJ42393
																											C6orf132						LINC00884
																											RPS16P5						LINC00885
																											PPP1R3G						OR5K2
																											ZNF192P1						OR5H14
																											AFDN-AS1						OR5H15
																											SNORA20						OR5K3
																											SNORA29						OR5K4
																											SNORA38						MIRLET7G
																											SNORD50B						MIR128-2
																											SNORD32B						MIR135A1
																											SNORD84						MIR138-1
																											SNORD117						MIR15B
																											MIR548A1						MIR16-2
																											MIR548A2						MIR191
																											MIR548B						MIR198
																											MIR586						MIR26A1
																											MIR587						MIR28
																											MIR588						FAM19A1
																											MCHR2-AS1						STX19
																											TPI1P3						THUMPD3-AS1
																											METTL24						EIF1B-AS1
																											HULC						TMEM89
																											KATNBL1P6						IQCF6
																											NBAT1						SMIM4
																											STXBP5-AS1						LINC00971
																											TMEM242						LOC440982
																											LINC01556						LINC00969
																											LOC729603						EMC3-AS1
																											PACRG-AS3						MIR425
																											LOC730101						ARGFX
																											GSTA7P						SNORA6
																											TDRG1						SNORA7A
																											LIN28B-AS1						SNORD2
																											TMEM170B						SNORA4
																											SCARNA27						TMPPE
																											MIR877						TMEM30CP
																											HGC6.3						LIMD1-AS1
																											UST-AS1						ALG1L2
																											TRAPPC3L						THRB-AS1
																											KHDC1L						LINC00693
																											ZSCAN16-AS1						TXNRD3NB
																											LYRM4-AS1						TMEM14EP
																											LOC100129518						LINC01330
																											LOC100129636						COL6A4P2
																											TFAP2A-AS1						SPINK8
																											LOC100130357						ARIH2OS
																											LOC100130476						C3orf84
																											PSORS1C3						IGF2BP2-AS1
																											TSTD3						LOC646730
																											C6orf99						LOC646903
																											LOC100131047						PA2G4P4
																											LOC100131289						LINC01192
																											LOC100131532						GMNC
																											LINC00271						LOC647323
																											LINC01512						TMEM183B
																											LOC100132735						LOC653712
																											LINC00240						IQCJ
																											CD24						SCARNA7
																											TOMM6						LINC00488
																											LOC100270746						SNORA7B
																											AIRN						SNORA58
																											LOC100287632						SNORA81
																											ANKRD66						SNORD19
																											HMGN3-AS1						FAM86DP
																											LOC100289495						SNORD66
																											LOC100294145						SNORD69
																											NHEG1						MIR551B
																											MIR1275						MIR563
																											MIR1913						MIR564
																											MIR2113						MIR566
																											MIR1236						MIR567
																											MIR1202						MIR568
																											LOC100422737						MIR569
																											MIR1273C						MIR570
																											MIR548U						GXYLT2
																											MIR3143						SDHAP2
																											MIR3144						FAM157A
																											MIR3145						LOC728290
																											MIR4282						LOC729083
																											MTRNR2L9						FAM198A
																											MIR3918						CCR2
																											MIR3939						FAM86HP
																											MIR3934						PRR23A
																											MIR3668						LINC00886
																											MIR3662						LINC01100
																											MIR3925						ESRG
																											MIR3692						ZBTB11-AS1
																											MIR3691						SNORD19B
																											SYNE1-AS1						FAM86JP
																											LOC100505530						MIR922
																											LOC100505635						MIR885
																											KIF25-AS1						MIR944
																											LOC100506188						EGOT
																											LOC100506207						GHRLOS
																											ELOVL2-AS1						DPPA2P3
																											JARID2-AS1						WWTR1-AS1
																											LOC100506804						LOC100128164
																											LOC100506885						LINC00696
																											LINC01012						ACVR2B-AS1
																											SMLR1						SEMA3F-AS1
																											LINC01013						NRADDP
																											TARID						MKRN2OS
																											LINC01015						LOC100129550
																											KCNQ5-IT1						ZBTB20-AS1
																											HCG8						LINC00887
																											LOC100507406						LOC100131635
																											MICA						ZNF717
																											GVQW2						LOC100132146
																											PSMB8-AS1						FGD5P1
																											LOC100507477						BSN-AS2
																											LINC01277						SNAR-I
																											LOC100507547						MIR1224
																											LOC100507557						TIPARP-AS1
																											LINC01016						PRSS46
																											MUC22						MTHFD2P1
																											CAHM						LINC00994
																											BLOC1S5-TXNDC5						LMCD1-AS1
																											EEF1E1-BLOC1S5						FRG2C
																											RPS10-NUDT3						SRGAP3-AS3
																											MSH5-SAPCD1						LOC100289361
																											ATP6V1G2-DDX39B						MIR1284
																											PPT2-EGFL8						MIR1248
																											MIR4464						MIR1263
																											MIR4647						MIR548I1
																											MIR4466						MIR1324
																											MIR4643						MIR1226
																											MIR4641						LINC00882
																											MIR4465						MIR2115
																											MIR548AJ1						MIR711
																											MIR3135B						MIR3136
																											MIR4646						MIR544B
																											MIR4459						MIR4270
																											MIR4640						MIR3135A
																											MIR4639						MIR3137
																											MIR548AI						MIR378B
																											MIR4642						MIR4272
																											MIR4463						MIR4271
																											MIR4462						MIR4273
																											MIR4644						MIR3134
																											MIR548H5						MIR466
																											RAET1E-AS1						LINC00881
																											MIR5689						MIR3919
																											MIR5004						MIR3921
																											MIR5683						MIR3938
																											MIR5690						MIR3923
																											MIR5685						MIR3714
																											RPS6KA2-AS1						IQCJ-SCHIP1
																											KCNQ5-AS1						LINC01208
																											MLIP-IT1						LINC00578
																											SYNJ2-IT1						LOC100505609
																											RPS6KA2-IT1						FGD5-AS1
																											LINC00581						LINC00888
																											LOC100996634						SH3BP5-AS1
																											FOXP4-AS1						UBE2E2-AS1
																											LINCMD1						LOC100505920
																											PANDAR						KRBOX1
																											EZR-AS1						KRBOX1-AS1
																											LOC101926898						PVRL3-AS1
																											LOC101926915						LINC01279
																											LOC101926934						PRKAR2A-AS1
																											LOC101926962						LINC00901
																											LOC101927020						IGSF11-AS1
																											LOC101927048						MYLK-AS1
																											LOC101927082						IQCF4
																											LOC101927136						CCDC37-AS1
																											LINC01564						PTPRG-AS1
																											LOC101927189						TMCC1-AS1
																											LOC101927211						MFI2-AS1
																											MANEA-AS1						PSMD6-AS2
																											LOC101927314						DLG1-AS1
																											LOC101927365						ADAMTS9-AS2
																											LOC101927640						LOC100507210
																											LOC101927686						LINC01210
																											LOC101927768						LOC100507291
																											LOC101927919						TMEM44-AS1
																											LOC101927950						LOC100507389
																											LOC101927972						LOC100507391
																											HRAT13						LOC100507461
																											LOC101928140						ARHGEF26-AS1
																											LOC101928191						LOC100507537
																											LOC101928231						BHLHE40-AS1
																											LOC101928253						LOC100507661
																											LOC101928280						ARPC4-TTLL3
																											LOC101928304						ABHD14A-ACY1
																											LOC101928307						TMEM110-MUSTN1
																											EVADR						NPHP3-ACAD11
																											LOC101928429						ISY1-RAB43
																											LOC101928433						TM4SF19-TCTEX1D2
																											LOC101928461						MIR4793
																											LOC101928489						MIR4448
																											LOC101928491						MIR4445
																											LOC101928516						MIR4787
																											LOC101928519						MIR4795
																											LOC101928540						MIR4796
																											MEI4						MIR4797
																											C6orf229						MIR4788
																											LOC101928661						MIR4791
																											LOC101928663						MIR4790
																											LINC01526						MIR548AB
																											LOC101928820						MIR4444-1
																											LOC101928911						MIR4789
																											LOC101928936						MIR4443
																											LOC101929006						MIR4792
																											LOC101929057						MIR4446
																											CASC6						MIR4442
																											LOC101929122						MIR4447
																											LOC101929163						PRICKLE2-AS1
																											LOC101929188						RBM5-AS1
																											PACRG-AS2						LINC00501
																											LOC101929243						LINC00506
																											LOC101929297						MIR5002
																											LOC101929420						MIR5186
																											LOC101929460						MIR5092
																											LINC01615						MIR5704
																											LOC101929504						MIR5682
																											LOC101929523						MIR5588
																											LOC101929555						MIR5688
																											LOC101929705						MIR548AQ
																											ARMC2-AS1						MIR5193
																											LOC101929726						ALDH1L1-AS2
																											LOC101930010						NAALADL2-AS3
																											C2-AS1						LPP-AS1
																											LINC01108						GRM7-AS1
																											MIR6833						MYLK-AS2
																											MIR6834						OPA1-AS1
																											MIR6835						HLTF-AS1
																											MIR6891						LMLN-AS1
																											MIR7111						SNRK-AS1
																											MIR7161						CNTN4-AS1
																											MIR7641-2						CNTN4-AS2
																											MIR6721						RBMS3-AS1
																											MIR6832						RBMS3-AS3
																											MIR6780B						ABCC5-AS1
																											MIR6873						MAGI1-AS1
																											MIR7159						FGF12-AS1
																											MIR7853						FGF12-AS3
																											HCG21						ITIH4-AS1
																											LOC102723649						VIPR1-AS1
																											LOC102723831						NLGN1-AS1
																											LOC102723883						SYNPR-AS1
																											LINC01626						KLHL6-AS1
																											LOC102724053						TPRG1-AS2
																											LOC102724152						SGO1-AS1
																											TBX18-AS1						CFAP44-AS1
																											LOC102724357						PRRT3-AS1
																											LOC102724511						UBXN7-AS1
																											LINC01276						CADM2-AS2
																											LOC103352541						THOC7-AS1
																											NCOA7-AS1						TPRG1-AS1
																											SAPCD1-AS1						EIF2B5-AS1
																											TRIM31-AS1						KCNAB1-AS2
																											LOC105374952						KCNAB1-AS1
																											LOC105374960						RUVBL1-AS1
																											LOC105374972						SLC6A1-AS1
																											LOC105374988						TM4SF1-AS1
																											HCG20						UBE2E1-AS1
																											LOC105375014						ZNF197-AS1
																											LOC105375075						ADIPOQ-AS1
																											LOC105377879						HDAC11-AS1
																											LINC01611						GLYCTK-AS1
																											LOC105377924						CCDC13-AS1
																											LOC105377962						PLCXD2-AS1
																											LOC105377967						ZBTB20-AS4
																											LOC105377975						ARHGEF3-AS1
																											LOC105378047						B4GALT4-AS1
																											LOC105378052						ALDH1L1-AS1
																											LOC105378068						OSBPL10-AS1
																											LOC105378098						ST3GAL6-AS1
																											MEAT6						TM4SF19-AS1
																											LOC105378123						ZNF385D-AS1
																											LOC105378127						ATP13A5-AS1
																											LOC105378137						TMEM212-AS1
																											LOC105378146						ZNF385D-AS2
																											LUADT1						CACNA2D3-AS1
																											MDC1-AS1						PRICKLE2-AS2
																											DDX39B-AS1						PRICKLE2-AS3
																											HLA-DQB1-AS1						NAALADL2-AS2
																											SNORA98						NAALADL2-AS1
																											SNORD141A						ARHGAP31-AS1
																											MIR5689HG						ATP2B2-IT2
																											LINC00680						LINC01014
																											LINC00680-GUSBP4						IQCJ-SCHIP1-AS1
																											TBC1D7-LOC100130357						XXYLT1-AS1
																											CNPY3-GNMT						LARS2-AS1
																																	SLC9A9-AS1
																																	LOC100996447
																																	LINC01206
																																	ITPR1-AS1
																																	LINC00690
																																	LOC100996624
																																	FCF1P2
																																	LOC101243545
																																	XXYLT1-AS2
																																	LSAMP-AS1
																																	LOC101926968
																																	LOC101926983
																																	LOC101927056
																																	SUCLG2-AS1
																																	LOC101927123
																																	LINC01471
																																	SAMMSON
																																	GATA2-AS1
																																	CHL1-AS1
																																	LINC01266
																																	PDZRN3-AS1
																																	LOC101927296
																																	GRM7-AS3
																																	LOC101927374
																																	LOC101927394
																																	LOC101927416
																																	TMEM108-AS1
																																	LOC101927494
																																	LINC01267
																																	NCK1-AS1
																																	SATB1-AS1
																																	CLSTN2-AS1
																																	LOC101927829
																																	PAQR9-AS1
																																	LOC101927854
																																	LOC101927866
																																	LINC01213
																																	LINC01214
																																	ERICH6-AS1
																																	LOC101928105
																																	LOC101928135
																																	AADACL2-AS1
																																	ITGA9-AS1
																																	LOC101928166
																																	LINC01487
																																	LOC101928323
																																	IL12A-AS1
																																	LOC101928583
																																	LINC01209
																																	LOC101928739
																																	PEX5L-AS2
																																	LOC101928882
																																	SEMA3B-AS1
																																	LOC101928992
																																	IQCF5-AS1
																																	LOC101929054
																																	LOC101929106
																																	LOC101929130
																																	P3H2-AS1
																																	LOC101929159
																																	ATP13A4-AS1
																																	C3orf67-AS1
																																	ADAMTS9-AS1
																																	LOC101929337
																																	HP09053
																																	LOC101929411
																																	LOC101929579
																																	LOC101929607
																																	LINC01215
																																	LOC101929694
																																	LOC101929697
																																	LOC101929717
																																	LOC101929754
																																	LINC01063
																																	RNU6-7
																																	RASSF1-AS1
																																	MIR5787
																																	MIR6083
																																	MIR548AY
																																	MIR6823
																																	MIR6824
																																	MIR6826
																																	MIR6828
																																	MIR6872
																																	MIR6890
																																	MIR7110
																																	MIR7976
																																	MIR7977
																																	MIR8060
																																	MIR8064
																																	MIR6829
																																	MIR6825
																																	MIR8076
																																	MIR6822
																																	MIR6827
																																	LOC102723448
																																	LOC102723582
																																	LOC102724231
																																	LOC102724297
																																	CELSR3-AS1
																																	KCCAT211
																																	LOC102724604
																																	LOC102724699
																																	LINCR-0002
																																	LINC01391
																																	MIR548BB
																																	RNU6-2
																																	LINC01322
																																	LINC01327
																																	LINC01324
																																	ZBTB20-AS3
																																	FOXP1-AS1
																																	KCNMB2-AS1
																																	LOC105374060
																																	LOC105374177
																																	LOC105374194
																																	LOC105374205
																																	LOC105374244
																																	LOC105374250
																																	LOC105374266
																																	LOC105374297
																																	LOC105374313
																																	GRM7-AS2
																																	LOC105376955
																																	LOC105376975
																																	LOC105376997
																																	LOC105377102
																																	LOC105377105
																																	FAM3D-AS1
																																	LOC105377143
																																	LOC105377146
																																	LOC105377162
																																	ARF4-AS1
																																	HTR3E-AS1
																																	OSTN-AS1
																																	SNORD136
																																	SNORA93
																																	SNORA94
																																	SNORA95

## Sheet: C3_del_genes.conf_90
cytoband	13q14.2	9p21.3	1p36.31	8p23.2	4q35.1	10q23.31	2q22.1	3p13	2q37.3	1p36.11	17p13.3	4q34.2	14q22.1	12q24.32	19p13.3	4q22.1	15q26.3	6q27	1p36.13	12p12.1	16q22.2	13q31.1	18q21.2	21q22.3	22q11.21	10q25.2	11q14.1	16q24.3	2q23.1	9p24.3	2p15	4p16.3	15q21.1	17p11.2	18q21.2	6q14.3	14q21.1	19q13.32
q value	3.8202e-17	6.1664e-15	3.8202e-17	5.1556e-08	5.0749e-13	2.7122e-05	2.0762e-05	0.00010567	0.0002991	4.7542e-10	0.00065511	3.2273e-09	0.00075382	0.0013274	0.0018494	0.0026534	0.0027151	0.0029227	3.7954e-11	0.010548	0.014359	0.0050795	0.0093631	0.0359	0.047026	0.057114	0.074399	0.063764	0.0097497	0.11475	0.12189	0.11684	0.12838	0.16825	0.043417	0.20041	0.11804	0.25012
residual q value	3.8202e-17	5.9347e-15	1.5187e-11	5.1896e-08	9.5927e-08	2.7122e-05	6.6328e-05	0.00011014	0.00029283	0.00041996	0.00067326	0.00083182	0.0012482	0.0013356	0.001926	0.0026534	0.0026534	0.0029938	0.0055144	0.010764	0.023935	0.035418	0.035418	0.035418	0.047599	0.055693	0.07136	0.10933	0.11063	0.11063	0.12189	0.12189	0.12503	0.1727	0.1727	0.19943	0.19943	0.24374
wide peak boundaries	chr13:48301193-48490671	chr9:21865499-21997723	chr1:1-7917404	chr8:2166023-6404670	chr4:183511562-184584524	chr10:87857401-88274281	chr2:138898047-142880269	chr3:69986161-71200523	chr2:236263960-242193529	chr1:26574148-26801443	chr17:1-1345097	chr4:174976345-176072720	chr14:50527034-50721405	chr12:124315039-133275309	chr19:3288127-3709019	chr4:73257422-108811499	chr15:88242068-101991189	chr6:158762531-170805979	chr1:18952967-19340986	chr12:23190097-24212886	chr16:72171064-72783081	chr13:71864056-91401391	chr18:50392270-51179001	chr21:44810772-44886245	chr22:17266538-17981051	chr10:111079611-133797422	chr11:83284692-85637750	chr16:89234015-90338345	chr2:148018010-148650540	chr9:965007-2536665	chr2:62502540-64092811	chr4:3063596-3577411	chr15:1-53978199	chr17:20165259-27128158	chr18:54350211-58484820	chr6:57314642-121079834	chr14:38253844-38918677	chr19:45873361-53259283
genes in wide peak	RB1	CDKN2A	hsa-mir-551a	CSMD1	IRF2	PTEN	LRP1B	FOXP1	AGXT	ARID1A	ABR	GPM6A	ATL1	SCARB1	NFIC	ADH1A	ACAN	ACAT2	AKR7A2	SOX5	LINC01572	KLF5	SMAD4	PTTG1IP	ATP6V1E1	ACADSB	DLG2	AFG3L1P	MBD5	SMARCA2	MDH1	HTT	ACTC1	KCNJ12	FECH	hsa-mir-2113	CLEC14A	hsa-mir-643
	LPAR6	CDKN2A-AS1	CDK11B	LOC101927815	STOX2	KLLN	MIR7157	SAMMSON	KIF1A	PIGV	DOC2B	LOC101928590	SAV1	STX2	TBXA2R	ADH1B	ALDH1A3	CCR6	AKR7A3	MIR920		BTF3P11	ME2		BID	ADAM8	TMEM126B	GAS8-AS1		DMRT2	OTX1	HGFAC	APBA2	MAP2K3	NARS	AIM1	LINC00639	hsa-mir-220c
			DFFB		TRAPPC11				BOK	LOC101928728	RPH3AL			GOLGA3	HMG20B	ADH1C	ANPEP	GPR31	EMC1			CLN5	MAPK4		BCL2L13	ADRB1		DPEP1		DMRT3	UGP2	LRPAP1	B2M	TMEM11	ATP8B1	AMD1		AP2A1
			DVL1		ENPP6				COL6A3		TIMM22			MMP17	PIP5K1C	ADH4	BLM	IGF2R	UBR4			EDNRB	ELAC1		CECR2	BNIP3		FANCA		LINC01230	EHBP1	RGS12	NBEAP1	USP22	RAB27B	ADGRB3		KLK3
			MEGF6		RWDD4				DTYMK		GEMIN4			POLE	FZR1	ADH5	CHD2	KIF25	MRTO4			LMO7	MRO		MICAL3	CASP7		GAS8			WDPCP	DOK7	BUB1B	DHRS7B	TCF4	BCKDHB		BAX
			GABRD		LOC728175				GPC1		GLOD4			PXMP2	CACTIN	ADH6	FES	LPA	PQLC2			POU4F1			SLC25A18	CTBP2		MC1R			VPS54	MSANTD1	CAPN3	CDRT15L2	TXNL1	PRDM1		BCAT2
			GNB1		LOC102723766				GPR35		MRM3			RAN	DOHH	ADH7	IDH2	MAS1	AKR7L			UCHL3			LINC00528	CYP2E1		CHMP1A			LOC100132215		CHRM5	NATD1	ONECUT2	CCNC		C5AR1
			ZBTB48						HDLBP		VPS53			SFSWAP	MFSD12	AFM	IGF1R	MAP3K4	LOC100506730			SCEL			MIR648	DMBT1		RPL13			DBIL5P2		CHRNA7	FAM27E5	NEDD4L	CGA		CA11
			PEX10						NDUFA10		NXN			UBC	GIPC3	AFP	ISG20	AFDN	LOC101927895			TBC1D4			MIR3198-1	DOCK1		SPG7					CKMT1B	FLJ36000	WDR7	CNR1		CALM3
			PRKCZ						2021-09-02		FAM57A			ZNF10	SMIM24	ALB	MAN2A2	PARK2				SPRY2			LOC101929372	ECHS1		CDK10					CYP19A1	LGALS9B	ST8SIA3	COL9A1		CD33
			RPL22						PDCD1		TUSC5			ZNF26	CACTIN-AS1	ANXA3	MEF2A	PDCD2				PIBF1				EMX2		VPS9D1					DUT	CCDC144NL	CCDC68	COL10A1		SIGLEC6
			SCNN1D						PPP1R7		RFLNB			ZNF84	C19orf71	AREG	MFGE8	PLG				KLF12				FGFR2		TUBB3					EPB42	LOC339260	C18orf54	COL12A1		CD37
			SKI						PER2		C17orf97			ZNF140		ART3	FURIN	PSMB1				DIS3				GFRA1		PRDM7					FBN1	C17orf51	DYNAP	COL19A1		CGB3
			TP73						LRRFIP1		SCGB1C2			ULK1		ATOH1	PCSK6	RPS6KA2				MYCBP2				PRLHR		TCF25					FGF7	CCDC144CP	BOD1L2	COX7A2		AP2S1
			TNFRSF4						HDAC4		BHLHA9			PIWIL1		BMP3	PLIN1	SLC22A1				SLITRK5				GPR26		CPNE7					GABPB1	CCDC144NL-AS1	MIR122	EEF1A1		CRX
			MMP23B						FARP2		DBIL5P			NCOR2		BMPR1B	POLG	SLC22A3				FBXL3				GRK5		ANKRD11					GABRA5	KRT16P3	LINC01539	EPHA7		DBP
			MMP23A						RAMP1		MIR3183			ZNF268		BTC	RLBP1	SLC22A2				NDFIP2				HABP2		DEF8					GABRB3	KCNJ18	LOC100505549	FOXO3		EMP3
			KCNAB2						STK25		LOC100506371			FZD10		CCNG2	SNRPA1	SOD2				RBM26				HMX2		DBNDD1					GABRG3	LOC100287072	MIR4529	FRK		ETFB
			TNFRSF25						COPS8		LOC100506388			P2RX2		SCARB2	NR2F2	T				RNF219				INPP5A		SPIRE2					GALK2	MTRNR2L1	MIR3591	FYN		FCGRT
			TNFRSF14						CAPN10		LOC101927727			ANKLE2		CDS1	HSP90B2P	TBP				BORA				ABLIM1		CENPBD1					GANC	FAM106B	LINC-ROR	GABRR1		FLT3LG
			TNFRSF18						PASK		LOC105371430			RIMBP2		CENPE	ST8SIA2	TCP1				SLITRK6				MGMT		ZNF276					GATM	LINC01563	LOC101927229	GABRR2		FPR1
			PER3						ATG4B					GALNT9		DMP1	PEX11A	TCP10				SLITRK1				MKI67		SPATA2L					GCHFR	LOC105371703	LINC01416	GPR6		FPR2
			VAMP3						SNED1					CHFR		DSPP	IQGAP1	TCTE3				KCTD12				NRAP		SPATA33					PDIA3		TCF4-AS1	GRIK2		FPR3
			ISG15						TRAF3IP1					EP400		EIF4E	PRC1	THBS2				SLAIN1				OAT		SNORD68					HDC			HDAC2		FTL
			PLCH2						ANO7					DHX37		EREG	SV2B	EZR				LINC00410				PNLIP		VPS9D1-AS1					ONECUT1			HTR1B		FUT1
			CEP104						PRLH					FBRSL1		FGF5	AP3S2	RNASET2				COMMD6				PNLIPRP1		URAHP					IPW			HTR1E		FUT2
			KLHL21						THAP4					AACS		GK2	SEMA4B	QKI				LINC00347				PNLIPRP2		LOC100287036					ITPKA			IMPG1		GPR32
			SLC35E2						ANKMY1					NOC4L		GRID2	CIB1	WTAP				MIR17				HTRA1		FAM157C					IVD			KPNA5		GRIN2D
			UTS2						SCLY					PUS1		CXCL1	ABHD2	PDE10A				MIR18A				PTPRE		LOC101927817					LTK			LAMA4		ARHGAP35
			RER1						ASB1					TMEM132C		CXCL2	CHSY1	FGFR1OP				MIR19A				RGS10		LOC105371414					MAP1A			MARCKS		GYS1
			ACOT7						HES6					TMEM132B		CXCL3	SYNM	LINC01558				MIR19B1				RPL21							MEIS2			MAN1A1		HAS1
			CAMTA1						ACKR3					LINC01257		H2AFZ	GABARAPL3	DLL1				MIR20A				SLC18A2							MFAP1			ME1		HRC
			ICMT						RNPEPL1					TMEM132D		HADH	VPS33B	MRPL18				MIR92A1				TCF7L2							TRPM1			MYO6		PRMT1
			CHD5						GAL3ST2					SLC15A4		HNRNPD	MRPL46	MPC1				MIR17HG				TECTB							MYO5A			NT5E		IRF3
			NOC2L						RAB17					BRI3BP		IBSP	OR4F4	UNC93A				MZT1				TIAL1							NDN			PGM3		KCNA7
			ARHGEF16						MLPH					GLT1D1		CXCL8	SLCO3A1	PHF10				MIR4500HG				UROS							OCA2			PLN		KCNC3
			SSU72						IQCA1					PGAM5		CXCL10	NGRN	ERMARD				CTAGE11P				ADAM12							PLCB2			POU3F2		KCNJ14
			WRAP73						C2orf54					LOC283352		MANBA	RHCG	AGPAT4				MIR622				UTF1							MAPK6			PREP		KLK1
			SDF4						ILKAP					ADGRD1		CXCL9	DET1	SMOC2				LMO7DN				EIF3A							RAD51			PRIM2		KLK2
			MXRA8						ING5					DDX51		AFF1	LINS1	FRMD1				ACOD1				BUB3							RYR3			REV3L		LHB
			HES2						MGC16025					LOC338797		MTTP	FANCI	AGPAT4-IT1				LOC100129307				BAG3							SCG5			ROS1		LIG1
			CPSF3L						LOC93463					EP400NL		NFKB1	MCTP2	LINC00574				MIR3665				FAM53B							SLC12A1			SIM1		LIM2
			C1orf159						TWIST2					LINC00944		NKX6-1	VIMP	LPAL2				EDNRB-AS1				DCLRE1A							SNRPN			SMPD2		MYBPC2
			AURKAIP1						NEU4					LINC00939		PDHA2	MESP1	RSPH3				RBM26-AS1				GLRX3							SORD			ELOVL4		NKG7
			MRPL20						MTERF4					FLJ37505		PF4	UNC45A	TTLL2				MIR4500				DPYSL4							SPINT1			MAP3K7		NOVA2
			ATAD3A						UBE2F					LOC440117		PF4V1	RGMA	FAM120B				LINC00564				TACC2							SRP14			NR2E1		NPAS1
			PANK4						OTOS					FZD10-AS1		PKD2	WDR93	FNDC1				LINC00560				TUBGCP2							THBS1			TPBG		NTF4
			DNAJC11						COPS9					ANHX		PPEF2	AEN	LINC00473				LINC00331				PRDX3							TJP1			TSPYL1		NUCB1
			AJAP1						OR6B3					SNORA49		PPBP	CRTC3	SFT2D1				LINC00333				VAX1							TP53BP1			TTK		POLD1
			TP73-AS1						LOC150935					LOC100128554		PPP3CA	TTC23	TAGAP				LINC00351				ATE1							TYRO3			PTP4A1		PPP2R1A
			PLEKHG5						LINC01107					LOC100130238		PRKG2	MRPS11	PACRG				LINC00353				SEC23IP							UBE3A			DDO		PPP5C
			LRRC47						LOC151174					LOC100190940		MAPK10	LRRK1	PNLDC1				LINC00379				RAB11FIP2							MKRN3			SNX3		PRRG2
			HES4						ERFE					ZNF605		PTPN13	TM2D3	LOC154449				LINC00381				INPP5F							SLC30A4			RNGTT		KLK7
			PRDM16						LOC200772					MIR3612		RAP1GDS1	TICRR	DACT2				LINC00392				FAM175B							PWAR5			CD164		KLK6
			VWA1						RTP5					LRCOL1		RPL34	RCCD1	C6orf118				LINC00433				ATRNL1							EIF3J			WISP3		KLK10
			NADK						LOC285095					LINC00943		CXCL6	ARRDC4	OSTCP1				LINC00440				EDRF1							JMJD7-PLA2G4B			WASF1		PTGIR
			MMEL1						DUSP28					MIR4419B		CXCL11	LINC00923	WDR27				LINC00446				VENTX							SNAP23			TBX18		RPL18
			OR4F5						ESPNL					MIR5188		CXCL5	TARSL2	PACRG-AS1				LINC00559				CUZD1							HERC2			HMGN3		RPS11
			NOL9						RBM44					LINC00507		SNCA	LRRC28	PRR18				NDFIP2-AS1				CALY							SNURF			FHL5		RRAS
			LINC00115						AQP12A					LOC100996671		SPP1	ASB7	LOC285804				MYCBP2-AS1				CHST15							USP8			ATG5		CLEC11A
			MORN1						KLHL30					LOC100996679		TACR3	LYSMD4	C6orf120				RNF219-AS1				ACSL5							SLC28A2			ZBTB24		SEPW1
			CPTP						OR6B2					ZNF891		UBE2D3	PGPEP1L	DKFZp451B082				LINC01080				ZRANB1							COPS2			SNAP91		SLC1A5
			TAS1R1						FLJ43879					LOC101927464		SPARCL1	LINC00924	TCP10L2				LMO7-AS1				CFAP46							TGM5			FIG4		SLC8A2
			OR4F16						MIR149					LOC101927592		USO1	C15orf32	LOC401286				LINC01069				NSMCE4A							PPIP5K1			CASP8AP2		SNRNP70
			CCNL2						LOC643387					LOC101927616		UNC5C	HAPLN3	LINC00242				LINC00382				CCDC186							AQR			SYNCRIP		SPIB
			ESPN						AQP12B					LOC101927637		LAMTOR3	MESP2	LINC01624				LINC01049				WDR11							SECISBP2L			SLC35A1		SULT2B1
			TAS1R3						D2HGDH					LOC101927694		HERC3	SPATA8	LINC00602				LINC00380				DHX32							ARHGAP11A			FUT9		SULT2A1
			ATAD3B						LOC728323					LOC101927735		STBD1	ADAMTS17	LOC441178				LINC00397				PPP2R2D							LCMT2			TRAF3IP2		TULP2
			PLEKHN1						PP14571					LOC101928416		CDKL2	DNM1P46	AFDN-AS1				LINC01038				TDRD1							SLC12A6			PNRC1		NR1H2
			PERM1						BOK-AS1					LOC101928530		PAPSS1	CERS3	SNORA20				LINC00377				BCCIP							BCL2L10			ASCC3		ZNF28
			CFAP74						MIR3133					LOC101928597		AIMP1	MIR9-3HG	SNORA29				LINC01068				GPAM							RASGRP1			BVES		ZNF137P
			THAP3						MIR4269					MIR6763		ABCG2	LINC01579	LOC729603				LMO7DN-IT1				SHTN1							SERF2			SEC63		ZNF175
			LOC115110						UBE2F-SCLY					MIR6880		G3BP2	NTRK3-AS1	PACRG-AS3				LINC00375				FAM160B1							GNB5			CEP162		TEAD2
			ACAP3						MIR2467					THRIL		HNRNPDL	LINC00928	HGC6.3				SCEL-AS1				PLEKHA1							ARPP19			ANKRD6		PPFIA3
			UBE2J2						MIR4440					LINC00508		TSPAN5	FAM169B	LOC100129518				LOC105370306				FAM204A							SLC27A2			RIMS1		PLA2G4C
			PUSL1						MIR4786					LOC105370068		FAM13A	ZNF774	C6orf99				LINC01040				LHPP							GPR176			DOPEY1		NAPA
			B3GALT6						MIR4441					CRAT8		CXCL13	ARPIN	LOC100131532				LINC01047				IKZF5							CHP1			ZNF292		SIGLEC5
			TPRG1L						CAPN10-AS1					LACAT8		PDLIM5	KIF7	AIRN				LINC00430				ZDHHC6							OIP5			CDK19		PGLYRP1
			FAM213B						LINC01237					LOC107161159		HPSE	ZNF710	LOC100289495				LINC01078				MCMBP							BAHD1			MDN1		CYTH2
			ACTRT2						LOC101928111							PPBPP2	HDDC3	MIR1913				SNORA107				PLEKHS1							FAN1			TSPYL4		NAPSA
			MIB2						MIR6811							CCNI	WASH3P	MIR3918								C10orf88							CEP152			UFL1		KLK4
			SAMD11						LOC102723927							SEC31A	SPATA41	MIR3939								LRRC27							MAPKBP1			PHF3		ZNF432
			LOC148413													MMRN1	GDPGP1	KIF25-AS1								ADGRA1							GOLGA8A			ORC3		DHX34
			PHF13													WDFY3	OR4F6	CAHM								NKX6-2							RTF1			BRD7P3		SAE1
			LINC00337													METAP1	OR4F15	MIR4644								AFAP1L2							CYFIP1			MTO1		RUVBL2
			CCDC27													PARM1	OR4F13P	RPS6KA2-AS1								KNDC1							MGA			ASF1A		KDELR1
			CALML6													RCHY1	FAM174B	RPS6KA2-IT1								MTG1							DMXL2			PNISR		KLK11
			FAAP20													PPA2	LINC01197	EZR-AS1								FANK1							VPS39			IBTK		KPTN
			ATAD3C													DAPP1	LOC400464	LOC101929122								SYCE1							FAM189A1			SENP6		KLK8
			LINC01342													DKK2	MIR7-2	PACRG-AS2								PRAP1							AP4E1			FBXL4		PNKP
			TTLL10													NAAA	MIR9-3	LOC101929297								ZNF511							CCNDBP1			SLC17A5		ATF5
			NPHP4													COQ2	TTLL13P	LOC101929420								C10orf90							EID1			SNORD50A		CARD8
			FAM41C													HPGDS	LOC440311	LOC101929460								BTBD16							NPAP1			FILIP1		ZC3H4
			LOC284661													MRPS18C	PRKXP1	LINC01615								FAM24A							HYPK			SESN1		RPL13A
			C1orf174													COPS4	NR2F2-AS1	LOC101929504								PSTK							TMEM87A			OSTM1		SYNGR4
			KLHL17													HSD17B11	ASB9P1	LOC101929523								MMP21							RPAP1			NDUFAF4		NUP62
			TMEM240													LEF1	FAM138E	MIR7641-2								PDZD8							DKFZP434L187			DSE		PPP1R15A
			TMEM52													HERC5	LOC100128108	LOC102724053								CTAGE7P							BLOC1S6			CYB5R4		KLK5
			AGRN													PLAC8	LINC00930	LOC102724152								CLRN3							GREM1			TUBE1		PRKD2
			GPR153													EMCN	DDX11L9	LOC102724357								PNLIPRP3							RPUSD2			C6orf203		ZNF473
			FAM132A													NUDT9	MIR1179	LOC102724511								SFXN4							TUBGCP4			CDC40		KLK13
			HES5													NUP54	MIR1469	LOC105378098								CPXM2							SCG3			RWDD1		CCDC9
			SMIM1													TET2	MIR1302-2	MEAT6								TRUB1							TMOD3			UBE2J1		IRF2BP1
			RNF207													ARHGEF38	MIR1302-9	LOC105378123								VTI1A							TMOD2			LGSN		FGF21
			HES3													HERC6	MIR1302-10	LOC105378127								C10orf82							EHD4			COQ3		SNORD35A
			FAM87B													BANK1	MIR3174	LOC105378137								CACUL1							DUOX2			PHIP		SNORD34
			RNF223													SDAD1	MIR1302-11	LOC105378146								C10orf91							MYEF2			SOBP		SNORD33
			MIR200A													BMP2K	MIR3175									PWWP2B							NDUFAF1			AKIRIN2		SNORD32A
			MIR200B													2021-09-11	PRC1-AS1									EMX2OS							NUSAP1			QRSL1		SIGLEC7
			LINC00982													BDH2	LINC01578									PLPP4							EMC4			DDX43		BBC3
			ANKRD65													SMARCAD1	LOC100507472									PAOX							SPTBN5			FAM46A		DKKL1
			MIR429													MEPE	C15orf38-AP3S2									FAM24B							CTDSPL2			TMEM30A		SIGLEC9
			LINC01128													PRDM8	MIR3529									EBF3							KLF13			LMBRD1		SIGLEC8
			TMEM88B													INTS12	MIR4714									CASC2							DUOX1			KCNQ5		C5AR2
			FNDC10													KLHL8	SPATA8-AS1									TCERG1L							MAGEL2			RARS2		DHDH
			FAM138A													SHROOM3	MIR5009									HSPA12A							DLL4			PDSS2		SLC6A16
			WASH7P													ENOPH1	MIR5094									FUOM							INO80			GOPC		STRN4
			FAM138C													OSTC	CRTC3-AS1									JAKMIP3							TRPM7			SMIM8		GLTSCR2
			FAM138D													SLC39A8	LOC101926911									STK32C							PPP1R14D			LYRM2		GLTSCR1
			MIR551A													ETNPPL	CRAT37									LOC283038							MTMR10			SNX14		EHD2
			CDK11A													MRPL1	LINC01581									WDR11-AS1							ZNF770			HACE1		KLK14
			SLC35E2B													THAP9	LINC01580									KCNK18							FLJ10038			FAM135A		KLK12
			LINC01346													GSTCD	LOC101927153									VWA2							HAUS2			BEND3		SHANK1
			LOC729737													SCD5	LOC101927286									NANOS1							RMDN3			RRAGD		NOSIP
			OR4F29													DNAJB14	LOC101927310									HMX3							DNAJC17			PRDM13		HSD17B14
			LOC100129534													FRAS1	LINC01582									NHLRC2							NOP10			BACH2		VRK3
			LOC100130417													CXXC4	LOC101927751									CCDC172							MYO5C			SMAP1		PTOV1
			LOC100132062													ARHGAP24	LINC01586									DMBT1P1							NSMCE3			LINC01590		TRPM4
			LOC100133331													C4orf17	LINC01585									ENO4							FAM214A			POPDC3		FAM83E
			LINC01134													FAM175A	MIR6859-2									ARMS2							EMC7			MICAL1		RASIP1
			DDX11L1													NAA11	MIR6859-3									TEX36							PAK6			OGFRL1		TMEM160
			TTC34													GPAT3	MIR6859-1									LINC00959							DTWD1			FAM184A		PIH1D1
			LOC100288069													PIGY	MIR6766									GUCY2GP							KNL1			MANEA		C19orf73
			MIR1302-2													FLJ20021	CERS3-AS1									NKX1-2							AVEN			LINC00472		PNMAL1
			MIR1302-9													TRMT10A	LOC102723335									C10orf120							ATP10A			LCAL1		TMEM143
			MIR1302-10													TBCK	IRAIN									LOC399815							GJD2			KHDC1		KLK15
			MIR1302-11													HELQ	LUNAR1									METTL10							STARD9			GPR63		ZNF701
			MIR4251													CYP2U1	LOC104613533									FLJ37035							VPS18			SPACA1		ZNF83
			MIR4252													DDIT4L	PCSK6-AS1									FOXI2							SQRDL			SH3BGRL2		ZNF415
			LOC100505887													PCAT4										LINC01164							ZNF106			ARMC2		CABP5
			MIR4689													ANTXR2										LINC01168							SPATA5L1			RPF2		SPHK2
			MIR4417													LIN54										SPRNP1							CHAC1			MCHR2		MEIS3
			LOC100996583													C4orf36										LINC01561							KATNBL1			FAXC		SLC17A7
			LOC101928626													SLC9B2										FAM45A							ATP8B4			GJA10		RCN3
			MIR6723													SLC9B1										FRG2B							WDR76			RTN4IP1		PNMAL2
			MIR6726													PAQR3										SPRN							TMEM62			USP45		PRR12
			MIR6727													THAP6										MIR202							SEMA6D			SLC22A16		PLEKHA4
			MIR6859-2													C4orf26										NPS							SPG11			LINC01621		SCAF1
			MIR6859-3													PPM1K										SCART1							ELL3			UBE3D		ZNF350
			MIR6808													RASGEF1B										SNORA19							NIPA2			MFSD4B		TSKS
			MIR6859-1													TIGD2										FAM196A							C15orf48			GTF3C6		ELSPBP1
			LOC102724312													RASSF6										ADGRA1-AS1							C15orf41			MRAP2		LIN7B
			LOC102724450													SGMS2										ATE1-AS1							SPPL2A			RWDD2A		HIF3A
			LOC105378591													CNOT6L										TEX36-AS1							ZFYVE19			KLHL32		ZNF649
																C4orf22										DUX4							FRMD5			MB21D1		FKRP
																EPGN										MIR2110							DISP2			NUS1		TBC1D17
																NPNT										MIR378C							CHRFAM7A			SLC16A10		MYH14
																LOC256880										MIR4297							ULK4P3			RIPPLY2		ZNF665
																NAP1L5										MIR4295							ULK4P1			IRAK1BP1		ZNF613
																RPL34-AS1										MIR4296							ARHGAP11B			B3GAT2		ZNF702P
																FAM13A-AS1										MIR3941							DPH6			SDHAF4		ZNF614
																GPRIN3										MIR3663							C15orf57			CD109		FUZ
																STPG2										MIR3944							KNSTRN			PM20D2		ZNF611
																CCDC158										LINC00867							BMF			SRSF12		MED25
																SOWAHB										FAM24B-CUZD1							SHF			KHDC3L		BCL2L12
																SLC10A6										MIR4483							DUOXA1			CFAP206		GRWD1
																HSD17B13										MIR4682							SNORD107			BVES-AS1		CCDC8
																PCNAP1										MIR4484							CHST14			PRSS35		ZNF541
																CCSER1										MIR4681							CASC4			LCA5		SYT3
																WDFY3-AS2										LINC00601							TUBGCP5			KHDRBS2		AKT1S1
																LINC00575										FANK1-AS1							TGM7			C6orf163		ZNF528
																MTHFD2L										LINC01163							CATSPER2			CCDC162P		SNORD35B
																LOC441025										TCERG1L-AS1							LEO1			AK9		ZNF347
																TMEM150C										LINC01166							NIPA1			NT5DC1		ZNF577
																CISD2										MIR202HG							PLA2G4E			FAM26D		C19orf48
																LEF1-AS1										LOC101927692							TRIM69			ZUFSP		SIGLEC10
																SNCA-AS1										MIR3663HG							PWAR1			FAM162B		SIGLEC12
																MIR575										FAM53B-AS1							TERB2			HS3ST5		ZNF616
																LOC728040										EDRF1-AS1							LOC145845			GPRC6A		ZNF766
																FAM47E										MIR6715B							TMCO5A			RFX6		ZNF468
																MIR1255A										MIR6715A							ZSCAN29			SLC35F1		ZNF160
																THAP9-AS1										LOC102724589							TTBK2			VGLL2		CTU1
																MIR3684										LOC103344931							CDAN1			LACE1		CCDC114
																LINC01094										LINC01167							STRC			MMS22L		LOC93429
																LINC01088										AS-PTPRE							CSNK1A1P1			FAM26E		ACPT
																LINC00989										SNORA87							OTUD7A			MCM9		CGB5
																LOC100506746																	SPRED1			SCML4		CGB7
																BMPR1B-AS1																	PGBD4			CEP57L1		LRRC4B
																LOC100507053																	ADAL			PPIL6		CGB8
																GIMD1																	EXD1			LINC01268		GNG8
																LOC100507388																	FSIP1			FLJ34503		FAM71E1
																MIR548AH																	RHOV			DCBLD1		PTH2
																MIR4450																	FAM227B			LOC285762		SIGLEC11
																MIR4451																	UBR1			DPPA5		CGB1
																MIR5096																	PATL2			RSPH4A		CGB2
																MIR4452																	LPCAT4			EYS		LMTK3
																FAM47E-STBD1																	PLA2G4F			GUSBP4		CLDND2
																MIR5705																	LRRC57			GJB7		ZNF816
																LINC01216																	LYSMD2			SNHG5		JOSD2
																ARHGEF38-IT1																	NUTM1			LINC00222		IZUMO2
																STPG2-AS1																	WDR72			CEP85L		CPT1C
																LOC101928809																	HMGN2P46			LIN28B		ALDH16A1
																LOC101928942																	SLC24A5			MIR30A		NTN5
																LOC101928978																	LOC283683			MIR30C2		VSIG10L
																LOC101929064																	GOLGA6L2			LOC441155		C19orf84
																LOC101929134																	OR4N4			OOEP		SPACA6
																LOC101929194																	LOC283710			FAM26F		ZNF480
																LOC101929210																	FAM98B			SLC25A51P1		ZNF534
																LOC101929353																	PLA2G4D			GSTM2P1		ZNF578
																LOC101929448																	HERC2P3			RFPL4B		ERVV-1
																LOC101929468																	GOLGA6L1			FAM229B		CCDC155
																LOC101929529																	GOLGA8G			TSG1		DACT3
																LOC101929577																	GOLGA8IP			TRAF3IP2-AS1		IGFL2
																LOC101929595																	SNORD108			SNORD50B		ZNF836
																LOC101929621																	SNORD109A			MIR548B		ZNF610
																MIR8066																	SNORD115-1			MIR587		ZNF600
																LOC102723704																	WHAMMP3			MCHR2-AS1		ZNF320
																TET2-AS1																	GLDN			TPI1P3		ZNF114
																LOC105369192																	FMN1			METTL24		SPACA4
																LOC105377348																	SNORD64			LIN28B-AS1		ADM5
																LOC105377621																	PWAR4			TRAPPC3L		INAFM1
																SNORD143																	PWARSN			KHDC1L		NAPSB
																SNORD144																	LINC01193			TSTD3		IL4I1
																SNORA101A																	MRPL42P5			CD24		TPRX1
																																	USP50			LOC100287632		MAMSTR
																																	IGHV1OR15-1			HMGN3-AS1		IZUMO1
																																	C15orf52			MIR2113		EMC10
																																	TNFAIP8L3			LOC100422737		MGC45922
																																	GOLGA8EP			MIR548U		KLK9
																																	OR4M2			MIR3144		SIGLEC17P
																																	OR4N3P			MIR4282		SIGLECL1
																																	HERC2P10			MTRNR2L9		ZNF615
																																	SHC4			LOC100506804		ZNF841
																																	CTXN2			KCNQ5-IT1		MYPOP
																																	HERC2P2			MIR4464		NANOS2
																																	C15orf53			MIR4643		C19orf81
																																	C15orf54			MIR548AI		ZNF677
																																	DUOXA2			MIR4463		IGFL1
																																	MIR211			KCNQ5-AS1		C19orf68
																																	NF1P2			LOC100996634		IGFL3
																																	GOLGA6L22			MANEA-AS1		ZNF808
																																	HERC2P9			LOC101927314		ZNF888
																																	WHAMMP2			LOC101927365		ZNF818P
																																	GOLGA8B			LOC101927640		ZNF321P
																																	EIF2AK4			LOC101927686		LOC400706
																																	CATSPER2P1			LOC101927768		SIGLEC16
																																	LINC00929			LOC101927919		LOC400710
																																	CKMT1A			LOC101928280		ZNF880
																																	SERINC4			LOC101928307		IGLON5
																																	C15orf62			EVADR		MIRLET7E
																																	GOLGA8N			LOC101928489		MIR125A
																																	C15orf56			LOC101928516		MIR150
																																	PHGR1			LOC101928540		MIR99B
																																	EIF3J-AS1			MEI4		IGFL4
																																	CHEK2P2			LINC01526		ASPDH
																																	LOC646214			LOC101928820		KLKP1
																																	CXADRP2			LOC101928911		LOC645553
																																	PDCD6IPP2			LOC101928936		SEC1P
																																	IGHV1OR15-3			LOC101929057		SNORD23
																																	REREP3			CASC6		SNORD88A
																																	GOLGA8S			ARMC2-AS1		SNORD88B
																																	GOLGA8J			MIR7641-2		SNORD88C
																																	GOLGA8T			LOC102723883		MIR643
																																	GOLGA8K			LINC01626		CCDC61
																																	GOLGA8M			TBX18-AS1		CEACAM18
																																	MIR626			LOC105377879		LINC01530
																																	MIR627			LINC01611		MIR769
																																	ANP32AP1			LOC105377924		SIGLEC14
																																	GOLGA6L6			LOC105377962		SNAR-G1
																																	LOC727924			LOC105377967		SNAR-F
																																	GOLGA8O			LOC105377975		SNAR-A1
																																	GOLGA6L7P			SNORD141A		SNAR-A12
																																	GOLGA8H			LINC00680		LOC100129083
																																	PIN4P1			LINC00680-GUSBP4		BSPH1
																																	OIP5-AS1					SNAR-A3
																																	GOLGA8CP					SNAR-A5
																																	PWRN1					SNAR-A7
																																	PWRN2					SNAR-A11
																																	SNORD116-1					SNAR-A4
																																	SNORD116-2					SNAR-A6
																																	SNORD116-3					SNAR-A8
																																	SNORD116-4					SNAR-A10
																																	SNORD116-5					SNAR-C2
																																	SNORD116-8					SNAR-C4
																																	SNORD116-10					SNAR-E
																																	SNORD116-11					SNAR-B1
																																	SNORD116-12					SNAR-C1
																																	SNORD116-13					SNAR-C3
																																	SNORD116-14					SNAR-D
																																	SNORD116-15					SNAR-G2
																																	SNORD116-16					SNAR-A14
																																	SNORD116-17					ERVV-2
																																	SNORD116-18					MIR3191
																																	SNORD116-20					MIR3190
																																	SNORD116-21					MIR320E
																																	SNORD116-22					MIR4324
																																	SNORD116-23					NAPA-AS1
																																	SNORD116-24					CARD8-AS1
																																	SNORD116-25					PPP5D1
																																	SNORD115-2					PTOV1-AS1
																																	SNORD116-26					DACT3-AS1
																																	SNORD116-27					GFY
																																	SNORD115-3					ZNF816-ZNF321P
																																	SNORD115-4					MIR4749
																																	SNORD115-5					MIR4750
																																	SNORD115-6					MIR4751
																																	SNORD115-7					MIR5088
																																	SNORD115-8					NUCB1-AS1
																																	SNORD115-10					LOC101059948
																																	SNORD115-11					ZNF350-AS1
																																	SNORD115-12					LOC101928295
																																	SNORD115-13					PTOV1-AS2
																																	SNORD115-14					LOC101928517
																																	SNORD115-15					ZNF649-AS1
																																	SNORD115-16					SPACA6P-AS
																																	SNORD115-17					MIR6799
																																	SNORD115-18					MIR6800
																																	SNORD115-20					MIR8074
																																	SNORD115-21					MIR6798
																																	SNORD115-22					MIR6801
																																	SNORD115-23					ZNF528-AS1
																																	SNORD115-25					LOC105372440
																																	SNORD115-26					LOC105372441
																																	SNORD115-29					LOC105372444
																																	SNORD115-30					LOC105447645
																																	SNORD115-31					PLA2G4C-AS1
																																	SNORD115-32					GLTSCR2-AS1
																																	SNORD115-33
																																	SNORD115-34
																																	SNORD115-35
																																	SNORD115-36
																																	SNORD115-37
																																	SNORD115-38
																																	SNORD115-39
																																	SNORD115-41
																																	SNORD115-44
																																	SNORD116-28
																																	SNORD116-29
																																	SNORD115-48
																																	SNORD115-24
																																	SNORD115-27
																																	SNORD115-28
																																	SNORD115-45
																																	SNORD115-47
																																	MIR147B
																																	LOC100128714
																																	GABPB1-AS1
																																	LOC100129973
																																	LOC100130111
																																	SRP14-AS1
																																	ANKRD63
																																	LOC100131315
																																	HERC2P7
																																	GOLGA8F
																																	DCAF13P3
																																	GOLGA8DP
																																	JMJD7
																																	PLA2G4B
																																	POTEB2
																																	WHAMMP1
																																	LOC100288637
																																	LOC100289656
																																	MIR1233-1
																																	MIR1266
																																	MIR1268A
																																	MIR1282
																																	NDUFAF4P1
																																	LOC100419583
																																	LOC100422556
																																	MIR3118-3
																																	MIR1233-2
																																	MIR3118-4
																																	MIR3118-2
																																	MIR4310
																																	MIR3942
																																	INAFM2
																																	RAD51-AS1
																																	DPH6-AS1
																																	SERF2-C15ORF63
																																	MIR4509-1
																																	MIR4509-2
																																	MIR4508
																																	MIR4510
																																	MIR4716
																																	MIR4713
																																	MIR4712
																																	MIR4715
																																	TMCO5B
																																	MIR5701-2
																																	MIR5701-1
																																	SNORD116-30
																																	SNORD115-46
																																	LOC100996255
																																	POTEB
																																	GOLGA8R
																																	LOC101927079
																																	LOC101928042
																																	LOC101928134
																																	LOC101928174
																																	LOC101928227
																																	EHD4-AS1
																																	PLA2G4E-AS1
																																	LOC101928414
																																	LINC01491
																																	PWRN3
																																	GABRG3-AS1
																																	MIR7973-2
																																	MIR7973-1
																																	MIR8063
																																	POTEB3
																																	LOC102725022
																																	PWRN4
																																	LOC105370757
																																	LOC105370792
																																	LOC105370802
																																	LOC105370941
																																	LOC105370943
																																	BUB1B-PAK6

## Sheet: C4_del_genes.conf_90
cytoband	1p36.31	13q14.3	6q27	10q26.2	2q23.1	9p21.3	13q13.3	17p11.2	16q23.1	11q24.2	4q21.23	4q35.1	10q22.3	4q24	10q24.33	20p12.1	22q13.31	3p13	14q32.33	3q26.31	6q25.3	2q36.2	22q12.1	5q31.1	12p12.1	2q24.3	8p22	18q21.1	11q13.1
q value	6.6882e-09	6.6882e-09	1.6895e-06	2.5729e-05	3.5921e-05	0.0017507	1.4594e-07	0.0032246	0.004667	0.0053451	0.00095185	0.011459	0.018123	0.0031322	0.004933	0.044387	0.091553	0.093757	0.098325	0.11131	0.0045453	0.12891	0.12345	0.14636	0.14738	0.0072797	0.1929	0.18845	0.24058
residual q value	6.6882e-09	9.1826e-07	2.4244e-05	8.9186e-05	0.0015421	0.0017771	0.0017771	0.0032246	0.0048094	0.004933	0.0089221	0.010862	0.018178	0.035045	0.041634	0.044099	0.089195	0.093167	0.099896	0.11632	0.12031	0.1251	0.1251	0.14341	0.14341	0.15222	0.1883	0.1883	0.24032
wide peak boundaries	chr1:1-9106284	chr13:51551394-51933047	chr6:169249105-169753605	chr10:126520572-127549851	chr2:146589268-148650540	chr9:21865499-21997723	chr13:32536147-40451046	chr17:16024909-16217849	chr16:78095161-79593873	chr11:111763631-135086622	chr4:68339322-102779216	chr4:162162307-190214555	chr10:75410928-76869783	chr4:99085481-108540828	chr10:101263441-121929850	chr20:14322230-15925872	chr22:46330554-50818468	chr3:69986161-71680148	chr14:81622722-107043718	chr3:174282016-176515719	chr6:146805811-169467963	chr2:184936179-242193529	chr22:27976847-28689850	chr5:56506857-181538259	chr12:23190097-24212886	chr2:115772853-178748500	chr8:1-57984197	chr18:37655568-80373285	chr11:1-135086622
genes in wide peak	hsa-mir-551a	DHRS12	TCTE3	DOCK1	ACVR2A	CDKN2A	MAB21L1	NCOR1	WWOX	ACRV1	ADH1A	hsa-mir-1979	C10orf11	ADH1A	hsa-mir-3158-1	FLRT3	ACR	FOXP1	hsa-mir-1185-2	NAALADL2	ACAT2	hsa-mir-1244-1	TTC28	hsa-mir-886	SOX5	ACVR1	NAT1	ATP5A1	ACAT1
	RERE	CCDC70	PHF10	FAM196A	ORC4	CDKN2A-AS1	SMAD9			APLP2	ADH1B	AGA	MIR606	ADH1B	ADD3	MACROD2-IT1	ARSA	MIR1284	SERPINA3	MIR4789	CCR6	hsa-mir-3130-3	MIR5739	hsa-mir-1244-2	MIR920	ACVR2A	NAT2	BCL2	ACP2
	CA6	WDFY2	WDR27		MBD5		RFC3			APOA1	ADH1C	SLC25A4	LOC105378367	ADH1C	ADRA2A	LOC613266	CHKB	SAMMSON	AKT1	NAALADL2-AS3	ESR1	hsa-mir-1245		ADRA1B		BIN1	ADRA1A	CDH7	ACRV1
	CDK11B	LINC00282	C6orf120				RFXAP			APOA4	ADH4	CASP3		ADH4	ADRB1	MACROD2-AS1	CPT1B	FOXP1-AS1	BDKRB1	NAALADL2-AS2	GPR31	AAMP		ADRB2		RND3	ADRB3	CYB5A	ACTN3
	DFFB	MIR4703					TRPC4			APOC3	ADH5	CLCN3		ADH6	ARL3		TYMP		BDKRB2	NAALADL2-AS1	IGF2R	ACADL		ANXA6		ATP5G3	ANGPT2	DCC	ADM
	DVL1						CCNA1			ARCN1	ADH6	CPE		ADH7	CASP7		MAPK11		CALM1	MIR7977	KIF25	AGXT		APC		CACNB4	ANK1	FECH	GRK2
	MEGF6						DCLK1			FXYD2	ADH7	DCTD		CENPE	COL17A1		MAPK12		SERPINA6		LPA	ALPI		TRIM23		CCNT2	ASAH1	KDSR	AP2A2
	ENO1						KL			CXCR5	AFM	F11		H2AFZ	CYP17A1		SBF1		FOXN3		MAS1	ALPP		ARSB		CHN1	ATP6V1B2	GALR1	APLNR
	GABRD						LHFP			CBL	AFP	ACSL1		HADH	DUSP5		CELSR1		CHGA		MAP3K4	ALPPL2		ATOX1		CHRNA1	BLK	GRP	ALDH3B1
	GNB1						POSTN			CD3D	ALB	FAT1		MANBA	EMX2		PPP6R2		CKB		AFDN	AOX1		ALDH7A1		ATF2	BMP1	LMAN1	ALDH3B2
	ZBTB48						EXOSC8			CD3E	AMBN	FRG1		MTTP	FGF8		ZBED4		CRIP1		OPRM1	ATIC		BHMT		DARS	POLR3D	SMAD2	AMPD3
	TNFRSF9						PDS5B			CD3G	ANXA3	GK3P		NFKB1	FGFR2		SCO2		CRIP2		PARK2	KIF1A		BNIP1		DBI	BNIP3L	SMAD4	APBB1
	PEX10						SPG20			CHEK1	AREG	GPM6A		PPP3CA	GFRA1		RABL2B		DIO3		PCMT1	BARD1		BTF3		DLX1	CEBPD	SMAD7	BIRC2
	PRKCZ						NBEA			CRYAB	ART3	HMGB2		TACR3	PRLHR		GRAMD4		DYNC1H1		PLG	BCS1L		CAMK4		DLX2	CHRNA2	MBD1	BIRC3
	RPL22						ALG5			DDX6	ATOH1	HPGD		UBE2D3	GRK5		MLC1		EIF5		RPS6KA2	BMPR2		CAMK2A		DYNC1I2	CHRNB3	MBP	APLP2
	SCNN1D						UFM1			DLAT	BMP3	ING2		LAMTOR3	HABP2		MAPK8IP2		ELK2AP		SLC22A1	BOK		CAMLG		DPP4	CLU	MC4R	APOA1
	SKI						SOHLH2			DPAGT1	BMPR1B	IRF2		PAPSS1	ABLIM1		PLXNB2		EML1		SLC22A3	CASP8		CANX		EN1	CTSB	ME2	APOA4
	SLC2A5						SUPT20H			DRD2	BTC	KLKB1		AIMP1	MXI1		BRD1		GALC		SLC22A2	CASP10		CAST		ERCC3	ADAM3A	MYO5B	APOC3
	TP73						COG6			ETS1	CCNG2	MTNR1A		PPA2	NFKB2		TBC1D22A		BRF1		SOD2	CD28		CCNB1		FAP	DEFA1	NARS	ARCN1
	TNFRSF4						PROSER1			FLI1	SCARB2	NEK1		DAPP1	NRAP		FAM19A5		HSP90AA1		T	CHRND		CCNG1		GAD1	DEFA3	NFATC1	RHOG
	MMP23B						STARD13			SLC37A4	CDS1	NPY1R		DKK2	PITX3		NCAPH2		IFI27		TCP1	CHRNG		CCNH		GALNT3	DEFA4	SERPINB2	ARHGAP1
	MMP23A						CSNK1A1L			GRIK4	CSN1S1	NPY5R		LEF1	PNLIP		MOV10L1		ITPK1		TCP10	CLK1		CD14		GCG	DEFA5	ATP8B1	PHOX2A
	KCNAB2						STOML3			H2AFX	CSN2	MSMO1		EMCN	PNLIPRP1		MIOX		JAG2		DYNLT1	COL3A1		CD74		GLI2	DEFA6	SERPINB5	ARL2
	TNFRSF25						FREM2			HMBS	CSN3	TLL1		TET2	PNLIPRP2		TRMU		KLC1		THBS2	COL4A3		CDC25C		GPD2	DEFB1	SERPINB8	ARNTL
	TNFRSF14						NHLRC3			HSPA8	DCK	TLR3		ARHGEF38	PSD		PANX2		MARK3		EZR	COL4A4		CDK7		GPR17	DEFB4A	SERPINB10	ARRB1
	TNFRSF18						SERTM1			HSPB2	DMP1	VEGFC		BANK1	RGS10		CERK		ATXN3		VIP	COL5A2		CDO1		GPR39	DPYSL2	SERPINB13	ART1
	PER3						LINC00547			HTR3A	DSPP	GLRA3		BDH2	RPL21		ALG12		NDUFB1		RNASET2	COL6A3		CDX1		GRB14	DUSP4	PIK3C3	ASCL2
	VAMP3						LINC00548			IL10RA	EIF4E	SORBS2		INTS12	FBXW4		CRELD2		SERPINA5		SYNJ2	CPS1		CETN3		GYPC	EGR3	PMAIP1	ATM
	ISG15						CCDC169			IL18	EREG	SAP30		SLC39A8	SLC18A2		ADM2		SERPINA1		LATS1	CREB1		CHD1		HNMT	EIF4EBP1	MAPK4	FXYD2
	PLCH2						MIR4305			STT3A	FGF5	HAND2		GSTCD	TAF5		TRABD		SERPINA4		QKI	CRYBA2		CKMT2		HOXD1	DMTN	RAB27B	BAD
	CEP104						LINC00445			KCNJ1	GC	MFAP3L		DNAJB14	TCF7L2		SELO		PPP2R5C		WTAP	CRYGA		ERCC8		HOXD3	EPHX2	RIT2	BBS1
	KLHL21						SPG20-AS1			KCNJ5	GK2	ADAM29		CXXC4	TECTB		HDAC10		LGMN		AKAP12	CRYGB		AP3S1		HOXD4	CLN8	RPL17	CCND1
	SLC35E2						CCDC169-SOHLH2			VWA5A	GRID2	ANXA10		C4orf17	TIAL1		SHANK3		PSMC1		UST	CRYGC		CLTB		HOXD8	EXTL3	SERPINB3	BDNF
	UTS2						LINC00332			MCAM	CXCL1	KLHL2		FLJ20021	XPNPEP1		TUBGCP6		MOK		PDE10A	CRYGD		COX7C		HOXD9	PTK2B	SERPINB4	CXCR5
	RER1						LINC00366			KMT2A	CXCL2	SCRG1		TRMT10A	SHOC2		LMF2		TNFAIP2		KATNA1	CTLA4		CRHBP		HOXD10	FDFT1	SLC14A1	SERPING1
	PARK7						LINC00423			NCAM1	CXCL3	PALLD		TBCK	EIF3A		KLHDC7B		TRAF3		FGFR1OP	CYP27A1		HAPLN1		HOXD11	FGFR1	SYT4	CAPN5
	ACOT7						LINC00457			NFRKB	GRSF1	ANP32C		CYP2U1	GBF1		LOC284930		VRK1		SCAF8	DES		CSF1R		HOXD12	FGL1	TCF4	VPS51
	CAMTA1						LINC00571			NNMT	H2AFZ	FAM149A		DDIT4L	LDB1		LOC284933		WARS		TAB2	DTYMK		CSF2		HOXD13	FNTA	ZNF236	MRPL49
	ICMT						STARD13-AS			NRGN	HNRNPD	FBXO8		SLC9B2	BTRC		RPL23AP82		XRCC3		SASH1	EEF1B2		CSNK1A1		INHBB	ADAM2	SLC14A2	ZNHIT2
	CHD5						LINC00437			OPCML	HTN1	PDLIM3		SLC9B1	INA		C22orf34		YY1		SYNE1	EPHA4		CSNK1G3		ITGA6	GATA4	SERPINB7	MPPED2
	NOC2L						LINC01048			PAFAH1B2	HTN3	SPOCK3		SGMS2	SMC3		CHKB-CPT1B		GPR68		MTHFD1L	ERBB4		VCAN		ITGB6	GFRA2	TNFRSF11A	MYRF
	ARHGEF16									PTS	IBSP	AADAT		NPNT	NEURL1		LINC00898		TCL1A		IPCEF1	ACSL3		NKX2-5		KCNJ3	GNRH1	MBD2	TMEM258
	SSU72									NECTIN1	JCHAIN	GALNT7		LOC256880	NOLC1		IL17REL		GPR65		TIAM2	FN1		CTNNA1		KIF5C	NPBWR1	PSTPIP2	DAGLA
	WRAP73									RPS25	CXCL8	CLDN22		PCNAP1	GSTO1		DENND6B		ADAM6		LINC01558	GBX2		DBN1		LCT	GSR	PIAS2	CALCA
	SLC45A1									SC5D	CXCL10	HPF1		CISD2	BAG3		PIM3		DLK1		FBXO5	MSTN		DMXL1		LRP2	GTF2E2	CTDP1	CALCB
	SDF4									SCN2B	MANBA	2021-03-01		LEF1-AS1	SH3PXD2A		ODF3B		CCNK		RGS17	GLS		DHFR		LY75	NRG1	SOCS6	CAPN1
	ERRFI1									SCN4B	CXCL9	NEIL3		MIR1255A	SLK		TBC1D22A-AS1		MTA1		MRPL18	GPC1		DIAPH1		MCM6	IKBKB	TXNL1	CARS
	MXRA8									SDHD	AFF1	TMA16		LOC100507053	DCLRE1A		SYCE3		RPS6KA5		CLDN20	GPR1		DOCK2		MGAT5	IDO1	LIPG	CASP1
	HES2									ST3GAL4	MTTP	UFSP2		GIMD1	ACTR1A		LINC01310		TRIP11		NOX3	GPR35		DPYSL3		MYO7B	LOXL2	ONECUT2	CASP4
	CPSF3L									SORL1	MUC7	DDX60		LINC01216	SMNDC1		CHKB-AS1		BAG5		TFB1M	HDLBP		DRD1		NEB	LPL	VPS4B	CASP5
	C1orf159									SRPRA	NFKB1	CDKN2AIP		ARHGEF38-IT1	NPM3		MIR3201		C14orf2		SNX9	AGFG1		SLC26A2		NFE2L2	LYN	ZNF516	CAT
	AURKAIP1									ST14	NKX6-1	TENM3		LOC101929353	MGEA5		MIR3667		CDC42BPB		MPC1	DNAJB2		HBEGF		NR4A2	MCM4	CTIF	CBL
	MRPL20									TAGLN	PDHA2	LRP2BP		LOC101929448	PRDX3		MIR4535		TCL1B		UNC93A	HSPD1		DUSP1		ORC4	MOS	TSHZ1	SERPINH1
	ATAD3A									TECTA	PF4	STOX2		LOC101929468	VAX1		LL22NC03-75H12.2		FAM30A		MTRF1L	HSPE1		EBF1		PDK1	MSR1	ACAA2	CCKBR
	PANK4									THY1	PF4V1	CFAP97		LOC101929529	ATE1		MIR6821		TECPR2		RMND1	HTR2B		EFNA5		POLR2D	MSRA	CD226	CD3D
	DNAJC11									UPK2	PKD2	SH3RF1		LOC101929577	SEC23IP		LOC105373100		GOLGA5		AGPAT4	IDH1		EGR1		PROC	NEFM	MALT1	CD3E
	AJAP1									ZBTB16	PPEF2	SPCS3		LOC101929595	RAB11FIP2				FBLN5		TULP4	SP110		ETF1		PTPN4	NEFL	TXNL4A	CD3G
	TP73-AS1									ZNF202	PPBP	TRAPPC11		MIR8066	INPP5F				SIVA1		PLEKHG1	IGFBP2		F2R		RALB	NKX3-1	POLI	CD5
	PLEKHG5									BARX2	PPP3CA	CENPU		LOC102723704	NT5C2				CYP46A1		ARID1B	IGFBP5		F2RL1		RBMS1	OPRK1	ADNP2	CD6
	LRRC47									ZPR1	PRKG2	HAND2-AS1		TET2-AS1	PDCD11				PAPOLA		TMEM181	IHH		F2RL2		SCN1A	PCM1	PHLPP1	MS4A1
	HES4									USP2	MAPK10	WWC2		LOC105377348	SORCS3				PTPN21		ZBTB2	CXCR1		F12		SCN2A	PDGFRL	NEDD4L	MS4A3
	PRDM16									PCSK7	PTPN13	CEP44		LOC105377621	PPRC1				RCOR1		SMOC2	CXCR2		FABP6		SCN3A	PENK	WDR7	CD44
	VWA1									HTR3B	RAP1GDS1	SNX25		SNORA101A	DPCD				PACS2		ULBP3	CXCR2P1		FAT2		SCN7A	PLAG1	PIGN	CD59
	NADK									ZW10	CXCL6	TKTL2			ATRNL1				PPP1R13B		ARMT1	INHA		FBN2		SCN9A	PLAT	RTTN	CD81
	MMEL1									UBE4A	CXCL11	CBR4			PDCD4				DICER1		ZDHHC14	INPP1		FER		SCTR	PNOC	SETBP1	CD151
	OR4F5									EI24	CXCL5	LOC90768			POLL				FLRT2		FRMD1	INPP5D		FGF1		SP3	POLB	KCNG2	CDKN1C
	NOL9									FEZ1	SNCA	DDX60L			KCNIP2				KIF26A		AGPAT4-IT1	IRS1		FGFR4		SSB	PPP2CB	SNORD58B	CFL1
	LINC00115									ARHGAP32	SPP1	NAF1			CALHM2				TMEM251		CCDC170	ITGAV		FOXD1		TNFAIP6	PPP2R2A	SNORD58A	CTSC
	MORN1									C2CD2L	STATH	WDR17			SUFU				TCL6		MYCT1	KCNJ13		FOXI1		TSN	PPP3CC	SALL3	CHEK1
	CPTP									RBM7	SULT1E1	ZFP42			ACSL5				FOXN3-AS2		ULBP2	MAP2		FLT4		WIPF1	PRKDC	CDH20	CHKA
	TAS1R1									MPZL2	UGT2B4	SPATA4			CNNM2				GPR132		ULBP1	MYO1B		GABRA1		CXCR4	RP1	CDH19	CHRM1
	OR4F16									HYOU1	UGT2B7	ENPP6			WBP1L				SERPINA10		LPAL2	MYL1		GABRA6		PKP4	RPS20	TIMM21	CHRM4
	CCNL2									ATP5L	UGT2B10	ASB5			CCDC186				GLRX5		PPP1R14C	NAB1		GABRB2		HAT1	SFRP1	ST8SIA5	TPP1
	ESPN									ADAMTS8	UGT2B15	WWC2-AS2			WDR11				EVL		RSPH3	NCL		GABRG2		AGPS	SFTPC	RAX	CLNS1A
	TAS1R3									TREH	UGT2B17	FAM218A			TDRD1				GSKIP		TTLL2	NDUFA10		GABRP		PRKRA	SLC7A2	CXXC1	CNGA4
	ATAD3B									CEP164	SPARCL1	TRIM60			AS3MT				CINP		FNDC1	NDUFB3		GDF9		SLC25A12	SLC18A1	ST8SIA3	CNTF
	PLEKHN1									IGSF9B	USO1	TMEM192			GPAM				ASB2		LRP11	NDUFS1		GFRA3		ABCB11	SLC20A2	IER3IP1	COPB1
	PERM1									PHLDB1	UNC5C	RWDD4			SHTN1				CPSF2		SERAC1	2021-09-02		GLRA1		MARCO	SNAI2	TCEB3B	COX8A
	CFAP74									NCAPD3	LAMTOR3	PRIMPOL			FAM160B1				KCNK10		PPIL4	NEU2		GLRX		B3GALT1	STAR	MEX3C	CPT1A
	THAP3									ARHGEF12	SLC4A4	TRIML2			FAM204A				CDCA4		LINC00473	NPPC		GM2A		DDX18	STC1	TMX3	CRY2
	LOC115110									SIK3	HERC3	CCDC110			ZDHHC6				NRDE2		SYTL3	ORC2		GRK6		KYNU	TACC1	DYM	CRYAB
	ACAP3									VSIG2	STBD1	CYP4V2			CUEDC2				ATG2B		SFT2D1	PAX3		GPX3		NMI	TCEA1	ZCCHC2	CST6
	UBE2J2									BACE1	CDKL2	F11-AS1			FBXL15				UBR7		GINM1	PDCD1		GRIA1		PPIG	UBE2V2	ZNF532	CSTF3
	PUSL1									TRIM29	ABCG2	LINC01098			C10orf76				MEG3		TAGAP	PDE6D		NR3C1		HS6ST1	VDAC3	ELAC1	CTNND1
	B3GALT6									CADM1	ADAMTS3	LOC339975			HPS6				PPP4R3A		STXBP5	SERPINE2		GRM6		CIR1	WRN	ZNF407	CTSD
	TPRG1L									POU2F3	G3BP2	TRIML1			MFSD13A				BTBD7		PACRG	PLCL1		GTF2H2		CYTIP	FZD3	CNDP2	CTSW
	FAM213B									HINFP	HNRNPDL	ANKRD37			MCMBP				TDP1		RAET1E	PMS1		HARS		ZEB2	TUSC3	KIAA1468	DDB1
	ACTRT2									REXO2	TSPAN5	LOC389247			C10orf95				ZNF839		CNKSR3	PPP1R7		HEXB		TLK1	UBXN8	EPG5	DDB2
	MIB2									OR8G2	ENAM	TRIM61			PLEKHS1				SPATA7		RAET1L	PSMD1		HINT1		CD302	KAT6A	CCDC102B	DDX6
	SAMD11									OR8B8	FAM13A	HELT			OBFC1				KCNK13		PNLDC1	PTH2R		HK3		TANK	RGS20	RBFA	DDX10
	LOC148413									OR8G1	CXCL13	LINC01060			CFAP43				C14orf132		DACT2	PTMA		HMGCR		DHRS9	TNKS	PQLC1	DHCR7
	PHF13									TIMM8B	PDLIM5	FAM92A1P2			TRIM8				DDX24		C6orf118	PTPRN		HMMR		PSMD14	ADAM18	CCDC68	DLAT
	LINC00337									OR8B2	UGT2B11	LOC441052			ELOVL3				UNC79		OSTCP1	SNORD20		HNRNPAB		STAM2	ADAM9	NETO1	DLG2
	CCDC27									ACAD8	HPSE	C4orf47			PCGF6				BEGAIN		PACRG-AS1	RPE		HNRNPH1		KLHL41	ADAM7	KATNAL2	DPAGT1
	SLC2A7									B3GAT1	SMR3B	GALNTL6			AFAP1L2				PPP4R4		PRR18	RPL37A		HRH2		MTX2	TNFRSF10D	MRO	DRD2
	CALML6									DCPS	NPFFR2	FRG2			USMG5				MOAP1		ZC3H12D	SAG		HSD17B4		TBR1	TNFRSF10C	HDHD2	DRD4
	FAAP20									ZBTB44	PPBPP2	SLED1			ITPRIP				DIO3OS		NUP43	CCL20		HSPA4		MAP3K2	TNFRSF10B	PARD6G	DUSP8
	ATAD3C									THYN1	UGT2A1	FLJ38576			BBIP1				INF2		RAET1G	SLC4A3		HSPA9		RAPGEF4	TNFRSF10A	CNDP1	EEF1G
	LINC01342									DDX25	CCNI	MIR578			SORCS1				BCL11B		SUMO4	SLC11A1		NDST1		GALNT5	FGF17	SERPINB12	EIF4G2
	TTLL10									NTM	SEC31A	LINC00290			SFXN2				OTUB2		SAMD5	SP100		HTR1A		NXPH2	CHRNA6	SERPINB11	ELF5
	NPHP4									CDON	RUFY3	LOC728175			PDZD8				ZFYVE21		IYD	SPP2		HTR4		COBLL1	DOK2	SEC11C	MARK2
	FAM41C									SIDT2	MMRN1	MIR3945HG			BORCS7				MEG8		DKFZp451B082	STAT1		IK		PLA2R1	ASH2L	DSEL	CTTN
	LOC284661									TRAPPC4	WDFY3	CLDN24			GSTO2				WDR25		TCP10L2	STAT4		IL3		RAB3GAP1	MTMR7	HAUS1	ESRRA
	C1orf174									SPA17	METAP1	DUX4			SFR1				LINC00341		LOC401286	TFPI		IL4		UBXN4	MYOM2	ALPK2	ETS1
	KLHL17									FXYD6	PARM1	MIR1305			CALHM3				CLMN		GTF2H5	TNP1		IL5		CLASP1	DLGAP2	LOXHD1	EXT2
	TMEM240									SIAE	RCHY1	DBET			PNLIPRP3				CATSPERB		LINC00602	TNS1		IL9		R3HDM1	MFHAS1	FAM69C	F2
	TMEM52									C11orf71	ANKRD17	MIR548T			SFXN4				ZC3H14		LOC441178	TUBA4A		IL12B		GCA	BAG4	STARD6	FANCF
	AGRN									ROBO4	SMR3A	MIR4276			TRUB1				RIN3		RPS18P9	SUMO1		IL13		GORASP2	ENTPD4	C18orf25	FAU
	GPR153									NXPE4	DAPP1	MIR3945			VTI1A				C14orf159		LOC645967	VIL1		IRF1		EPC2	ARHGEF10	CCBE1	MS4A2
	FAM132A									TTC12	NAAA	LINC01207			C10orf82				TMEM121		RAET1K	WNT6		ITK		ARL5A	ST18	CBLN2	FDX1
	HES5									C11orf57	COQ2	APELA			CACUL1				AMN		AFDN-AS1	XRCC5		KCNMB1		PTPN18	PHYHIP	C18orf54	FEN1
	SMIM1									FOXRED1	SULT1B1	LOC100506085			CFAP58				IFI27L2		SNORA20	ZNF142		KCNN2		RNU6-1	RB1CC1	TCEB3C	FGF3
	RNF207									SCN3B	HPGDS	LOC100506107			EMX2OS				SETD3		SNORA29	FZD5		KIF2A		MMADHC	KBTBD11	FBXO15	FGF4
	HES3									VPS11	TMPRSS11E	LOC100506122			PLPP4				APOPT1		STXBP5-AS1	SCG2		TNPO1		STK39	SORBS3	ZBTB7C	FKBP2
	FAM87B									TEX12	MRPS18C	LINC01093			CALHM1				HHIPL1		TMEM242	FZD7		LCP2		METTL5	NPM2	SKA1	FLI1
	RNF223									CRTAM	COPS4	LOC100506272			CASC2				GON7		LOC729603	SDPR		LECT2		OLA1	DLC1	CFAP53	FOLH1
	MIR200A									TMPRSS4	HSD17B11	MIR4455			HSPA12A				FAM181A		PACRG-AS3	CUL3		LMNB1		C2orf27A	SPAG11B	GTSCR1	FOLR1
	MIR200B									IFT46	HERC5	MIR4454			RBM20				BTBD6		HGC6.3	DGKD		LNPEP		TFCP2L1	LYPLA1	DOK6	FOLR2
	LINC00982									PRDM10	PLAC8	LOC101928131			PDCD4-AS1				EFCAB11		UST-AS1	STK16		LOX		BAZ2B	DCTN6	RNF152	FOLR3
	ANKRD65									DSCAML1	EMCN	LINC01179			WDR11-AS1				EXOC3L4		LOC100129518	KLF7		LTC4S		ARHGEF4	PNMA2	LINC00305	FSHB
	MIR429									GRAMD1B	NUDT9	LINC01612			KCNK18				WDR20		C6orf99	ADAM23		CD180		PDE11A	ADAM28	LOC284241	FTH1
	LINC01128									USP28	NUP54	LOC101928314			VWA2				AHNAK2		AIRN	NRP2		SMAD5		INSIG2	AP3M2	DYNAP	FUT4
	TMEM88B									PKNOX2	UGT2B28	LOC101928509			NANOS1				TRMT61A		LOC100289495	CFLAR		MAN2A1		FKBP7	RBPMS	BOD1L2	SLC37A4
	FNDC10									TP53AIP1	ODAM	LOC101928551			NHLRC2				TDRD9		MIR1913	PER2		MAP1B		ZAK	ERLIN2	LINC00907	LRRC32
	FAM138A									ABCG4	HERC6	LOC101928590			CCDC172				ANKRD9		MIR1202	CDK5R2		MCC		LRP1B	LZTS1	SIGLEC15	GAS2
	WASH7P									ROBO3	BANK1	LINC01099			ENO4				AK7		MIR1273C	CNOT9		MEF2C		CCDC93	PROSC	ZADH2	GIF
	FAM138C									C11orf1	SDAD1	WWC2-AS1			GUCY2GP				IFI27L1		MIR3918	LRRFIP1		MAP3K1		PLEKHB2	XPO7	SMIM21	GNG3
	FAM138D									RNF26	BMP2K	LINC01262			LINC01561				C14orf79		MIR3939	STK17B		MFAP3		FIGN	TRIM35	LINC00908	GRIA4
	MIR551A									FAM118B	2021-09-11	LOC101930370			FAM45A				PLD4		MIR3692	GPR55		MGAT1		RIF1	RHOBTB2	HMSD	GRIK4
	CDK11A									NLRX1	SMARCAD1	MIR6082			MIR146B				ADSSL1		SYNE1-AS1	TRIP12		MSH3		STEAP3	DDHD2	LOC284294	GRM5
	SLC35E2B									MSANTD2	MEPE	LOC102723766			SNORA19				TTC8		KIF25-AS1	GTF3C3		MSX2		WDR33	KIF13B	LOC339298	GSTP1
	LINC01346									ALG9	PRDM8	LVCAT8			RPL13AP6				TC2N		CAHM	ECEL1		NAIP		SMPD4	PSD3	CPLX4	GTF2H1
	LOC729737									CLMP	UTP3	LOC105377590			MIR609				SLC24A4		MIR4466	EIF4E2		NDUFA2		PRPF40A	LEPROTL1	ATP9B	GUCY1A2
	OR4F29									PDZD3	KLHL8	LINC01596			RPEL1				SLC25A29		RAET1E-AS1	TTLL4		NEUROG1		IWS1	SPIDR	OACYLP	H2AFX
	LOC100129534									C11orf63	SHROOM3				MIR936				DEGS2		RPS6KA2-AS1	BZW1		NPM1		LIMS2	SLC39A14	LINC01538	HBB
	LOC100130417									CCDC15	ENOPH1				KCNIP2-AS1				LINC00239		SYNJ2-IT1	HDAC4		NPY6R		MBD5	ADGRA2	LOC400655	HBBP1
	LOC100132062									TMPRSS5	OPRPN				MIR1307				LINC00637		RPS6KA2-IT1	FARP2		PAM		ARHGAP15	LINC00588	LINC00909	HBD
	LOC100133331									PUS3	SLC39A8				MIR2110				LINC00618		EZR-AS1	FARSB		PCDH1		CFC1	FBXO25	C18orf65	HBE1
	LINC01134									JAM3	MRPL1				MIR548E				GSC		LOC101929122	ABCB6		PCDHGC3		RPRM	FGF20	LINC00683	HBG1
	DDX11L1									BCO2	THAP9				MIR3158-1				SERPINA12		PACRG-AS2	ARPC2		PCSK1		UGGT1	RNU105C	LOC400661	HBG2
	TTC34									TMPRSS13	UGT2A3				MIR4295				PRIMA1		LOC101929297	ARL4C		PDE4D		SLC4A10	SNORD54	MIR122	HMBS
	LOC100288069									KIRREL3	SCD5				MIR3158-2				TTC7B		LOC101929420	ABI2		PDE6A		SPC25	DKK4	HSBP1L1	SLC29A2
	MIR1302-2									BUD13	DNAJB14				MIR3663				SYNE3		LOC101929460	CALCRL		PDGFRB		ERMN	LSM1	RNF165	HPX
	MIR1302-9									TMEM25	FRAS1				RPARP-AS1				EML5		LINC01615	RAMP1		PFDN1		EPB41L5	ADAMDEC1	C18orf32	HRAS
	MIR1302-10									RPUSD4	ARHGAP24				SH3PXD2A-AS1				LINC00638		LOC101929504	SPEG		PGGT1B		G6PC2	MRPL15	KC6	HSPA8
	MIR1302-11									TBRG1	C4orf17				CFAP58-AS1				NUDT14		LOC101929523	LANCL1		PIK3R1		IFIH1	CNOT7	LOC643542	HSPB2
	MIR4251									UBASH3B	FAM175A				SORCS3-AS1				LINC00521		MIR7161	NMUR1		PITX1		2021-03-07	PURG	C18orf63	DNAJC4
	MIR4252									SNORD14C	NAA11				ADD3-AS1				SERPINA11		MIR7641-2	STK25		PMCHL2		PLEKHA3	GOLGA7	MIR924HG	HTR3A
	LOC100505887									SNORD14D	GPAT3				LINC00867				LOC283585		LOC102723831	COPS8		POU4F3		TMEM185B	ZDHHC2	SKOR2	IGF2
	ENO1-AS1									SNORD14E	PIGY				BORCS7-ASMT				LINC01146		LOC102724053	CAPN10		PPIC		SAP130	SLC25A37	SCARNA17	IGHMBP2
	MIR4689									DIXDC1	CABS1				MIR4680				FAM181A-AS1		LOC102724152	SP140		PPP2CA		SCRN3	SCARA3	SNORA37	IL10RA
	MIR4417									GLB1L2	FLJ20021				MIR4483				SNHG10		LOC102724357	IKZF2		PPP2R2B		FASTKD1	ATP6V1H	TCEB3CL	IL18
	LOC100996583									ESAM	MOB1B				MIR4682				C14orf177		LOC105378047	FASTKD2		MAPK9		GTDC1	SARAF	SNORD58C	ILK
	LOC101928626									FDXACB1	TRMT10A				MIR4482				SLC25A47		LOC105378052	PASK		PROP1		TTC21B	SNTG1	MIR924	INCENP
	MIR6723									C11orf52	HELQ				MIR4681				LINC00523		LOC105378068	ATG4B		PURA		METTL8	KCTD9	PARD6G-AS1	INS
	MIR6726									VPS26B	DDIT4L				LOC101927472				CEP170B		LOC105378098	SATB2		RAD17		CYBRD1	WHSC1L1	LOC100131655	INPPL1
	MIR6727									GLB1L3	PCAT4				LOC101927523				C14orf80		MEAT6	OBSL1		RARS		CSRNP3	IMPAD1	LINC01630	IRF7
	MIR6728									TIRAP	ANTXR2				LOC101927549				CCDC85C		LOC105378123	SF3B1		RASA1		DCAF17	PINX1	MIR1539	STT3A
	MIR6859-2									C1QTNF5	LIN54				LOC101927692				ITPK1-AS1		LOC105378127	DNPEP		RASGRF2		MZT2B	PIWIL2	MIR4319	CD82
	MIR6859-3									PANX3	C4orf36				MIR3663HG				SERPINA9		LOC105378137	TMEFF2		RPS14		MAP3K19	ELP3	MIR4318	KCNA4
	MIR6808									APOA5	PAQR3				MIR6715B				LINC00524		LOC105378146	SH3BP4		RPS23		THSD7B	THAP1	MIR4320	KCNC1
	MIR6859-1									TMEM45B	THAP6				MIR6715A				LINC00226		LUADT1	KCNE4		SGCD		TMEM177	INTS10	LINC01539	KCNJ1
	LOC102724312									PIH1D2	C4orf26				NEURL1-AS1				LINC00221			NGEF		SKP1		LNPK	CCDC25	LOC100505549	KCNJ5
	LOC102724450									NXPE1	PPM1K				LOC102724589				COX8C			SNORD82		SLC6A7		TMEM163	BRF2	LINC01541	KCNJ11
	LOC102724539									NXPE2	RASGEF1B				LOC103344931				ASPG			MOB4		SLC12A2		AMMECR1L	AGPAT5	LOC100505797	KCNQ1
	LOC102724552									JAML	TIGD2				LINC01435				MIR381HG			PNKD		SLC34A1		CDCA7	INTS9	LOC100505817	KRTAP5-9
	LOC105378591									TTC36	RASSF6				LOC105378470				SERPINA13P			SNED1		SLC22A4		ZRANB3	CSGALNACT1	LOC100505853	LDHA
	SNORD128									PATE1	CNOT6L				SNORA87				LINC01550			SPATS2L		SLC22A5		RAB6C	HR	RBFADN	LDHC
										ADAMTS15	C4orf22								RTL1			GIGYF2		SLIT3		CCDC115	PBK	TCEB3CL2	FADS1
										MPZL3	EPGN								TMEM179			TRAF3IP1		SMN1		NIFK	ZNF395	RPL17-C18orf32	FADS3
										C11orf45	LOC256880								SERPINA2			ABCA12		SMN2		SFT2D3	BIN3	MIR4528	LMO1
										HYLS1	FDCSP								FOXN3-AS1			HIBCH		SNCB		LINC01101	TEX15	MIR4527	LMO2
										TMEM218	NAP1L5								LINC00642			SNORD51		SNX2		TANC1	C8orf4	MIR4529	VWA5A
										SLC37A2	FAM13A-AS1								DICER1-AS1			CNPPD1		SPARC		KCNH7	MTUS1	MIR3591	LRP4
										OR8B12	GPRIN3								C14orf180			STK36		SPINK1		CCDC74A	KIAA1456	MIR4743	LRP5
										OR8G5	COX18								MIR127			CPS1-IT1		SPOCK1		RAPGEF4-AS1	CCAR2	MIR4744	LSP1
										OR10G8	STPG2								MIR134			ICOS		SRP19		CCDC74B	PLEKHA2	MIR5583-2	LTBP3
										OR10G9	CSN1S2AP								MIR136			GMPPA		STK10		TTC30A	SH2D4A	MIR5011	CAPRIN1
										OR10S1	CCDC158								MIR154			SLC40A1		TAF7		DAPL1	PDLIM2	MIR5583-1	MAP6
										OR6T1	SOWAHB								MIR203A			SMARCAL1		TAF9		IMP4	SOX17	MIR548AV	MCAM
										OR4D5	SLC10A6								MIR299			ANO7		TBCA		TUBA3E	CSMD1	LINC-ROR	MDK
										TBCEL	HSD17B13								CCDC88C			PRLH		TCF7		TUBA3D	EBF2	LINC01544	MEN1
										TMEM136	PCNAP1								MIR323A			THAP4		ZNF354A		FMNL2	FAM160B2	LOC101060542	SCGB2A1
										SPATA19	PRR27								MIR337			ANKMY1		TCOF1		GALNT13	MTMR9	LOC101927229	SCGB2A2
										HEPACAM	AMTN								MIR342			GULP1		NR2F1		OSBPL6	DUSP26	LINC01416	MAP3K11
										OAF	CCSER1								MIR345			SCLY		TGFBI		NOSTRIN	CHCHD7	LOC101927322	KMT2A
										ANKK1	WDFY3-AS2								MIR376C			NOP58		THBS4		LYPD1	HMBOX1	LOC101927481	MMP1
										RNF214	LINC00575								MIR369			ASB1		TTC1		XIRP2	EFCAB1	LOC101927606	MMP3
										LOC283140	MTHFD2L								MIR370			CAB39		UBE2B		CNTNAP5	MCPH1	LOC101927651	MMP7
										LINC00900	LOC441025								MIR376A1			PRKAG3		UBE2D2		RBM45	PPP1R3B	LINC01029	MMP8
										BCL9L	TMEM150C								MIR377			PPIL3		VDAC1		BBS5	ZMAT4	LINC01477	MMP10
										FOXR1	UGT2A2								MIR379			ASNSD1		WNT8A		CCDC173	RNF122	LINC01478	MMP12
										CCDC153	SNCA-AS1								MIR380			UGT1A10		XRCC4		ACMSD	NUDT18	SLC14A2-AS1	MMP13
										OR8D1	MIR575								MIR381			UGT1A8		ST8SIA4		FAM168B	DOCK5	LOC101927989	MRE11A
										OR8D2	LOC728040								MIR382			UGT1A7		REEP5		C2orf76	BIN3-IT1	LOC101928167	MTNR1B
										OR8B4	FAM47E								MIR433			UGT1A6		SERF1A		ACVR1C	ZNF703	LOC102724651	MUC2
										KIRREL3-AS3	MIR1255A								MIR431			UGT1A5		NME5		UBR3	TTI2	LOC102724913	MUC5AC
										C11orf44	CSN1S2BP								MIR329-1			UGT1A9		ENC1		LYPD6	RAB11FIP1	SNHG22	MUC6
										MIR4697HG	THAP9-AS1								MIR329-2			UGT1A4		AP3B1		LYPD6B	REEP4	TCF4-AS1	MYBPC3
										LOC283177	MIR3684								MIR323B			UGT1A1		PDLIM4		CCDC148	STMN4	LOC105372179	MYO7A
										CCDC84	LINC01094								MIR409			UGT1A3		STC2		MYO3B	RNF170	LOC105667213	MYOD1
										TMEM225	LINC01088								MIR412			FEV		PDE8B		TMEM37	SOX7	SNORA108	NAP1L4
										OR8D4	LINC00989								MIR410			MFSD6		EIF4EBP3		TISP43	FAM167A		NCAM1
										LOC341056	LOC100506746								MIR376B			INO80D		PCDHGB4		TTC30B	SLC35G5		NDUFC2
										PLET1	BMPR1B-AS1								MIR485			PID1		CDC23		LOC150776	LINC00208		NDUFS3
										LOC387810	LOC100507053								MIR493			ATG16L1		ADAM19		WTH3DI	FAM167A-AS1		NDUFV1
										BSX	LOC100507388								MIR432			ANKZF1		FGF18		LOC151121	TM2D2		NDUFS8
										OR6X1	MIR548AH								MIR494			USP40		HDAC3		ARL6IP6	POMK		NELL1
										OR6M1	MIR4450								MIR495			HJURP		SQSTM1		KLHL23	GINS4		NFRKB
										OR10G4	MIR4451								MIR496			STRADB		P4HA2		SLC38A11	HOOK3		NNMT
										OR10G7	MIR5096								MIR487A			HES6		ATP6V0E1		WDSUB1	PLPP5		NPAT
										OR8B3	MIR4452								RD3L			ASIC4		ATG12		UPP2	MAK16		NRGN
										OR8A1	FAM47E-STBD1								TEX22			DOCK10		PTTG1		GPR155	FUT10		NUCB2
										MIR100HG	MIR5705								MIR539			MREG		PDLIM7		C1QL2	FAM86B1		NUMA1
										PATE2	LINC01216								MIR544A			WDR12		NREP		CFAP221	ERI1		NUP98
										PATE4	STPG2-AS1								MIR376A2			PECR		CNOT8		AMER3	LONRF1		OMP
										ST3GAL4-AS1	LOC101928809								MIR487B			ZC3H15		RAB9BP1		HNRNPA3	CHMP7		OPCML
										SNX19	LOC101928942								SCARNA13			DNAH7		HAND1		CERS6	RP1L1		SLC22A18
										LOC403312	LOC101928978								SNORA28			C2orf83		MED7		METAP1D	TGS1		SLC22A18AS
										MIRLET7A2	LOC101929064								SNORD112			MFF		HOMER1		NIFK-AS1	XKR4		OSBP
										MIR100	LOC101929134								MIR411			ACKR3		MYOT		LINC01305	SMIM19		OVOL1
										MIR125B1	LOC101929194								MIR654			RNPEPL1		ADAMTS2		MED15P9	PCMTD1		P2RX3
										BLID	LOC101929210								MIR655			SLC39A10		SCAMP1		AHCTF1P1	CLDN23		P2RY2
										LINC00167	LOC101929353								MIR656			CYP20A1		NRG2		ERICH2	GOT1L1		P2RY6
										HEPN1	MIR8066								LOC730202			HECW2		CXCL14		FAM201B	VPS37A		PAFAH1B2
										CLDN25	LOC105369192								SNORD113-1			2021-03-04		H2AFY		SPOPL	TMEM68		PAK1
										LOC646522	LOC105377267								SNORD113-2			WDFY1		SMAD5-AS1		MLK7-AS1	NKX2-6		PAX6
										LOC649133	LOC105377621								SNORD113-3			NYAP2		RNF14		CYP27C1	SGCZ		PC
										RPL23AP64	SNORD143								SNORD113-4			ALS2		CARTPT		NCKAP5	PXDNL		PDE2A
										LOC100128239	SNORD144								SNORD113-5			ZDBF2		SNCAIP		EVX2	GPAT4		PDE3B
										LOC100131626	SNORA101A								SNORD113-6			USP37		TTC37		GPR148	UNC5D		PGA5
										LOC100132686									SNORD113-7			CTDSP1		CLINT1		RBM43	LETM2		PGR
										PATE3									SNORD113-8			MPP4		PCDHGA8		LINC01116	HGSNAT		PIK3C2A
										NCAM1-AS1									SNORD113-9			NIF3L1		PCDHA9		LOC389033	DEFB104A		PLCB3
										BACE1-AS									SNORD114-1			PCGEM1		ZFYVE16		LINC01120	LOC157273		POLR2G
										MIR4301									SNORD114-2			GAL3ST2		MATR3		SP5	SGK223		POLR2L
										MIR3167									SNORD114-3			TMBIM1		MAML1		NOC2LP2	PEBP4		POU2AF1
										USP2-AS1									SNORD114-4			OSGEPL1		KIAA0141		TEX41	CDCA2		PPP1CA
										MIR3656									SNORD114-5			RAB17		JAKMIP2		HAGLR	ESCO2		PPP2R1B
										LOC100507283									SNORD114-6			RNF25		PJA2		MIR10B	FBXO16		PPP2R5B
										SENCR									SNORD114-7			COPS7B		DDX46		MIR128-1	LINC00599		PRCP
										LOC100507431									SNORD114-8			NABP1		GFPT2		C2orf27B	FAM87A		PRG2
										LOC100507548									SNORD114-9			RAPH1		SLC23A1		FAR2P1	TDRP		THAP12
										TMPRSS4-AS1									SNORD114-10			CDK15		GNPDA1		LOC440910	ERICH1		PSMA1
										HSPB2-C11orf52									SNORD114-11			TMEM237		SRA1		POTEKP	TDH		PSMC3
										FXYD6-FXYD2									SNORD114-12			NBEAL1		EDIL3		LINC01124	C8orf48		PSMD13
										MIR4697									SNORD114-13			CFLAR-AS1		COL4A3BP		H3F3AP4	NKX6-3		PTH
										MIR4493									SNORD114-14			MRPL44		RAD50		POTEE	KCNU1		PTPRCAP
										MIR4492									SNORD114-15			TRAK2		KIF20A		PHOSPHO2	ZNF596		PTPRJ
										LOC100652768									SNORD114-16			BOLL		G3BP1		DFNB59	IDO2		PTS
										KIRREL3-AS2									SNORD114-17			TRPM8		LHFPL2		CCDC148-AS1	DEFT1P		NECTIN1
										NTM-IT									SNORD114-18			ATG9A		CWC27		ANKRD30BL	SDR16C5		PYGM
										LOC101928823									SNORD114-19			MLPH		APBB3		LOC643072	R3HCC1		RAB3IL1
										LOC101928847									SNORD114-20			FAM134A		TNIP1		LOC646743	PRSS55		RAB6A
										LOC101928940									SNORD114-21			GLB1L		RACK1		CYP4F62P	C8orf74		MAP4K2
										LOC101928985									SNORD114-22			C2orf47		NSA2		ZNF806	HTRA4		RAD9A
										LOC101929011									SNORD114-23			SPAG16		SLU7		YY1P2	ADAM32		RAG1
										LOC101929089									SNORD114-24			CHPF		POLR3G		POTEI	LGI3		RAG2
										LOC101929208									SNORD114-25			IQCA1		RGS14		CFC1B	DEFB105A		RAPSN
										LOC101929227									SNORD114-26			CARF		PLK2		POTEJ	DEFB106A		RARRES3
										LOC101929340									SNORD114-27			NHEJ1		IQGAP2		MZT2A	DEFB107A		RBM4
										LOC101929427									SNORD114-28			FAM124B		SEC24A		FAM133DP	DEFB109P1		RCN1
										LOC101929473									SNORD114-29			TM4SF20		CPLX2		POTEF	DEFB130		RDX
										LOC101929497									SNORD114-30			C2orf54		FAXDC2		PABPC1P2	NEIL2		RELA
										LOC101929517									SNORD114-31			PGAP1		FAM114A2		MIR933	LOC254896		DPF2
										LOC101929538									MIR758			TUBA4B		BRD8		LOC100128905	ADAM5		RNH1
										LINC01395									MIR668			ARMC9		TCERG1		LOC100129029	FAM86B3P		SNORD15A
										NTM-AS1									MIR770			COQ10B		BTNL3		CCNT2-AS1	XKR6		ROM1
										LOC101929653									SNORA11B			EFHD1		HNRNPA0		LOC100130691	LOC286059		MRPL23
										MIR6756									MIR300			SPHKAP		LMAN2		RAB6C-AS1	LOC286083		RPL27A
										MIR7641-2									MIR541			WNT10A		SPINK5		SP9	MICU3		RPLP2
										MIR6090									MIR665			SLC19A3		SMA4		CYP4F30P	LOC286114		RPS3
										MIR6716									MIR543			ILKAP		SMA5		LOC100144595	SCARA5		RPS6KB2
										MIR8052									MIR889			ITM2C		SOX30		RNU4ATAC	FAM183CP		RPS13
										LOC102724301									ZBTB42			WDR75		KIF3A		FAR2P2	RNF5P1		RPS25
										LOC103611081									LOC100129345			RHBDD1		ADAMTS6		MIR1246	LOC286177		RRM1
										PKNOX2-AS1									LINC00605			C2orf88		MGAT4B		ZEB2-AS1	LOC286178		SAA1
										APOA1-AS									MIR1247			ING5		B4GALT7		MIR663B	LOC340357		SAA2
										LOC105369507									MIR1185-1			PLCD4		SYNPO		SNORA70F	POTEA		SAA3P
										LOC105369509									MIR1185-2			MGC16025		RHOBTB3		MIR3128	LINC00965		SAA4
										LOC105369532									MIR1197			ANKRD44		RNF44		MIR3679	USP17L2		SC5D
										STT3A-AS1									MIR1193			TMEM169		ABLIM3		LOC100505984	XKR5		SCN2B
																			MIR4309			DNER		ELL2		LOC100506124	FAM90A25P		SCN4B
																			MIR3173			MARS2		SV2C		TTC21B-AS1	LOC389641		SCT
																			TUNAR			B3GNT7		HMGXB3		HOXD-AS2	NUGGC		SDHD
																			MEG9			SP140L		TBC1D9B		TTN-AS1	C8orf86		ST3GAL4
																			LOC100507277			LOC93463		ARHGAP26		LOC100507600	FAM150A		SIPA1
																			LOC100507437			ORMDL1		FSTL4		LY75-CD302	USP17L8		SLC1A2
																			MIR4507			STK11IP		MRPS27		PHOSPHO2-KLHL23	LOC392196		SLC3A2
																			MIR4506			DIRC1		ATP10B		MIR4783	USP17L7		SLN
																			MIR203B			MOGAT1		N4BP3		MIR4774	LOC401442		SMPD1
																			MIR151B			AGAP1		2021-09-08		MIR4785	USP17L1		SORL1
																			MIR4538			TWIST2		FAF2		MIR4784	MIR124-1		SPI1
																			MIR4710			PARD3B		PPIP5K2		MIR4773-1	MIR320A		SPTBN2
																			MIR4539			TYW5		WWC1		MIR4444-1	DEFB103A		SRPRA
																			MIR4537			DIS3L2		FBXW11		MIR5590	OR4F21		TRIM21
																			MIR2392			NEU4		ACSL6		CERS6-AS1	FAM90A7P		SSRP1
																			MIR5195			ICA1L		JADE2		XIRP2-AS1	FAM90A10P		ST5
																			LINC00911			RFTN2		LARP1		STEAP3-AS1	SDR16C6P		ST14
																			LOC101928767			AP1S3		PPWD1		LOC100996579	DEFA8P		STIM1
																			LOC101928791			SGPP2		HARS2		LOC101926913	DEFA9P		STX3
																			LOC101928909			KCTD18		OTP		LOC101927027	DEFA10P		STX5
																			LOC101929002			ALS2CR12		ZNF346		LOC101927709	C8orf22		ABCC8
																			LOC101929080			SPATA3		SSBP2		LOC101927881	MIR383		TAGLN
																			LOC101929241			TMEM198		BHMT2		LOC101927924	LINC00293		TAF10
																			SNHG24			ZFAND2B		TNFAIP8		LINC01087	C8orf58		TALDO1
																			LOC101929634			CPO		PART1		LOC101928161	C8orf49		TCN1
																			MIR6765			MDH1B		GEMIN5		LOC101928185	DEFB135		TEAD1
																			MIR7641-2			FBXO36		PCDHGA12		DARS-AS1	DEFB136		TECTA
																			MIR8071-1			MTERF4		LRRTM2		LOC101928273	DEFB134		TH
																			MIR6764			UBE2F		FAM169A		LOC101928386	ERICH1-AS1		THRSP
																			LOC102723354			SATB2-AS1		CCDC69		LINC01412	LINC00589		THY1
																			LOC105370605			OTOS		PCDHB5		LOC101929231	MBOAT4		TSPAN4
																			LOC105370619			COPS9		FBXL21		LOC101929260	MIR486-1		TM7SF2
																			LOC105370622			OR6B3		KLHL3		LOC101929282	DEFB109P1B		TNNI2
																			LINC00677			ANKAR		TSPAN17		LOC101929319	RPL23AP53		TNNT3
																			LOC105370697			FAM117B		OR2V1		LOC101929378	USP17L4		TPH1
																			LOC105378183			LOC150935		HAVCR1		LOC101929512	USP17L3		TRAF6
																			LOC107984640			PKI55		SNORD63		LOC101929532	LOC649352		TRPC2
																						KANSL1L		SNORA74A		LOC101929570	FAM86B2		TRPC6
																						ZSWIM2		CYFIP2		LOC101929633	SPAG11A		TSG101
																						LINC01107		PKD2L2		LOC101929680	SNORD13		PHLDA2
																						LOC151174		UQCRQ		LOC101929753	MIR596		TUB
																						ERFE		AFF4		LOC101929926	MIR597		TYR
																						METTL21A		PRELID1		RNU6-7	MIR598		UCP2
																						CCNYL1		IL17B		MIR6512	DEFA11P		UCP3
																						SGO2		DIMT1		MIR6888	LOC728024		SCGB1A1
																						ALS2CR11		MAT2B		MIR7157	DEFA1B		UPK2
																						CCDC140		SLC27A6		MIR7704	ZNF705D		UVRAG
																						SLC23A3		SNX24		LOC102724058	FAM90A2P		VEGFB
																						LINC00608		MRPL22		LINC01117	LOC729732		BEST1
																						GPBAR1		PCDHB1		HAGLROS	RBPMS-AS1		WEE1
																						SLC16A14		DMGDH		RNU6-2	FAM66B		WNT11
																						LOC151475		TLX3		DLX2-AS1	LOC100128993		WT1
																						LINC00471		KCNIP1		LOC105373609	LOC100130964		SF1
																						LOC151484		ZNF354C		LOC105373635	PRR23D1		ZFPL1
																						MSL3P1		TMED7		LOC105373656	ZNF705G		ZNF143
																						DAW1		ISOC1		LOC105373764	FAM66E		ZBTB16
																						C2orf57		RPL26L1		LOC105616981	ZNF705B		ZNF195
																						FAM171B		SAR1B			FAM66D		ZNF202
																						PIKFYVE		C5orf45			FAM66A		ZNF214
																						LOC200726		DCTN4			SBF1P1		ZNF215
																						TIGD1		IPO11			PRR23D2		RASSF7
																						LOC200772		MZB1			LOC100287015		CSRP3
																						C2orf69		PAIP2			LOC100287846		PDHX
																						CFAP65		CDKL3			DEFB4B		FOSL1
																						C2orf72		PCDH12			MIR1322		CUL5
																						CCDC150		GCNT4			MIR548I3		PICALM
																						RTP5		FAM13B			MIR548H4		FZD4
																						LOC285095		FAM53C			MIR4287		BBOX1
																						FAM126B		REEP2			MIR548V		PPFIBP2
																						UNC80		PRR16			MIR3148		PPFIA1
																						RUFY4		COMMD10			MIR4288		SLC43A1
																						DUSP28		POLK			MIR4286		IFITM1
																						MROH2A		DDX41			MIR3926-2		DGKZ
																						ESPNL		NOP16			MIR3622A		CHST1
																						ECEL1P2		LARS			MIR3926-1		BARX2
																						FTCDNL1		CXXC5			MIR3622B		API5
																						SPATA3-AS1		HMP19			MIR3674		MADD
																						CATIP		UIMC1			LINC01602		OR7E2P
																						RBM44		RAPGEF6			LOC100506990		OR6A2
																						AQP12A		ERAP1			LOC100507071		DCHS1
																						KLHL30		KDM3B			LOC100507156		EIF3F
																						PLEKHM3		PHAX			SMIM18		JRKL
																						C2orf80		RAB24			LINC01605		CTSF
																						RESP18		RBM27			DLGAP2-AS1		EED
																						C2orf82		NEURL1B			LOC100507464		FADD
																						OR6B2		EPB41L4A-AS2			MCPH1-AS1		BANF1
																						DYTN		FAM193B			LINC00968		ZPR1
																						FSIP2		SGTB			LINC01606		MTMR2
																						C2orf66		PCDHB18P			MIR4469		RPS6KA4
																						ASB18		PCDHB17P			MIR4659A		BRSK2
																						FLJ43879		TMED9			MIR4660		AIP
																						VWC2L		ZCCHC10			MIR4659B		SYT7
																						MIR149		CDHR2			GS1-24F4.2		SART1
																						MIR153-1		GIN1			MIR5692A2		USP2
																						MIR26B		WDR55			MIR5692A1		SLC6A5
																						DNAJB3		ANKHD1			MIR548AO		FIBP
																						LOC440934		SPDL1			NRG1-IT1		PCSK7
																						MIR375		THG1L			LZTS1-AS1		HTR3B
																						SNORA41		AGGF1			NRG1-IT3		ZW10
																						LOC643387		WDR41			LINC00681		MTA2
																						LINC00607		LOC55338			LOC101927752		UBE2L6
																						LOC646736		TMCO6			LOC101927815		SNORD29
																						PRSS56		TRIM36			LOC101928058		SNORD31
																						AQP12B		GALNT10			LOC101929066		SNORD30
																						SNORA75		NHP2			LOC101929128		SNORD28
																						LOC654841		RBM22			LOC101929172		SNORD27
																						SCARNA6		RIOK2			LINCR-0001		SNORD26
																						SCARNA5		DEPDC1B			LOC101929217		SNORD25
																						SNORD11		BDP1			LOC101929229		SNORD22
																						SNORD70		RNF130			LOC101929237		MMP20
																						MIR561		ERBIN			LOC101929268		UBE4A
																						MIR562		PCDHGC5			LOC101929269		SLC22A6
																						D2HGDH		PCDHGC4			LOC101929294		SLC22A8
																						LOC728323		PCDHGB7			LOC101929315		NRXN2
																						LOC729224		PCDHGB6			LOC101929341		LPXN
																						DIRC3		PCDHGB5			EXTL3-AS1		PEX16
																						SNORD11B		PCDHGB3			LOC101929415		FADS2
																						LOC100129175		PCDHGB2			LOC101929450		MED17
																						PP14571		PCDHGB1			LOC101929470		MAPK8IP1
																						LOC100130451		PCDHGA11			LOC101929488		TP53I11
																						LOC100130452		PCDHGA10			LOC101929550		EI24
																						NEMP2		PCDHGA9			LOC101929622		PITPNM1
																						LOC100286922		PCDHGA7			LOC101929897		RIN1
																						MIR1471		PCDHGA6			MIR6841		TESMIN
																						MIR1302-4		PCDHGA5			MIR6842		FEZ1
																						MIR1245A		PCDHGA4			MIR6843		MICAL2
																						MIR1244-1		PCDHGA3			MIR6876		CTR9
																						MIR548F2		PCDHGA2			MIR7160		CEP57
																						GCSHP3		PCDHGA1			MIR486-2		ARHGAP32
																						BOK-AS1		PCDHGB8P			MIR7641-2		ATG13
																						MIR1244-3		PCDHB15			MIR8055		SPCS2
																						MIR1244-2		PCDHB14			LOC102467222		CKAP5
																						MIR3129		PCDHB13			LOC102723701		ARHGEF17
																						MIR3133		PCDHB12			LOC102723729		GAB2
																						MIR3131		PCDHB11			LOC102725080		C2CD2L
																						MIR4268		PCDHB10			LINC01288		TRIM66
																						MIR3130-1		PCDHB9			KBTBD11-OT1		FCHSD2
																						MIR3130-2		PCDHB8			LOC105375843		FGF19
																						MIR2355		PCDHB7			LOC105379393		CCS
																						MIR3132		PCDHB6			SNORA99		RCE1
																						MIR4269		PCDHB4					NAALAD2
																						MIR3606		PCDHB3					NAALADL1
																						AGAP1-IT1		PCDHB2					KCNE3
																						LOC100507140		PCDHAC2					NR1H3
																						LOC100507443		PCDHAC1					IL18BP
																						IDH1-AS1		PCDHA13					DPP3
																						HSPE1-MOB4		PCDHA12					TSPAN32
																						UBE2F-SCLY		PCDHA11					TSSC4
																						MIR4439		PCDHA10					USH1C
																						MIR4776-1		PCDHA8					KCNK7
																						MIR4777		PCDHA7					HIPK3
																						MIR1245B		PCDHA6					RBM7
																						MIR2467		PCDHA5					PRMT3
																						MIR4775		PCDHA4					MPZL2
																						MIR4438		PCDHA3					RASGRP2
																						MIR4440		PCDHA2					GLYAT
																						MIR4786		PCDHA1					CDK2AP2
																						MIR4441		VTRNA1-3					TCIRG1
																						KIAA2012		VTRNA1-2					RTN3
																						MIR5001		VTRNA1-1					MRVI1
																						MIR5702		NMUR2					TRIM22
																						MIR5703		FEM1C					PRG3
																						VWC2L-IT1		C5orf15					IFITM3
																						LOC100996693		CDC42SE2					YAP1
																						OSGEPL1-AS1		TRPC7					SPON1
																						GPR1-AS		KIAA1191					RBM14
																						CAPN10-AS1		ERGIC1					CDC42EP2
																						LOC101927196		CLK4					EIF3M
																						LINC01473		TENM2					NXF1
																						LINC01237		CNOT6					DEAF1
																						LOC101927406		NLN					KAT5
																						LOC101927431		ZNF608					HYOU1
																						LOC101927482		KCTD16					IPO7
																						ANKRD44-IT1		SEMA6A					SSSCA1
																						LOC101927596		ARRDC3					HTATIP2
																						LOC101927619		ZSWIM6					IFITM2
																						LOC101927641		PCDHB16					DRAP1
																						LOC101927795		ANKRA2					TRIM3
																						LOC101927865		HMHB1					TAF6L
																						LOC101927960		ZBED8					ATP5L
																						LOC101928020		MCCC2					SCGB1D2
																						LOC101928103		EPB41L4A					SCGB1D1
																						LOC101928111		CENPK					CELF1
																						LINC01280		ERAP2					POLD3
																						LOC101928327		ARHGEF28					OR5I1
																						CATIP-AS1		NSD1					STARD10
																						LINC01494		SIL1					OR7E14P
																						LOC101928881		GMCL1P1					OR7E12P
																						MIR6513		ARAP3					NEU3
																						MIR6809		RMND5B					ME3
																						MIR6811		FBXL17					GPR83
																						MIR7845		YTHDC2					LYVE1
																						MIR6810		RANBP17					YIF1A
																						LOC102723927		SLC30A5					SRSF8
																						LOC102724714		CENPH					EHD1
																						LANCL1-AS1		GPBP1					C11orf58
																						LOC102724849		GRAMD3					STIP1
																						LOC102725079		PCYOX1L					CLP1
																						MIR9500		CCNJL					KCNQ1OT1
																						CATIP-AS2		SH3TC2					SF3B2
																						LINC01090		PANK3					CCDC85B
																						LOC105373782		SAP30L					B4GAT1
																						LOC105373805		TXNDC15					ADAMTS8
																						LINC01614		MCTP1					PRSS23
																						LOC105373876		PTCD2					PLA2G16
																						DIRC3-AS1		BTNL8					TREH
																						LOC105373878		DOK3					PKP3
																						LOC105747689		ELOVL7					HPS5
																						LINC01173		TRAPPC13					PTGDR2
																						SNORA105A		ZFP2					SLCO2B1
																						AOX3P-AOX2P		RUFY1					RRAS2
																								CPEB4					CEP164
																								PRR7					ZP1
																								NDFIP1					SHANK2
																								OR4F16					KDM2A
																								FBXO38					IGSF9B
																								YIPF5					ENDOD1
																								TRIM7					SWAP70
																								TIGD6					EXPH5
																								SPRY4					ATG2A
																								MXD3					PHLDB1
																								NUDT12					GANAB
																								SLC4A9					FAM168A
																								ATG10					DTX4
																								SLC25A2					SIK2
																								SPATA9					DENND5A
																								TSSK1B					NUP160
																								FAM172A					NCAPD3
																								PCDHB19P					FNBP4
																								ADGRV1					ARHGEF12
																								PCBD2					RRP8
																								UTP15					SIK3
																								ZCCHC9					SIRT3
																								PSD2					CLCF1
																								SLF1					OR52A1
																								THOC3					VSIG2
																								ZBED3					BACE1
																								GFM2					FAM89B
																								CYSTM1					SNHG1
																								MEGF10					ARFIP2
																								SPINK7					POLA2
																								SPZ1					TRIM29
																								TRIM52					RAB38
																								HAVCR2					CADM1
																								PHYKPL					FLRT1
																								SMIM3					MTCH2
																								TSLP					PANX1
																								FCHSD1					FJX1
																								UNC5A					KIAA1549L
																								C5orf30					PRDX5
																								LYRM7					POU2F3
																								TRIM41					ABTB2
																								SLC25A46					BRMS1
																								BOD1					TEX40
																								CDKN2AIPNL					CHRDL2
																								COL23A1					PAMR1
																								TIMD4					ANAPC15
																								NDUFAF2					ZDHHC5
																								ZNF300					ATL3
																								MYOZ3					TSKU
																								UBTD2					HINFP
																								MRPS36					REXO2
																								ATP6AP1L					C2CD3
																								SCGB3A1					TKFC
																								PRDM6					TENM4
																								FTMT					DKFZP434K028
																								SFXN1					B3GAT3
																								FNIP1					FBXO3
																								SLC35A4					SERGEF
																								GPRIN1					EHF
																								PWWP2A					OR5L2
																								C1QTNF2					OR5E1P
																								EPB41L4A-AS1					PPP1R14B
																								2021-03-03					OR8G2
																								FCHO2					OR8B8
																								RAB3C					OR8G1
																								LYSMD3					OR10A3
																								LEAP2					TIMM10B
																								SCGB3A2					TIMM10
																								ZNF354B					TIMM8B
																								SETD9					MYEOV
																								SLCO6A1					BSCL2
																								C5orf47					OR8B2
																								PPARGC1B					ELP4
																								PRRC1					SNORD14A
																								JMY					CHORDC1
																								C5orf58					ACAD8
																								ZNF474					B3GAT1
																								OR2Y1					DKK3
																								POU5F2					RBMXL2
																								AFAP1L1					RAB30
																								GRPEL2					PGAP2
																								TMEM171					PRPF19
																								TMEM174					DCPS
																								LSM11					C11orf54
																								POC5					AAMDC
																								GPR151					MACROD1
																								STARD4					SLC43A3
																								WDR36					ZBTB44
																								ZNF300P1					THYN1
																								NUDCD2					COMMD9
																								UBLCP1					DDX25
																								ACOT12					C11orf21
																								SOWAHA					PACSIN3
																								SHROOM1					TRPM5
																								C5orf24					SAC3D1
																								SREK1					SNX15
																								DCANP1					RHOD
																								MGC32805					EFEMP2
																								SLC36A2					NOX4
																								SPINK13					UBQLN3
																								CREBRF					KCNK4
																								CEP120					RNF141
																								SLC25A48					NTM
																								TMEM167A					CDON
																								MBLAC2					UBXN1
																								TMEM161B					APIP
																								SRFBP1					TMX2
																								JAKMIP2-AS1					GAL
																								ZMAT2					SIDT2
																								MARVELD2					KMT5B
																								BTNL9					HSD17B12
																								ARSK					IGF2-AS
																								FAM81B					TMEM216
																								CCDC112					BET1L
																								PPP1R2P3					CEND1
																								FAM71B					COA4
																								PRELID2					SLC15A3
																								SH3RF2					PHF21A
																								PLAC8L1					MS4A4A
																								RNF145					WT1-AS
																								MIER3					TRAPPC4
																								PAPD4					PPME1
																								DCP2					CABP2
																								LIX1					HIKESHI
																								ZNF366					CWC15
																								FAM151B					TRMT112
																								S100Z					TMEM138
																								ADAMTS19					PCF11
																								HIGD2A					MRPL48
																								SPATA24					CYB5R2
																								DNAJC18					RSF1
																								FAM153B					SPA17
																								LOC202181					FXYD6
																								CCDC125					C11orf24
																								LINC01554					TRIM34
																								GAPT					CDHR5
																								CMYA5					CNTN5
																								STK32A					SIAE
																								LVRN					TOLLIP
																								SLC36A1					C11orf71
																								EIF4E1B					ZDHHC13
																								LOC255187					ROBO4
																								RASGEF1C					WDR74
																								ANKRD31					SLC35F2
																								SERINC5					RAB39A
																								LINC01366					TRIM44
																								EFCAB9					BTG4
																								SH3PXD2B					NXPE4
																								LOC285593					SYTL2
																								FAM153A					ANKRD49
																								ARL10					MS4A12
																								KIAA0825					MRPL16
																								GPR150					SDHAF2
																								DTWD2					SSH3
																								RELL2					TTC12
																								NBPF22P					TMEM132A
																								LOC285626					HRASLS2
																								LOC285627					LAMTOR1
																								LOC285629					USP47
																								SLC36A3					VPS37C
																								KIF4B					ANO1
																								OR2V2					TRIM68
																								C5orf64					NADSYN1
																								RNF180					FAM86C1
																								SREK1IP1					C11orf57
																								ZNF454					NAT10
																								C5orf60					CCDC87
																								RGMB					PPP6R3
																								LINC00491					UEVLD
																								RFESD					RNF121
																								CHSY3					LIN7C
																								PRR7-AS1					ACER3
																								TMEM173					SLC35C1
																								FAM170A					TCP11L1
																								C5orf66-AS2					LGR4
																								LOC340074					PIDD1
																								ARSI					ELMOD1
																								LOC340090					KCNQ1DN
																								ANKRD34B					SOX6
																								PFN3					CDC42BPG
																								ZNF879					FOXRED1
																								IRGM					OTUB1
																								FBLL1					AMBRA1
																								ACTBL2					PACS1
																								FAM174A					KDM4D
																								MTX3					KBTBD4
																								CATSPER3					PARVA
																								NIPAL4					TTC17
																								SLCO4C1					SCN3B
																								TICAM2					VPS11
																								DND1					TMEM126B
																								MAST4					SLC22A11
																								SIMC1					TEX12
																								SAP30L-AS1					CRTAM
																								TEX43					MMP26
																								LOC389332					TMPRSS4
																								PROB1					AKIP1
																								C5orf46					C11orf16
																								ARHGEF37					TMEM9B
																								RGS7BP					NRIP3
																								C5orf63					ASCL3
																								SPINK6					GPR137
																								ANKHD1-EIF4EBP3					IFT46
																								MIR103A1					SMCO4
																								MIR143					EMSY
																								MIR145					PRDM10
																								MIR146A					PRDM11
																								MIR218-2					CABP4
																								MIR9-2					CHRNA10
																								SPINK14					SLC17A6
																								FNDC9					TRIM49
																								LOC441081					PNPLA2
																								LOC441086					CD248
																								CRSP8P					CORO1B
																								NR2F1-AS1					SCYL1
																								C5orf56					DSCAML1
																								FLJ16171					GRAMD1B
																								MIR340					USP35
																								IGIP					CEP126
																								MIR378A					ARHGAP20
																								TIFAB					CARNS1
																								RGMB-AS1					SYT13
																								LOC553103					USP28
																								CTXN3					PHRF1
																								SNORD95					LRRC4C
																								SNORD96A					SCUBE2
																								ECSCR					POLD4
																								TMEM232					KRTAP5-8
																								SMIM15					PLEKHB1
																								LOC643201					MS4A7
																								GRXCR2					ZBED5
																								SPINK9					CREBZF
																								ZFP62					CARD18
																								ARL14EPL					SIGIRR
																								LOC644285					CCDC90B
																								LOC644762					CCDC81
																								LINC01184					AASDHPPT
																								LOC644936					ALX4
																								SMIM23					RIC8A
																								CCNI2					MRPL17
																								LINC00461					PKNOX2
																								CBY3					FAM111A
																								LOC647859					TP53AIP1
																								GUSBP3					ANO3
																								GTF2H2B					MMP27
																								FAM153C					ABCG4
																								SNORA13					ROBO3
																								SCARNA18					MS4A6A
																								SNORA47					MS4A5
																								SNORA74B					C11orf1
																								MIR582					EPS8L2
																								MIR583					KLC2
																								MIR584					TUT1
																								MIR585					MRPL11
																								SNHG4					TMEM135
																								LOC728095					STK33
																								CARMN					KCTD14
																								GTF2H2C					C11orf95
																								LINC00992					CHID1
																								SERF1B					LRFN4
																								LOC728554					AHNAK
																								CCDC192					ALG8
																								MEIKIN					PRRG4
																								ZBED3-AS1					TMEM223
																								SCAMP1-AS1					TMEM109
																								ANKDD1B					CCDC86
																								LOC729080					LBHD1
																								AACSP1					C11orf49
																								LINC00847					TRIM48
																								OR4F29					TAF1D
																								GTF2H2C_2					RNF26
																								LOC731157					OR51G1
																								GUSBP9					OR51B4
																								VTRNA2-1					OR51B2
																								MIR874					OR52N1
																								KIAA1024L					FAM118B
																								ARRDC3-AS1					RIC3
																								LOC100130172					DYNC2H1
																								LRRC70					NLRX1
																								CKMT2-AS1					MSANTD2
																								FAM196B					C11orf80
																								LOC100132062					NARS2
																								FAM159B					E2F8
																								LOC100133050					SLC25A22
																								C5orf52					CCDC82
																								LOC100268168					ALG9
																								LOC100288254					ZNF408
																								LOC100289230					CLMP
																								LOC100289673					NAA40
																								MIR1289-2					QSER1
																								MIR1229					AGBL2
																								MIR548F3					ZBTB3
																								MIR1294					PDZD3
																								MIR1271					C11orf63
																								MIR103B1					CPSF7
																								MIR1303					PRR5L
																								MIR1244-1					CCDC15
																								MIR548P					ASRGL1
																								TMED7-TICAM2					PGGHG
																								NCRUPAR					MOGAT2
																								LOC100303749					TMEM134
																								MIR2277					MUS81
																								MIR1244-3					PAAF1
																								MIR1244-2					PDGFD
																								MIR4280					INTS5
																								MIR3142					ZFP91
																								MIR3141					TMPRSS5
																								MIR4281					OR8J3
																								MTRNR2L2					OR51G2
																								MIR3607					OR51E2
																								MIR3655					OR4P4
																								MIR3660					OR4C15
																								MIR3912					OR4A5
																								MIR3936					OR4A16
																								MIR3661					OR4A15
																								LINC01024					OR10W1
																								LOC100505658					OR10V2P
																								STARD4-AS1					PTDSS2
																								HNCAT21					MOB2
																								LOC100505841					GDPD5
																								LOC100505878					CLPB
																								TMEM161B-AS1					UNC93B1
																								LUCAT1					SBF2
																								LOC100506526					RAB1B
																								OCLN					KIF18A
																								LINC01187					PUS3
																								LOC100507387					C11orf68
																								TRIM52-AS1					MS4A8
																								MIR4804					JAM3
																								MIR4633					FERMT3
																								MIR4634					TRPT1
																								MIR4461					RBM4B
																								MIR4454					FRMD8
																								MIR3977					BCO2
																								MIR378H					TMEM133
																								MIR4460					TMPRSS13
																								MIR548AE2					FAM160A2
																								MIR4638					RNASEH2C
																								MIR4803					FAR1
																								MIR378E					TMEM126A
																								SPRY4-IT1					DCUN1D5
																								LOC100652758					BTBD10
																								LINC01023					EIF1AD
																								MIR5197					NUDT22
																								MIR5003					ARFGAP2
																								MIR5692C1					MSANTD4
																								MIR5706					MAML2
																								HEIH					SYVN1
																								LINC00492					KIRREL3
																								P4HA2-AS1					DGAT2
																								NREP-AS1					ACCS
																								ARHGAP26-AS1					MS4A14
																								PPP2R2B-IT1					TRIM51
																								ARHGAP26-IT1					BUD13
																								LOC100996385					TMEM25
																								LOC100996419					PTPN5
																								C5orf66					RPUSD4
																								LINCR-0003					TBRG1
																								IPO11-LRRC70					MICALCL
																								LOC101926905					RELT
																								LOC101926941					UBASH3B
																								LOC101926975					C11orf70
																								LOC101927023					LGALS12
																								LOC101927059					TRIM5
																								LOC101927078					SNORD14B
																								CTB-113P19.1					SNORD14C
																								LOC101927100					SNORD14D
																								CTB-12O2.1					SNORD14E
																								LINC01470					TNKS1BP1
																								LOC101927190					DIXDC1
																								SEMA6A-AS1					CEP295
																								HRAT56					ZC3H12C
																								LOC101927357					GAL3ST3
																								LOC101927379					NAV2
																								LOC101927421					ATG16L2
																								LOC101927460					GLB1L2
																								LOC101927488					SYT8
																								LOC101927697					TSPAN18
																								LOC101927740					ESAM
																								TH2LCRR					CREB3L1
																								LOC101927766					AP5B1
																								HMMR-AS1					CCDC34
																								LOC101927835					SLC39A13
																								CTB-178M22.2					DEPDC7
																								LOC101927908					SYT12
																								LOC101927934					ACY3
																								C5orf66-AS1					ALKBH8
																								LOC101927969					FDXACB1
																								CTD-2270F17.1					C11orf52
																								LOC101928093					INTS4
																								LINC01484					GLYATL1
																								LINC01485					PRKCDBP
																								LINC01411					VPS26B
																								LOC101928445					GLB1L3
																								C5orf67					CDCA5
																								LOC101928505					RPLP0P2
																								LOC101928539					SAAL1
																								LOC101928569					ODF3
																								LOC101928600					SLC22A9
																								CTC-436P18.1					SNORD15B
																								CTC-338M12.4					TIRAP
																								LOC101928651					CARD16
																								LOC101928769					OSBPL5
																								LOC101928794					C1QTNF4
																								LOC101928858					C1QTNF5
																								LOC101928885					TMEM123
																								LOC101928924					PTPMT1
																								LINC01333					LRRC56
																								LOC101929109					BATF2
																								LOC101929154					SLC22A12
																								CTD-2201I18.1					PANX3
																								LOC101929380					MRGPRD
																								MEF2C-AS1					APOA5
																								LINC01339					MRGPRE
																								LOC101929696					MRGPRF
																								LOC101929710					ART5
																								LOC101929719					ARAP1
																								AK6					CATSPER1
																								MIR6499					MRGPRX2
																								MIR6830					MRGPRX3
																								MIR6831					MRGPRX4
																								MIR8056					HRASLS5
																								MIR8089					TRIM6
																								LOC102467212					OR52E2
																								LOC102467213					OR52J3
																								LOC102467214					OR51L1
																								LOC102467216					OR51A7
																								LOC102467217					OR51S1
																								LOC102467223					OR51F2
																								LOC102467224					OR52R1
																								LOC102467225					C11orf74
																								LOC102467226					OR4C46
																								LOC102467655					OR4X2
																								LOC102477328					OR4B1
																								LOC102503427					OR52M1
																								LINC01335					OR52K2
																								RASGRF2-AS1					OR5P2
																								LINC01338					OR5P3
																								LOC102546226					LARGE2
																								LINC01340					SLC36A4
																								LOC102546228					FAT3
																								LOC102546229					TRIM64
																								LOC102546294					TMEM45B
																								LOC102546298					CYP2R1
																								LOC102546299					DBX1
																								CTB-7E3.1					COLCA2
																								LINC01574					PIH1D2
																								LOC102577426					NXPE1
																								LOC102723557					NXPE2
																								LOC102724392					JAML
																								LOC102724404					DNAJC24
																								CTD-2151A2.1					ARL14EP
																								ADAMTS19-AS1					OR8I2
																								LINC01337					OR2D3
																								LINC01170					OR2D2
																								LINC01331					OR52W1
																								LINC01202					OR56A4
																								LINC01336					OR56A1
																								LINC01386					SYT9
																								LOC105377682					LDLRAD3
																								LOC105377716					OR52B4
																								LOC105377763					C11orf40
																								LOC105379030					OR52I2
																								LOC105379054					OR51E1
																								LOC105379143					XRRA1
																								LOC105379176					UBQLNL
																								LOC105379183					MUC15
																								LOC105379192					LOC143666
																								LOC105379194					C11orf94
																								LINC01455					FAM76B
																								WSPAR					SESN3
																								GRPEL2-AS1					PIWIL4
																								TRPC7-AS2					ARHGAP42
																								MIR3142HG					KBTBD3
																													CWF19L2
																													KDELC2
																													LAYN
																													TTC36
																													C11orf84
																													PLEKHA7
																													SPTY2D1
																													TMEM86A
																													OR10A5
																													OR2AG1
																													DNHD1
																													SCGB1C1
																													AMOTL1
																													SLC5A12
																													DEUP1
																													PATE1
																													C11orf65
																													LDHAL6A
																													C11orf42
																													GPHA2
																													ADAMTS15
																													NLRP6
																													LOC171391
																													B3GNT6
																													METTL15
																													MPZL3
																													IMMP1L
																													OR56B4
																													ANO5
																													OR8U1
																													OR4C16
																													OR4C11
																													OR4S2
																													OR4C6
																													OR5D14
																													OR5L1
																													OR5D18
																													OR7E5P
																													OR5AS1
																													OR8K5
																													OR5T2
																													OR8H1
																													OR8K3
																													OR8J1
																													OR5R1
																													OR5M3
																													OR5M8
																													OR5M11
																													OR5AR1
																													OR5AK4P
																													LRRC55
																													SMTNL1
																													YPEL4
																													MED19
																													FOLH1B
																													C11orf45
																													HYLS1
																													TMEM218
																													SLC37A2
																													OR8B12
																													OR8G5
																													OR10G8
																													OR10G9
																													OR10S1
																													OR6T1
																													OR4D5
																													TBCEL
																													TMEM136
																													MRPL21
																													TPCN2
																													SPATA19
																													OR6Q1
																													OR9I1
																													OR9Q1
																													OR9Q2
																													OR1S2
																													OR1S1
																													OR10Q1
																													OR5B17
																													OR5B21
																													GLYATL2
																													MPEG1
																													OR5A2
																													OR5A1
																													OR4D6
																													OR4D11
																													PATL1
																													OOSP2
																													MS4A15
																													VWCE
																													CYB561A3
																													PPP1R32
																													GDPD4
																													DDIAS
																													CCDC83
																													ORAOV1
																													SHANK2-AS3
																													LRTOMT
																													HEPACAM
																													OAF
																													TIGD3
																													FAM181B
																													CCDC89
																													LRRN4CL
																													HNRNPUL2
																													ALKBH3
																													LOC221122
																													MS4A6E
																													DEFB108B
																													PELI3
																													ANGPTL5
																													SSSCA1-AS1
																													EHBP1L1
																													SNX32
																													TSGA10IP
																													RNF169
																													CNIH2
																													ZDHHC24
																													C11orf86
																													NUDT8
																													ANKK1
																													TOLLIP-AS1
																													OOSP1
																													OR52B2
																													OR4C3
																													OR4S1
																													LMNTD2
																													EML3
																													TMEM151A
																													OR51F1
																													RNF214
																													SVIP
																													MRGPRX1
																													NPAS4
																													C11orf31
																													AQP11
																													OR51B5
																													OR10AG1
																													OR5J2
																													OR4C13
																													OR4C12
																													KRT8P41
																													SBF2-AS1
																													CSNK2A3
																													OR51V1
																													TRIM49B
																													H19
																													MAJIN
																													SLC25A45
																													NEAT1
																													LOC283140
																													LINC00900
																													BCL9L
																													FOXR1
																													CCDC153
																													OR8D1
																													OR8D2
																													OR8B4
																													KIRREL3-AS3
																													C11orf44
																													MIR4697HG
																													LOC283177
																													OR9G4
																													LOC283194
																													LINC00301
																													P4HA3
																													PGM2L1
																													KLHL35
																													LOC283214
																													KCTD21
																													CRACR2B
																													TMEM80
																													CCDC88B
																													TTC9C
																													SLC22A24
																													RCOR2
																													HARBI1
																													LINC00294
																													IGSF22
																													OR10A4
																													OLFML1
																													LOC283299
																													MRGPRG-AS1
																													ALG1L9P
																													NLRP10
																													NLRP14
																													ANO9
																													LUZP2
																													KRTAP5-AS1
																													KCNQ1-AS1
																													CCDC84
																													TMEM225
																													OR8D4
																													OR5F1
																													OR5AP2
																													ANKRD13D
																													LOC338694
																													ANKRD42
																													B4GALNT4
																													CSTF3-AS1
																													OR52L1
																													OR2AG2
																													OR52B6
																													OTOG
																													DCDC1
																													C11orf53
																													LOC341056
																													MS4A10
																													OR2AT4
																													HEPHL1
																													OR10A2
																													OVCH2
																													TBX10
																													PDDC1
																													PLET1
																													RTN4RL2
																													GALNT18
																													NCR3LG1
																													DKFZp779M0652
																													FAM111B
																													TMEM179B
																													TBC1D10C
																													DNAJB13
																													MALAT1
																													ZFP91-CNTF
																													MRGPRG
																													KRTAP5-1
																													KRTAP5-3
																													KRTAP5-4
																													KRTAP5-10
																													SLC22A25
																													IFITM5
																													FAM99A
																													OR56B1
																													GVINP1
																													INSC
																													FIBIN
																													C11orf96
																													SLC22A10
																													SPDYC
																													LIPT2
																													VSTM5
																													LOC387810
																													OR52K1
																													OR52I1
																													OR51D1
																													OR52A5
																													OR51B6
																													OR51M1
																													OR51Q1
																													OR51I1
																													OR51I2
																													OR52D1
																													OR52H1
																													OR52N4
																													OR52N5
																													OR52N2
																													OR52E6
																													OR52E8
																													OR52E4
																													OR56A3
																													OR56A5
																													OR10A6
																													ACCSL
																													OR4X1
																													OR5D13
																													OR5D16
																													OR5W2
																													OR8H2
																													OR8H3
																													OR5T3
																													OR5T1
																													OR8K1
																													OR5M9
																													OR5M10
																													OR5M1
																													OR9G1
																													OR5AK2
																													OR5B2
																													OR5B12
																													OR5AN1
																													OR4D10
																													OR4D9
																													OR10V1
																													LRRC10B
																													GPR152
																													DOC2GP
																													GUCY2EP
																													TRIM77
																													IZUMO1R
																													KDM4E
																													BSX
																													OR6X1
																													OR6M1
																													OR10G4
																													OR10G7
																													OR8B3
																													OR8A1
																													NAV2-AS4
																													HNRNPKP3
																													LOC399886
																													FAM180B
																													PCNX3
																													FLJ42102
																													TRIM49D1
																													C11orf87
																													COLCA1
																													C11orf88
																													MIR100HG
																													PATE2
																													PATE4
																													ST3GAL4-AS1
																													SNX19
																													OR51T1
																													OR51A4
																													OR51A2
																													IFITM10
																													OR4A47
																													OR4C45
																													LOC403312
																													SCGB1D4
																													MIRLET7A2
																													MIR100
																													MIR125B1
																													MIR129-2
																													MIR130A
																													MIR139
																													MIR192
																													MIR194-2
																													MIR210
																													MIR34B
																													MIR34C
																													DDI1
																													BLID
																													KRTAP5-5
																													KRTAP5-2
																													KRTAP5-6
																													TMEM41B
																													LOC440028
																													DKFZp686K1684
																													LOC440040
																													TRIM51HP
																													SLC22A20
																													KRTAP5-7
																													KRTAP5-11
																													CASP1P2
																													CARD17
																													LINC00167
																													LOC441601
																													OR5B3
																													MIR326
																													TRIM6-TRIM34
																													CCDC73
																													TMEM9B-AS1
																													LOC494141
																													BDNF-AS
																													MS4A13
																													OR8U8
																													SCARNA9
																													MIR483
																													SNORA3A
																													SNORA52
																													HEPN1
																													TRIM64B
																													TRIM53AP
																													TRIM49C
																													UBTFL1
																													C11orf97
																													BTBD18
																													LOC643733
																													PGA3
																													PGA4
																													LOC643923
																													LOC644656
																													CLDN25
																													RASSF10
																													FAM86C2P
																													LOC646029
																													LOC646522
																													TRIM64C
																													LOC646813
																													LOC649133
																													RPL23AP64
																													TSSC2
																													SNORA8
																													SNORA1
																													SNORA18
																													SNORA23
																													SNORA40
																													SNORA3B
																													SNORA54
																													SNORA25
																													SNORA32
																													SNORD5
																													SNORD6
																													SNORD67
																													SNORA57
																													SNORD97
																													MIR610
																													MIR611
																													MIR612
																													INS-IGF2
																													MUC5B
																													MS4A18
																													ZBED5-AS1
																													TRIM49D2
																													SEC14L1P1
																													METTL12
																													UQCC3
																													ANO1-AS2
																													MIR675
																													MIR708
																													LOC100126784
																													LOC100128239
																													LOC100128386
																													LOC100128494
																													LOC100129203
																													LOC100129216
																													MRVI1-AS1
																													TMEM262
																													CAND1.11
																													LOC100130987
																													C11orf91
																													ZNF705E
																													LOC100131626
																													LOC100132078
																													FAM99B
																													LOC100132686
																													LINC01001
																													LOC100133315
																													MRPL23-AS1
																													PATE3
																													LOC100287896
																													WTAPP1
																													NCAM1-AS1
																													KCTD21-AS1
																													MIR1261
																													MIR1304
																													MIR1908
																													MIR548L
																													MIR1237
																													MIR548K
																													MIR302E
																													MIR670
																													SNORA70E
																													BACE1-AS
																													MIR4300
																													MIR3160-2
																													MIR3160-1
																													MIR3164
																													MIR4301
																													MIR3162
																													MIR3167
																													MIR3165
																													MIR1260B
																													MIR3161
																													MIR3159
																													MIR4298
																													MIR4299
																													MIR3163
																													MIR3166
																													MTRNR2L8
																													USP2-AS1
																													MIR3654
																													MIR3920
																													MIR3656
																													MIR3664
																													CCDC179
																													C11orf72
																													LOC100506082
																													LOC100506127
																													MIR210HG
																													RAB30-AS1
																													LOC100506258
																													LINC00958
																													LOC100506368
																													SPTY2D1-AS1
																													DCDC5
																													LOC100506675
																													CASP12
																													TPBGL
																													LOC100507144
																													LOC100507205
																													MIR670HG
																													LOC100507283
																													ALKBH3-AS1
																													LOC100507384
																													SENCR
																													LRP4-AS1
																													LOC100507431
																													LOC100507548
																													RBM14-RBM4
																													TMPRSS4-AS1
																													TMX2-CTNND1
																													SAA2-SAA4
																													ARL2-SNX15
																													HSPB2-C11orf52
																													NDUFC2-KCTD14
																													FXYD6-FXYD2
																													HNRNPUL2-BSCL2
																													MIR4486
																													MIR4697
																													MIR4686
																													MIR4490
																													MIR548AL
																													MIR4487
																													MIR4459
																													MIR4485
																													MIR4489
																													MIR4690
																													MIR3973
																													MIR4493
																													MIR4491
																													MIR4688
																													MIR4492
																													MIR4696
																													MIR4691
																													MIR4692
																													MIR4694
																													MIR1343
																													MIR4687
																													MIR4693
																													MIR4488
																													LOC100652768
																													MIR5579
																													MIR5691
																													MIR5582
																													GRM5-AS1
																													NAV2-AS5
																													NAV2-AS2
																													JRKL-AS1
																													SHANK2-AS1
																													KIRREL3-AS2
																													NTM-IT
																													LOC100996455
																													LOC101054525
																													LINC00678
																													LOC101927120
																													LOC101927204
																													PANO1
																													LOC101927495
																													LOC101927503
																													LINC01150
																													CD81-AS1
																													LOC101927708
																													OLFM5P
																													OVOL1-AS1
																													TUB-AS1
																													LOC101928008
																													LOC101928053
																													LOC101928069
																													LOC101928132
																													MRGPRF-AS1
																													LINC01488
																													LOC101928424
																													FBXO3-AS1
																													LOC101928443
																													LOC101928510
																													LOC101928535
																													LINC01493
																													LINC01537
																													LOC101928580
																													LOC101928591
																													LOC101928812
																													LOC101928823
																													LOC101928837
																													LOC101928847
																													LOC101928865
																													LOC101928894
																													LOC101928896
																													LOC101928940
																													LOC101928943
																													LOC101928944
																													LOC101928985
																													MIR4300HG
																													LOC101929011
																													LOC101929089
																													LOC101929208
																													DISC1FP1
																													LOC101929227
																													LOC101929295
																													LOC101929340
																													LOC101929427
																													LOC101929473
																													LOC101929497
																													LOC101929517
																													LOC101929538
																													LINC01395
																													NTM-AS1
																													LOC101929653
																													C11orf98
																													MIR6073
																													MIR6128
																													MIR6503
																													MIR6514
																													MIR6743
																													MIR6746
																													MIR6747
																													MIR6748
																													MIR6751
																													MIR6752
																													MIR6753
																													MIR6755
																													MIR6756
																													MIR6860
																													MIR7113
																													MIR7154
																													MIR7641-1
																													MIR7641-2
																													MIR8054
																													MIR8070
																													MIR8087
																													MIR7847
																													MIR6090
																													MIR6750
																													MIR6716
																													MIR6744
																													MIR6745
																													MIR6749
																													MIR6754
																													MIR6879
																													MIR7155
																													MIR8052
																													MIR8068
																													MIR6124
																													LOC102723330
																													LINC01495
																													LINC01499
																													LOC102723838
																													LOC102723895
																													LOC102724064
																													LOC102724265
																													LOC102724301
																													LOC102724784
																													LOC102724957
																													PAUPAR
																													LOC103312105
																													HOTS
																													BGLT3
																													CASC23
																													LOC103611081
																													PKNOX2-AS1
																													BBOX1-AS1
																													APOA1-AS
																													LINC01219
																													LOC105369332
																													LOC105369340
																													MIR194-2HG
																													LOC105369423
																													LOC105369431
																													LOC105369438
																													LOC105369443
																													LOC105369473
																													LOC105369486
																													LOC105369507
																													LOC105369509
																													LOC105369532
																													STT3A-AS1
																													LOC105376554
																													LOC105376575
																													LOC105376599
																													LOC105376633
																													LOC105376671
																													LINC01616
																													SNORA88
																													SNORD131
																													PCF11-AS1
																													KCNK4-TEX40
